# Supplementary material for: CRISPR–Cas9-targeted fragmentation and selective sequencing enable massively parallel microsatellite analysis
Source: Nat Commun. 2017 Feb 7;8:14291. doi: 10.1038/ncomms14291 (PMC5309709; doi:10.1038/ncomms14291)
Supplement: Supplementary Dataset 1 — Number of guide RNA per target. [file ncomms14291-s2.xlsx]

## Sheet: Data S1. gRNA number per target
Supplementary Data 1. Number of guide RNA per target
Target STR	Upstream	Downstream	Assay 1	Assay 2	Assay 1+2
AIM2	4	5	Y	Y	N
AR	8	9	Y	Y	N
ASTE1	9	5	Y	Y	N
ATM_1	5	3	Y	Y	N
ATM_2	2	3	Y	Y	N
ATM_3	0	5	Y	Y	N
ATR	3	3	Y	Y	N
BAX	3	8	Y	Y	N
BLM_1	3	1	Y	Y	N
BLM_2	2	3	Y	Y	N
BRCA1_1	4	1	Y	Y	N
BRCA1_2	7	1	Y	Y	N
BRCA1_3	2	8	Y	Y	N
BRCA2_1	0	4	Y	Y	N
BRCA2_10	0	2	Y	Y	N
BRCA2_11	7	3	Y	Y	N
BRCA2_2	1	3	Y	Y	N
BRCA2_3	3	2	Y	Y	N
BRCA2_4	3	5	Y	Y	N
BRCA2_5	1	2	Y	Y	N
BRCA2_6	1	1	Y	Y	N
BRCA2_7	5	3	Y	Y	N
BRCA2_8	1	5	Y	Y	N
BRCA2_9	8	0	Y	Y	N
C4orf6	4	7	Y	Y	N
CASP5_1	6	3	Y	Y	N
CASP5_2	7	3	Y	Y	N
CDH1	5	8	Y	Y	N
CHD2_1	3	6	Y	Y	N
CHD2_2	9	5	Y	Y	N
CHD2_3	7	1	Y	Y	N
CHD2_4	4	1	Y	Y	N
CHEK1_1	6	6	Y	Y	N
CLOCK	2	2	Y	Y	N
COL1A1	8	11	Y	Y	N
CREBBP_1	8	13	Y	Y	N
CREBBP_2	5	2	Y	Y	N
CTNNB1	4	8	Y	Y	N
trf114637_D10S1248	2	3	Y	Y	Y
D14S1434_trf254339	1	5	Y	Y	Y
trf35734_D1S1627	1	0	Y	Y	Y
DNMT1_1	7	7	Y	Y	N
DNMT1_2	9	2	Y	Y	N
DNMT1_3	7	8	Y	Y	N
EGF_1	4	6	Y	Y	N
EGF_2	6	0	Y	Y	N
EGF_3	2	11	Y	Y	N
EP300_1	7	6	Y	Y	N
EP300_2	11	12	Y	Y	N
EPHB2	10	6	Y	Y	N
ERBB3	7	5	Y	Y	N
ERCC5_1	2	14	Y	Y	N
FAS	6	1	Y	Y	N
FBXW7	0	5	Y	Y	N
FGFR2	7	4	Y	Y	N
FGFR3	7	7	Y	Y	N
FLT3	3	4	Y	Y	N
FLT3LG	9	9	Y	Y	N
GART	5	0	Y	Y	N
GLYR1	6	7	Y	Y	N
GRB14	6	4	Y	Y	N
HPS1	7	8	Y	Y	N
HSP90AA1	1	1	Y	Y	N
KDR	8	6	Y	Y	N
LARP7	5	1	Y	Y	N
MAPRE3	8	8	Y	Y	N
MBD4	2	2	Y	Y	N
MDM2_1	6	6	Y	Y	N
MDM4	7	5	Y	Y	N
MLH1	2	7	Y	Y	N
MLH3	3	3	Y	Y	N
MLL3	0	4	Y	Y	N
MSH2	0	8	Y	Y	N
MSH3	1	4	Y	Y	N
MSH6_1	4	5	Y	Y	N
MSH6_2	8	9	Y	Y	N
MYC	9	3	Y	Y	N
NDUFC2	6	3	Y	Y	N
NF1_1_NF1_2	0	3	Y	Y	N
NF1_3	0	2	Y	Y	N
NF1_4	3	0	Y	Y	N
NF1_5	7	3	Y	Y	N
NOS3	10	8	Y	Y	N
NOTCH1_1	6	8	Y	Y	N
NOTCH1_2	7	11	Y	Y	N
NTRK1	6	5	Y	Y	N
NTRK3	3	4	Y	Y	N
OR51E2	11	8	Y	Y	N
PCNXL2	5	0	Y	Y	N
PDGFRA	5	7	Y	Y	N
PIK3CA	3	2	Y	Y	N
PIK3CB_1	6	9	Y	Y	N
PIK3CB_2	7	1	Y	Y	N
PIK3CG	5	7	Y	Y	N
PIK3R1	5	10	Y	Y	N
POLD3	9	3	Y	Y	N
PRDM2	4	5	Y	Y	N
PTCH1_1	6	11	Y	Y	N
PTCH1_2	9	4	Y	Y	N
PTCH1_3	7	6	Y	Y	N
PTCH1_4	12	11	Y	Y	N
PTEN	3	2	Y	Y	N
RAD50	2	5	Y	Y	N
RB1	1	4	Y	Y	N
RET	8	11	Y	Y	N
RFC3	0	4	Y	Y	N
RFX5	9	7	Y	Y	N
RG9MTD1	3	0	Y	Y	N
RNASEH2B	3	2	Y	Y	N
RXFP2	5	4	Y	Y	N
SEC63_1	2	3	Y	Y	N
SLC22A9	2	8	Y	Y	N
SLC23A2	7	8	Y	Y	N
SLC35F5	2	1	Y	Y	N
TCEB3	8	7	Y	Y	N
TEAD2	8	7	Y	Y	N
TERT	7	8	Y	Y	N
TFAM	0	1	Y	Y	N
TMEM60	5	8	Y	Y	N
trf100209	0	4	Y	N	Y
trf100639	3	3	N	Y	Y
trf100646	0	1	N	Y	Y
trf101360	0	2	N	Y	N
trf102208	2	4	Y	N	Y
trf102388	8	7	N	Y	Y
trf102565	0	2	N	Y	Y
trf102758	1	1	Y	N	Y
trf103642	1	3	N	Y	Y
trf104239	1	2	N	Y	Y
trf104247	1	4	N	Y	Y
trf105057	5	3	N	Y	Y
trf105278	1	2	N	Y	Y
trf105399	1	0	Y	N	Y
trf106132	3	0	N	Y	Y
trf109211	2	1	N	Y	Y
trf109296	0	3	N	Y	Y
trf112062	1	1	Y	N	Y
trf112409	3	2	N	Y	Y
trf112440	1	3	N	Y	Y
trf112759	1	0	N	Y	Y
trf113094	10	6	Y	N	Y
trf114094	0	5	N	Y	Y
trf114112	2	2	Y	N	Y
trf114630	2	2	N	Y	Y
trf116324	2	1	Y	N	Y
trf117516	3	4	N	Y	Y
trf117796	0	6	N	Y	Y
trf118076	4	5	N	Y	Y
trf118780	1	2	N	Y	Y
trf118973	7	6	N	Y	Y
trf119950	3	2	Y	N	Y
trf120000	0	3	N	Y	Y
trf120098	0	1	N	Y	Y
trf120141	1	0	N	Y	Y
trf120146	0	1	N	Y	Y
trf120255	1	0	N	Y	Y
trf120277	2	1	N	Y	Y
trf120315	1	0	N	Y	Y
trf120482	0	1	N	Y	Y
trf120493	1	0	N	Y	Y
trf120711	0	2	N	Y	Y
trf120796	0	5	N	Y	Y
trf120841	0	1	N	Y	Y
trf120879	1	5	N	Y	Y
trf121514	1	0	Y	N	N
trf121576	0	1	N	Y	Y
trf121616	0	1	N	Y	Y
trf122075	0	2	N	Y	N
trf122080	7	0	N	Y	Y
trf122562	0	1	N	Y	N
trf123063_trf123064	4	3	Y	N	Y
trf123197	3	7	N	Y	Y
trf123660	8	2	N	Y	Y
trf124423	0	2	N	Y	Y
trf124681	1	1	N	Y	Y
trf124846	2	3	N	Y	Y
trf125568	1	0	N	Y	Y
trf125620	0	1	N	Y	Y
trf125720	2	0	N	Y	N
trf125773	2	2	Y	N	Y
trf125788	1	1	Y	N	Y
trf125871	1	4	N	Y	Y
trf126004	1	0	N	Y	Y
trf126364	0	1	N	Y	Y
trf127073	2	0	N	Y	Y
trf127191	2	1	Y	N	Y
trf127403	2	2	N	Y	Y
trf127900	2	1	N	Y	Y
trf128228	1	2	Y	N	Y
trf128300	2	4	N	Y	Y
trf128618	5	5	N	Y	Y
trf129312	3	2	N	Y	Y
trf130294	1	1	N	Y	Y
trf130787	0	2	Y	N	Y
trf130829	6	0	N	Y	Y
trf130940	1	0	N	Y	N
trf131138	1	0	N	Y	N
trf131706	1	0	N	Y	Y
trf132343	2	3	N	Y	Y
trf13275	7	1	Y	N	Y
trf134025	1	0	Y	N	Y
trf134117	4	4	Y	N	Y
trf134339	0	5	N	Y	Y
trf135065	3	0	Y	N	Y
trf136282	0	1	Y	N	Y
trf136790	3	2	N	Y	N
trf139465	1	3	N	Y	Y
trf140254	3	7	N	Y	Y
trf141557	1	0	N	Y	Y
trf142420	2	2	N	Y	Y
trf142552	0	4	Y	N	N
trf14366	0	1	Y	N	Y
trf144713	1	1	N	Y	N
trf145129	1	1	Y	N	Y
trf145536	1	0	N	Y	N
trf145836	0	1	N	Y	N
trf145843	3	4	N	Y	Y
trf145975	2	0	N	Y	Y
trf146036	1	1	N	Y	Y
trf146664	0	6	N	Y	Y
trf146919	0	3	N	Y	N
trf147124	0	1	N	Y	Y
trf147953	2	1	N	Y	Y
trf147958	0	4	N	Y	N
trf148113	1	3	N	Y	Y
trf149995	2	0	N	Y	Y
trf150840	3	0	N	Y	Y
trf151398	0	2	N	Y	Y
trf151961	2	2	N	Y	Y
trf152295	2	2	N	Y	Y
trf152403	0	4	N	Y	Y
trf152645	1	1	N	Y	Y
trf153781	3	7	N	Y	Y
trf153887	3	0	N	Y	Y
trf154567	0	2	N	Y	Y
trf154985	1	2	N	Y	Y
trf155142	1	0	N	Y	Y
trf155592	5	2	N	Y	Y
trf155892	0	2	Y	N	Y
trf156040	0	1	N	Y	N
trf156305	0	1	N	Y	Y
trf156924	3	2	N	Y	Y
trf157027_D11S4463	1	1	Y	Y	Y
trf157125	3	1	N	Y	Y
trf157351	3	5	N	Y	Y
trf157670	1	4	Y	N	Y
trf158580	3	3	N	Y	N
trf1591	0	2	N	Y	Y
trf15940	1	0	N	Y	Y
trf159946	0	2	N	Y	Y
trf160063	2	0	N	Y	N
trf160773	1	0	N	Y	Y
trf162115	0	3	N	Y	Y
trf162295	0	4	N	Y	Y
trf162358	6	1	N	Y	N
trf162847	3	3	Y	N	Y
trf163169	1	0	N	Y	N
trf163804	0	3	Y	N	Y
trf16385	4	2	N	Y	Y
trf163870	0	1	N	Y	Y
trf164064	0	1	N	Y	Y
trf164763	2	0	N	Y	N
trf165807	1	0	N	Y	Y
trf166119	0	1	N	Y	Y
trf166588	1	2	N	Y	Y
trf166846	4	0	N	Y	Y
trf167310	2	0	N	Y	N
trf167516	1	0	N	Y	Y
trf167551	1	2	N	Y	Y
trf167619	1	5	N	Y	Y
trf167733	3	1	N	Y	Y
trf168087	0	1	Y	N	N
trf168222	1	1	N	Y	N
trf168237	1	0	N	Y	N
trf168494	1	0	N	Y	N
trf169627	0	1	Y	N	Y
trf170517	2	4	N	Y	Y
trf170843	1	1	N	Y	Y
trf171871	1	1	N	Y	Y
trf174669	0	1	N	Y	Y
trf176070	1	1	N	Y	Y
trf176231	1	0	N	Y	Y
trf178506	7	4	N	Y	Y
trf178904	6	1	N	Y	Y
trf179787	1	2	N	Y	Y
trf180125	0	1	N	Y	Y
trf180739	2	1	N	Y	Y
trf181426	0	3	N	Y	Y
trf181565	1	1	N	Y	Y
trf181669	1	0	N	Y	Y
trf181869	1	0	Y	N	Y
trf182489	0	2	N	Y	Y
trf182529	3	1	N	Y	Y
trf183130	2	2	N	Y	Y
trf183481	0	2	N	Y	Y
trf183575	2	0	N	Y	Y
trf184952	0	4	N	Y	Y
trf185175	7	1	N	Y	Y
trf185207	2	1	Y	N	Y
trf185845	1	0	N	Y	Y
trf186108	0	1	N	Y	N
trf186580	0	2	N	Y	Y
trf186940	1	4	N	Y	Y
trf187176	1	2	N	Y	Y
trf187344	0	3	N	Y	Y
trf187630	3	0	Y	N	Y
trf187905	0	2	N	Y	Y
trf188461	1	2	N	Y	N
trf188909	3	0	N	Y	Y
trf188973	5	2	N	Y	Y
trf189485	3	2	N	Y	N
trf189520	0	1	N	Y	N
trf190015	1	2	N	Y	Y
trf191069	1	3	N	Y	Y
trf193171	1	0	N	Y	Y
trf193536	0	1	N	Y	Y
trf193614	0	1	N	Y	Y
trf193842	1	0	Y	N	Y
trf194444	0	1	N	Y	Y
trf194547	0	1	Y	N	N
trf195219	5	1	N	Y	Y
trf195465	1	1	N	Y	Y
trf197165	0	7	N	Y	N
trf197451	4	1	N	Y	Y
trf197738	6	0	N	Y	Y
trf198355	5	2	Y	N	Y
trf198650	0	5	N	Y	Y
trf199026	0	3	N	Y	Y
trf199231	6	3	Y	N	Y
trf199566	2	0	N	Y	Y
trf200161	4	2	N	Y	Y
trf200179	5	5	N	Y	Y
trf200786	1	0	N	Y	Y
trf201339	2	4	N	Y	Y
trf202057	3	0	Y	N	Y
trf202111	6	0	N	Y	Y
trf203882	2	0	N	Y	N
trf204887	2	1	N	Y	Y
trf205426	1	0	N	Y	Y
trf20545	3	0	Y	N	Y
trf205582	3	7	N	Y	Y
trf205630	2	1	N	Y	N
trf206645	1	2	Y	N	N
trf206647	5	0	N	Y	Y
trf207164	1	0	Y	N	N
trf207430	2	1	N	Y	N
trf207927	2	6	N	Y	Y
trf207939	2	0	N	Y	Y
trf208055	4	2	N	Y	Y
trf208395	1	0	Y	N	Y
trf208921	0	2	N	Y	Y
trf2094	1	1	Y	N	Y
trf209575	1	0	N	Y	N
trf210970	0	3	N	Y	Y
trf211013	0	1	N	Y	N
trf211916	5	2	N	Y	Y
trf212236	0	1	N	Y	N
trf212534	3	0	N	Y	Y
trf213066	1	0	N	Y	N
trf214049	0	2	N	Y	Y
trf214318	0	1	N	Y	Y
trf214476	2	0	N	Y	Y
trf214642	2	0	N	Y	Y
trf214770	0	2	N	Y	Y
trf215211	2	0	N	Y	Y
trf215719	0	1	N	Y	Y
trf21631	0	1	N	Y	Y
trf216620	2	0	N	Y	Y
trf216713	2	7	N	Y	Y
trf216948	2	4	N	Y	Y
trf217117	0	3	N	Y	Y
trf217387	3	0	N	Y	Y
trf217441	2	1	N	Y	Y
trf217635	3	5	N	Y	Y
trf218268	1	0	N	Y	Y
trf218387	1	3	Y	N	Y
trf218911	5	7	N	Y	Y
trf219649	1	0	N	Y	Y
trf219666	1	5	N	Y	Y
trf220323	1	0	N	Y	Y
trf220405	0	1	N	Y	N
trf220749	1	2	Y	N	Y
trf221302	1	1	N	Y	N
trf221842	3	0	N	Y	Y
trf222338	3	1	N	Y	Y
trf222911	0	1	Y	N	Y
trf222998	0	1	N	Y	Y
trf223195	3	0	N	Y	Y
trf223400	0	2	N	Y	Y
trf223714	3	0	N	Y	Y
trf223717	2	2	N	Y	Y
trf223767	2	1	N	Y	Y
trf223959	3	4	N	Y	Y
trf223960	2	1	N	Y	Y
trf224024	1	1	N	Y	Y
trf224033	1	2	N	Y	N
trf224462	0	1	Y	N	Y
trf224563	0	1	N	Y	Y
trf225349	0	2	Y	N	Y
trf225508	0	8	N	Y	N
trf225630	3	2	N	Y	Y
trf225656	0	3	N	Y	Y
trf225880_trf225881	3	0	Y	N	N
trf225986	3	1	N	Y	Y
trf226617	4	4	N	Y	Y
trf226674	0	4	N	Y	Y
trf226878	4	1	N	Y	Y
trf226963	1	2	N	Y	Y
trf227348	1	2	N	Y	Y
trf227431	0	3	N	Y	Y
trf227559	1	5	N	Y	N
trf227820	3	2	N	Y	Y
trf22833	8	4	N	Y	Y
trf228372	2	1	N	Y	Y
trf228839	2	0	N	Y	N
trf229176	3	1	N	Y	Y
trf229970	1	0	Y	N	Y
trf229994	1	2	N	Y	Y
trf230103	1	3	N	Y	Y
trf23011	2	1	Y	N	Y
trf230188	1	4	Y	N	Y
trf230719	3	0	N	Y	N
trf231297	0	1	N	Y	Y
trf231500	2	2	N	Y	N
trf231786	6	3	N	Y	Y
trf232352	2	1	N	Y	Y
trf233000	2	1	N	Y	Y
trf233139	0	1	N	Y	Y
trf233194	0	1	N	Y	Y
trf233227	7	1	N	Y	Y
trf234031	2	0	Y	N	Y
trf234243	1	2	Y	N	Y
trf234914	5	0	N	Y	Y
trf23537	0	1	N	Y	Y
trf235457	3	1	N	Y	Y
trf236258	1	1	Y	N	Y
trf236261	1	0	N	Y	Y
trf236433	1	1	Y	N	Y
trf236711	1	0	N	Y	N
trf237237	0	1	N	Y	Y
trf237476	0	3	N	Y	Y
trf238477	1	3	N	Y	Y
trf239262	2	2	N	Y	N
trf240384	0	1	N	Y	Y
trf24054	0	1	N	Y	Y
trf240779	1	0	N	Y	Y
trf241912	2	3	N	Y	Y
trf241932	2	3	N	Y	Y
trf242508	2	1	N	Y	Y
trf242799	0	3	Y	N	Y
trf243288	0	4	N	Y	Y
trf243343	2	2	N	Y	Y
trf24353	1	0	Y	N	Y
trf24355	0	3	N	Y	Y
trf243853	1	1	Y	N	Y
trf243996	1	0	N	Y	Y
trf244154	2	0	N	Y	Y
trf244661	0	1	N	Y	Y
trf245503	0	1	N	Y	Y
trf246130	1	7	N	Y	N
trf246297	3	0	N	Y	N
trf246421	1	1	Y	N	Y
trf2469	1	0	N	Y	Y
trf247142	2	1	N	Y	Y
trf247572	0	2	Y	N	Y
trf247593	0	3	N	Y	Y
trf248226	0	2	Y	N	Y
trf248273	4	5	N	Y	Y
trf248922	2	0	N	Y	N
trf248975	2	5	N	Y	Y
trf249195	6	0	N	Y	Y
trf250180	0	2	Y	N	Y
trf250487	2	3	N	Y	Y
trf250722	0	2	N	Y	Y
trf250996	0	4	N	Y	N
trf252402	2	5	N	Y	Y
trf253327_trf253328	0	4	Y	N	N
trf253487	5	0	N	Y	Y
trf254028	4	3	Y	N	Y
trf254238	0	2	N	Y	Y
trf254319	1	0	N	Y	Y
trf254321	1	0	N	Y	Y
trf254677	4	1	N	Y	Y
trf255449	2	0	N	Y	Y
trf255656	1	0	N	Y	Y
trf255804	0	4	N	Y	Y
trf256188	1	0	Y	N	Y
trf25632	1	3	N	Y	Y
trf257988	2	0	N	Y	Y
trf258391	1	6	N	Y	N
trf258397	4	3	N	Y	N
trf258746	2	6	Y	N	Y
trf259278	3	0	N	Y	Y
trf2596	2	3	N	Y	Y
trf261229	4	4	Y	N	Y
trf261511	1	2	N	Y	Y
trf261533	5	0	N	Y	Y
trf261918	1	0	Y	N	Y
trf263409	3	4	Y	N	Y
trf264926	1	0	N	Y	Y
trf265008_trf265009_trf265010	2	0	Y	N	N
trf265604	3	1	N	Y	Y
trf267879	0	1	Y	N	Y
trf268280	1	3	N	Y	Y
trf26854	1	0	N	Y	Y
trf268824	0	5	N	Y	Y
trf269579	1	2	N	Y	Y
trf269744	0	2	N	Y	Y
trf269914	0	2	N	Y	Y
trf269937	7	4	N	Y	Y
trf269974	0	3	N	Y	N
trf270052	3	3	N	Y	Y
trf270104	2	0	N	Y	Y
trf27031_trf27032	1	1	Y	N	Y
trf271076	2	1	N	Y	Y
trf272090	2	0	N	Y	Y
trf272589	2	2	N	Y	Y
trf27284	0	3	N	Y	Y
trf273189	4	1	Y	N	Y
trf273731	2	2	N	Y	Y
trf274258	2	0	N	Y	Y
trf274787	4	5	N	Y	Y
trf275988	0	4	Y	N	N
trf276087	0	2	N	Y	Y
trf277820	6	7	N	Y	Y
trf278069	6	8	N	Y	Y
trf27916	1	0	N	Y	Y
trf280160	0	3	Y	N	Y
trf281729	1	2	N	Y	N
trf281736	3	3	N	Y	Y
trf281749	7	2	Y	N	Y
trf281889	2	0	N	Y	Y
trf282117	3	0	Y	N	Y
trf282149	2	0	N	Y	Y
trf282152	2	2	N	Y	Y
trf282808	1	0	N	Y	Y
trf282883	2	3	N	Y	Y
trf284309	0	5	N	Y	Y
trf28466	0	1	N	Y	Y
trf285318	5	10	N	Y	Y
trf286089	7	3	Y	N	Y
trf287625	2	0	N	Y	Y
trf287735	2	2	N	Y	Y
trf287770	1	0	N	Y	Y
trf288246	5	3	N	Y	Y
trf288392	0	1	N	Y	Y
trf288436	1	1	N	Y	Y
trf288547	6	4	N	Y	Y
trf288553	1	1	N	Y	Y
trf288635	4	4	N	Y	Y
trf288659	0	1	N	Y	Y
trf288769	2	3	N	Y	Y
trf288847	1	2	Y	N	Y
trf28889	0	2	N	Y	N
trf288921	0	2	N	Y	Y
trf288970	0	1	N	Y	N
trf289242	4	0	N	Y	Y
trf289268	2	0	N	Y	Y
trf290472	1	0	Y	N	N
trf290533	6	0	N	Y	Y
trf290559	5	6	N	Y	Y
trf290580	4	0	N	Y	Y
trf290592	2	5	N	Y	Y
trf29127	2	0	N	Y	Y
trf291274	6	0	Y	N	Y
trf292597	1	3	N	Y	Y
trf29319	0	2	Y	N	Y
trf2934	1	0	N	Y	Y
trf293954	1	4	N	Y	Y
trf295192	3	1	Y	N	Y
trf296595	0	1	Y	N	Y
trf296764	0	5	N	Y	Y
trf296970	3	2	N	Y	Y
trf296999	3	0	N	Y	Y
trf297293	4	1	N	Y	Y
trf297642	0	1	N	Y	Y
trf29918	2	2	N	Y	Y
trf300262	1	0	N	Y	Y
trf30242	0	4	N	Y	Y
trf30244	4	0	N	Y	Y
trf302868	2	3	N	Y	Y
trf303389	0	1	Y	N	Y
trf303577	0	1	N	Y	Y
trf304272	3	0	N	Y	Y
trf304524	1	0	Y	N	N
trf304726	7	0	N	Y	Y
trf305159	1	1	N	Y	Y
trf305418	1	0	Y	N	N
trf305884	1	0	N	Y	Y
trf306464	1	0	N	Y	N
trf306473	1	0	Y	N	Y
trf306610	0	5	N	Y	Y
trf306920	1	2	N	Y	Y
trf307040	0	4	N	Y	Y
trf307225	1	2	Y	N	Y
trf307784_trf307783	1	1	Y	N	Y
trf308538	1	2	N	Y	Y
trf310713	1	6	Y	N	Y
trf311741	0	1	N	Y	Y
trf312150	1	0	Y	N	N
trf312218	1	0	N	Y	N
trf312260	3	7	N	Y	Y
trf312623	1	1	N	Y	Y
trf312741	1	0	N	Y	Y
trf313088	1	2	N	Y	Y
trf313102	2	1	Y	N	Y
trf313479	2	1	N	Y	Y
trf313695_trf313696	1	1	Y	N	N
trf313714	2	4	N	Y	Y
trf314481	4	1	N	Y	Y
trf314585	3	0	Y	N	Y
trf314894	5	3	N	Y	Y
trf314895	1	1	N	Y	N
trf315198	0	3	N	Y	Y
trf315282	2	2	Y	N	N
trf316068	3	1	N	Y	Y
trf316539	0	1	N	Y	Y
trf316542	0	1	N	Y	Y
trf316866	2	0	N	Y	N
trf317110	3	0	Y	N	Y
trf319781	2	0	N	Y	Y
trf320823	2	0	N	Y	Y
trf320892	5	3	Y	N	Y
trf321638	2	0	N	Y	N
trf322612	2	0	N	Y	Y
trf322827	2	0	N	Y	Y
trf322829	2	2	N	Y	Y
trf323009	0	3	N	Y	Y
trf323495	3	0	N	Y	Y
trf323809	0	1	Y	N	Y
trf323832	3	0	N	Y	N
trf323947	2	0	Y	N	Y
trf324645	0	3	N	Y	Y
trf326136	0	1	Y	N	N
trf326214	2	1	Y	N	Y
trf327676	1	0	N	Y	N
trf327722	5	2	N	Y	Y
trf327723	4	2	N	Y	Y
trf327727	4	3	N	Y	Y
trf327728	5	4	N	Y	Y
trf327730	0	2	N	Y	Y
trf328358	1	0	N	Y	Y
trf328431	3	4	N	Y	Y
trf329302	0	1	N	Y	Y
trf329452	1	1	N	Y	Y
trf330651	2	3	N	Y	Y
trf331279	1	1	N	Y	Y
trf332419_D17S250	1	0	Y	Y	Y
trf333143	2	0	Y	N	Y
trf333696	0	3	N	Y	Y
trf336428	1	1	Y	N	Y
trf336748	3	0	N	Y	Y
trf337557	4	0	N	Y	Y
trf338830	0	1	N	Y	Y
trf338946	0	2	N	Y	Y
trf339177	0	2	Y	N	Y
trf339494	0	1	Y	N	N
trf342199	1	2	N	Y	Y
trf342271	1	0	N	Y	Y
trf342275	0	1	N	Y	Y
trf342577	7	3	N	Y	Y
trf342907	0	5	N	Y	Y
trf34298	1	0	N	Y	Y
trf343233	3	3	Y	N	Y
trf343856	0	1	N	Y	Y
trf343926	1	2	Y	N	Y
trf344422	2	4	Y	N	Y
trf344810	2	5	N	Y	Y
trf345780	0	2	N	Y	N
trf346884_trf346885	1	3	Y	N	Y
trf347093	2	3	Y	N	Y
trf348046_trf348047	5	5	Y	N	Y
trf348516	1	0	Y	N	N
trf34979	1	1	N	Y	N
trf350091	1	0	N	Y	N
trf350939	4	2	N	Y	Y
trf351051	2	3	N	Y	N
trf351132	0	1	Y	N	Y
trf351171	6	7	N	Y	Y
trf351365	4	3	Y	N	Y
trf351719_trf351718	0	2	Y	N	N
trf351777	2	1	N	Y	Y
trf351956	3	0	Y	N	Y
trf352251	1	0	Y	N	Y
trf352823	0	3	N	Y	Y
trf353324	1	1	N	Y	Y
trf353487	1	1	N	Y	Y
trf35456	0	1	N	Y	Y
trf355424	0	2	Y	N	N
trf356169	0	2	Y	N	Y
trf356245	0	4	N	Y	Y
trf357037	3	2	N	Y	Y
trf357272	1	0	Y	N	N
trf357366	0	4	N	Y	Y
trf357563	0	1	N	Y	N
trf35779	2	0	Y	N	Y
trf357840	3	2	Y	N	Y
trf359092	2	2	Y	N	Y
trf359142	0	2	N	Y	Y
trf359966	2	2	N	Y	Y
trf360439	4	2	N	Y	Y
trf361005	0	1	N	Y	Y
trf36143	6	0	N	Y	N
trf362891	0	7	N	Y	N
trf362952	2	2	N	Y	Y
trf363094	3	0	N	Y	Y
trf364006	3	0	N	Y	Y
trf364198	2	1	N	Y	Y
trf365574	1	1	N	Y	Y
trf365979	1	0	N	Y	Y
trf366104	1	3	Y	N	Y
trf366452	0	3	Y	N	Y
trf366500	1	1	N	Y	Y
trf366703	0	4	N	Y	Y
trf367552	1	1	N	Y	Y
trf367566	2	6	N	Y	Y
trf368002	2	0	N	Y	N
trf368782	0	1	Y	N	N
trf368882	2	0	N	Y	Y
trf369725	2	0	Y	N	Y
trf369938	1	0	N	Y	N
trf370186	1	1	N	Y	N
trf370267	3	1	N	Y	Y
trf370411	4	4	N	Y	Y
trf372042	6	0	N	Y	Y
trf373833	0	2	Y	N	N
trf374334	2	0	N	Y	N
trf375159	7	1	N	Y	Y
trf375919	2	3	N	Y	N
trf375970	0	4	N	Y	N
trf37628	0	3	Y	N	Y
trf376307	1	0	N	Y	N
trf376313	1	4	Y	N	Y
trf37651	0	1	N	Y	N
trf3766	0	3	Y	N	N
trf376896	5	0	N	Y	Y
trf37895	2	0	Y	N	Y
trf379320	4	0	N	Y	N
trf380731	2	2	N	Y	Y
trf38149	3	1	N	Y	Y
trf382513	1	1	Y	N	Y
trf384059	11	6	N	Y	Y
trf384239	1	0	N	Y	N
trf384556	1	1	Y	N	Y
trf38651	4	0	N	Y	N
trf387253	1	0	N	Y	Y
trf387298	1	0	N	Y	Y
trf387650	1	1	N	Y	Y
trf387893	0	1	N	Y	Y
trf388398	0	2	N	Y	Y
trf389618	4	1	N	Y	Y
trf389791	2	1	N	Y	Y
trf390099	2	0	N	Y	Y
trf390183	4	3	N	Y	Y
trf390422_D19S433	1	0	Y	Y	N
trf390544	0	1	N	Y	N
trf393011	5	1	N	Y	Y
trf39373_BAT40	3	1	Y	Y	N
trf393918	0	4	N	Y	N
trf393968	0	2	N	Y	Y
trf393978	2	5	N	Y	Y
trf394542	4	3	N	Y	Y
trf395924	1	0	N	Y	Y
trf396738	4	0	Y	N	Y
trf398546	0	4	N	Y	Y
trf398788	1	3	N	Y	Y
trf399305	2	0	Y	N	Y
trf400422	2	1	N	Y	N
trf400690	0	2	N	Y	N
trf401751	0	2	N	Y	Y
trf402191	4	0	N	Y	Y
trf40316	1	0	N	Y	Y
trf403706	0	3	N	Y	N
trf403751	2	0	N	Y	Y
trf404424	1	0	N	Y	Y
trf40523	1	4	N	Y	Y
trf405581	0	2	N	Y	Y
trf405687_TPOX	4	6	Y	Y	Y
trf406236	2	2	N	Y	Y
trf407135	2	1	N	Y	Y
trf407584	0	1	N	Y	N
trf408560	5	3	Y	N	Y
trf40879	3	0	N	Y	Y
trf409020	8	5	N	Y	Y
trf409205	8	7	N	Y	Y
trf409228	4	0	Y	N	Y
trf409732	1	2	N	Y	Y
trf409756	2	2	N	Y	N
trf409794	4	2	N	Y	Y
trf409982_trf409983	5	5	Y	N	Y
trf410399	0	1	N	Y	Y
trf410567	2	1	Y	N	Y
trf410890	0	3	N	Y	Y
trf410970	1	0	Y	N	Y
trf411018	0	2	N	Y	Y
trf411358	4	0	N	Y	Y
trf411561	0	1	N	Y	Y
trf411612	1	1	N	Y	Y
trf412213	0	1	N	Y	Y
trf412332	0	1	N	Y	Y
trf413246	1	3	N	Y	Y
trf413368	1	0	N	Y	N
trf413373	2	0	N	Y	Y
trf413743	7	0	N	Y	Y
trf414767	0	4	N	Y	Y
trf415062	0	2	N	Y	Y
trf416045	0	1	Y	N	Y
trf416414	4	3	N	Y	Y
trf416876	2	1	N	Y	Y
trf417301	2	3	N	Y	Y
trf417416	1	0	Y	N	N
trf418865_trf418866	0	1	Y	N	N
trf419026	0	2	N	Y	Y
trf419301	0	2	N	Y	N
trf419435	1	3	N	Y	Y
trf419848	0	3	Y	N	Y
trf420239	2	1	N	Y	Y
trf420870_BAT26	3	1	Y	Y	Y
trf421837	1	2	Y	N	Y
trf421953_D2S123	1	0	Y	Y	Y
trf422030	1	0	N	Y	Y
trf422114	1	0	N	Y	Y
trf422251	1	1	N	Y	Y
trf423965	0	1	Y	N	N
trf424361	1	0	Y	N	N
trf424750	0	1	N	Y	Y
trf424961	0	2	N	Y	Y
trf425756	0	4	N	Y	Y
trf426126	4	1	N	Y	Y
trf42648	2	0	N	Y	N
trf426653	0	1	N	Y	Y
trf426672	4	5	N	Y	Y
trf426830	4	1	N	Y	Y
trf427063	0	1	N	Y	Y
trf427551	0	1	N	Y	Y
trf427567	6	4	N	Y	Y
trf427596	5	0	N	Y	N
trf428242	2	2	Y	N	Y
trf428834	0	6	N	Y	Y
trf429300	3	0	N	Y	N
trf429301	1	0	N	Y	Y
trf429369	2	0	N	Y	Y
trf429380	1	1	Y	N	Y
trf429396	0	2	N	Y	Y
trf429498	5	2	N	Y	Y
trf429835	1	3	Y	N	Y
trf43023	2	2	N	Y	Y
trf430743	1	2	N	Y	Y
trf431349	0	2	N	Y	Y
trf431856	0	7	N	Y	Y
trf432074	1	1	N	Y	N
trf435691	2	7	N	Y	Y
trf435913	2	1	N	Y	Y
trf436177	4	1	N	Y	Y
trf436218	1	3	N	Y	Y
trf436462	0	3	N	Y	N
trf436540	0	1	Y	N	Y
trf436547	0	7	N	Y	Y
trf437639	4	0	N	Y	Y
trf438004	2	0	N	Y	Y
trf438368	3	2	N	Y	Y
trf438493	2	0	N	Y	Y
trf438683	2	1	N	Y	N
trf438794	0	1	N	Y	N
trf438828	4	1	N	Y	Y
trf439401	2	0	N	Y	Y
trf439794	0	1	N	Y	N
trf439922	0	5	N	Y	Y
trf440371	0	3	N	Y	Y
trf440876	1	0	N	Y	N
trf440892	1	1	N	Y	N
trf441579	0	4	N	Y	Y
trf443704	3	0	N	Y	Y
trf443706	1	0	N	Y	Y
trf443785	0	2	N	Y	Y
trf444045	6	0	N	Y	Y
trf444975	0	2	Y	N	Y
trf447430	2	1	N	Y	Y
trf448130	2	0	N	Y	Y
trf448308	1	0	N	Y	N
trf448520	0	2	N	Y	Y
trf448640	0	3	N	Y	Y
trf448822	2	0	N	Y	Y
trf449194	5	5	N	Y	Y
trf449635	0	1	N	Y	Y
trf44978	1	5	Y	N	Y
trf450313	3	2	Y	N	Y
trf450352	0	1	N	Y	Y
trf450931	6	7	N	Y	Y
trf451304	2	3	Y	N	Y
trf451617	0	1	N	Y	Y
trf451856	1	0	N	Y	Y
trf451978	0	1	N	Y	Y
trf45268	1	0	N	Y	Y
trf452768	1	0	N	Y	N
trf45309	4	1	N	Y	Y
trf453147	2	0	N	Y	Y
trf453211	3	2	Y	N	Y
trf453584	3	0	N	Y	Y
trf453934	1	0	Y	N	Y
trf454055	0	2	N	Y	Y
trf454299	0	3	N	Y	Y
trf454675	0	2	N	Y	Y
trf454770	0	2	N	Y	Y
trf454924	1	0	N	Y	Y
trf455064	2	0	N	Y	Y
trf455155	2	0	N	Y	Y
trf455231	0	1	N	Y	Y
trf455597	5	4	N	Y	Y
trf45586	3	3	Y	N	Y
trf456968	0	4	N	Y	Y
trf457774	0	2	Y	N	N
trf457931	1	3	N	Y	Y
trf458	0	2	N	Y	N
trf458331	2	1	N	Y	Y
trf459557	2	4	N	Y	Y
trf459906	3	0	Y	N	Y
trf46147	2	2	N	Y	Y
trf461625	3	4	N	Y	Y
trf461843	5	0	Y	N	Y
trf462014	3	3	N	Y	Y
trf463727	2	0	N	Y	Y
trf464132	2	0	Y	N	Y
trf46439	0	2	N	Y	Y
trf464905	0	2	N	Y	N
trf46531	0	2	N	Y	Y
trf465426	1	0	N	Y	Y
trf465480	3	0	N	Y	Y
trf46588_D1S1677	1	0	Y	Y	Y
trf468476	3	5	Y	N	Y
trf468578	1	2	N	Y	N
trf468625	1	0	N	Y	Y
trf469741	6	2	Y	N	Y
trf470508	2	1	N	Y	Y
trf470674	2	0	N	Y	Y
trf470791	1	0	N	Y	Y
trf470833	0	1	N	Y	Y
trf470925	2	9	N	Y	Y
trf47113	0	1	N	Y	N
trf471835	3	0	N	Y	Y
trf47191	2	4	Y	N	Y
trf472306	2	1	N	Y	Y
trf472538_trf472539_trf472540_trf472541	0	1	Y	N	N
trf473480	3	0	N	Y	Y
trf473524	0	1	N	Y	Y
trf473626	2	0	N	Y	Y
trf474159	0	1	N	Y	Y
trf474197	1	0	Y	N	Y
trf474541	4	4	N	Y	Y
trf475507	0	2	N	Y	Y
trf47570	2	0	N	Y	N
trf475710	0	2	Y	N	Y
trf475738	2	3	N	Y	Y
trf475768	4	1	N	Y	Y
trf475972	1	1	N	Y	Y
trf476474	4	3	Y	N	Y
trf477308	4	1	N	Y	Y
trf477517	2	1	N	Y	Y
trf478493	0	3	N	Y	Y
trf478502	0	2	Y	N	Y
trf478821	2	5	Y	N	Y
trf479060	3	2	N	Y	Y
trf479207	2	5	Y	N	Y
trf479791	3	0	N	Y	Y
trf480050	7	9	N	Y	Y
trf480146	2	2	Y	N	Y
trf480407	3	1	N	Y	Y
trf480521_D20S482	0	1	Y	Y	Y
trf480844	2	0	N	Y	Y
trf480980	0	3	Y	N	Y
trf481064	1	1	N	Y	Y
trf481070	2	3	N	Y	Y
trf481430	0	2	N	Y	Y
trf481580	5	2	N	Y	Y
trf481858	2	3	Y	N	Y
trf482100	1	0	N	Y	Y
trf482343	1	2	N	Y	Y
trf48275	5	2	N	Y	Y
trf48327	4	0	Y	N	N
trf483589	1	1	Y	N	Y
trf483966	1	3	N	Y	Y
trf484139	5	0	N	Y	N
trf484234	0	2	N	Y	Y
trf485139	4	1	N	Y	Y
trf48524	3	4	N	Y	Y
trf485592_trf485593	0	1	Y	N	N
trf486043	2	4	N	Y	Y
trf488761	3	0	Y	N	Y
trf489023	0	2	N	Y	N
trf490811	0	3	Y	N	Y
trf490977	0	3	N	Y	Y
trf491341	0	3	Y	N	Y
trf491635	7	0	N	Y	Y
trf49168	0	2	N	Y	Y
trf49180	0	6	N	Y	Y
trf492490	1	0	N	Y	Y
trf492931	1	0	N	Y	Y
trf493682	6	0	N	Y	Y
trf493846	0	3	Y	N	Y
trf49394	0	1	N	Y	Y
trf494081	3	0	Y	N	N
trf49462	1	0	Y	N	Y
trf495343	1	1	N	Y	Y
trf495973	1	4	N	Y	Y
trf496136	2	4	N	Y	Y
trf497184	2	0	N	Y	Y
trf497296	3	0	Y	N	Y
trf497306	5	0	N	Y	Y
trf497381	1	2	Y	N	Y
trf497509	4	0	N	Y	N
trf498059	3	3	N	Y	Y
trf49993	0	3	N	Y	Y
trf500076	8	3	N	Y	Y
trf501364	2	2	N	Y	Y
trf501948	4	3	N	Y	Y
trf502392	1	0	Y	N	N
trf502692	2	3	N	Y	Y
trf502785	0	4	N	Y	Y
trf502800	4	4	N	Y	Y
trf503256	2	2	N	Y	Y
trf503605	0	2	N	Y	Y
trf503813	2	2	N	Y	Y
trf503874	0	1	N	Y	Y
trf504113	2	0	N	Y	N
trf50454	1	4	N	Y	Y
trf504550	3	4	N	Y	N
trf504892	4	0	Y	N	Y
trf50548	0	3	N	Y	Y
trf506081	1	0	N	Y	Y
trf506426	0	1	N	Y	Y
trf507179	1	1	N	Y	Y
trf507318	0	2	N	Y	Y
trf507477	4	0	N	Y	Y
trf508801	4	0	N	Y	Y
trf509297	0	1	N	Y	Y
trf509301	1	1	N	Y	N
trf509351	3	1	N	Y	Y
trf509751	3	5	N	Y	Y
trf509792	2	0	Y	N	Y
trf510331	4	8	N	Y	Y
trf510606	1	1	N	Y	Y
trf510787	1	1	N	Y	Y
trf511709	5	4	N	Y	Y
trf511863	5	5	N	Y	Y
trf51191	7	4	N	Y	Y
trf51256	1	3	N	Y	Y
trf51257	3	1	N	Y	Y
trf513023	2	2	N	Y	N
trf513068	1	1	N	Y	Y
trf513594	6	7	N	Y	Y
trf513980	3	2	N	Y	Y
trf514981	0	4	Y	N	Y
trf515302	2	0	N	Y	Y
trf51689	2	1	N	Y	Y
trf517396	1	0	N	Y	N
trf517411	1	0	Y	N	Y
trf517627	0	1	Y	N	Y
trf517703	2	1	Y	N	Y
trf518097	0	3	N	Y	Y
trf51938	4	3	N	Y	Y
trf520135	0	1	N	Y	N
trf522643	5	3	Y	N	Y
trf522742_D22S1045	0	2	Y	Y	Y
trf522815	2	4	N	Y	Y
trf523489	2	0	N	Y	Y
trf523621	0	1	N	Y	N
trf524606	4	0	Y	N	N
trf525773	2	4	N	Y	Y
trf525957	1	2	N	Y	Y
trf526582	5	2	N	Y	Y
trf527144	7	3	N	Y	Y
trf527360	0	3	N	Y	N
trf527512	6	1	N	Y	Y
trf527773	1	1	Y	N	Y
trf528698	4	0	Y	N	Y
trf530145	1	0	N	Y	Y
trf530295	0	1	N	Y	Y
trf530387	1	0	N	Y	Y
trf530593	2	1	Y	N	Y
trf530614	0	1	N	Y	Y
trf530646	6	4	N	Y	Y
trf530664	6	1	N	Y	Y
trf530722_trf530723_trf530724	1	2	Y	N	N
trf530829	2	1	N	Y	Y
trf530887	3	2	Y	N	Y
trf530916	1	0	N	Y	Y
trf530947	0	2	Y	N	Y
trf531157	2	0	N	Y	Y
trf531367	1	0	N	Y	N
trf53201	1	1	N	Y	Y
trf532746	0	5	Y	N	N
trf533134	3	5	N	Y	Y
trf53326	4	0	N	Y	Y
trf533283	0	1	Y	N	Y
trf533650	4	2	N	Y	N
trf533957	1	0	N	Y	N
trf534146	4	4	N	Y	Y
trf53436	0	4	N	Y	Y
trf534553	2	0	N	Y	Y
trf534609	0	5	N	Y	Y
trf53466	2	2	N	Y	N
trf534731	2	2	N	Y	Y
trf536073	0	1	Y	N	Y
trf536258	1	0	N	Y	Y
trf536390	2	1	N	Y	Y
trf536592	0	3	N	Y	Y
trf538248	4	1	N	Y	Y
trf538292	3	2	N	Y	Y
trf538301	2	0	N	Y	Y
trf538545	2	2	N	Y	Y
trf538569	1	2	N	Y	Y
trf538591	0	2	Y	N	Y
trf538818	3	0	N	Y	N
trf53927	2	0	N	Y	Y
trf539400	1	0	Y	N	Y
trf539417	0	1	N	Y	Y
trf539568	3	2	N	Y	Y
trf539763	1	1	N	Y	Y
trf54039	2	0	N	Y	Y
trf540436	4	2	N	Y	Y
trf540645	2	0	N	Y	Y
trf541424	2	0	N	Y	Y
trf544686	0	4	Y	N	Y
trf544761	3	0	N	Y	Y
trf545335	0	1	N	Y	Y
trf545458	3	6	N	Y	Y
trf545688	0	1	Y	N	Y
trf545925	0	1	N	Y	Y
trf546801	1	1	N	Y	Y
trf547123	3	0	N	Y	Y
trf547124	1	0	N	Y	Y
trf547484	1	1	N	Y	Y
trf547591	1	2	Y	N	Y
trf548074	3	4	N	Y	Y
trf548118	1	2	Y	N	Y
trf548213	4	4	N	Y	Y
trf548838	1	1	N	Y	Y
trf548951	3	3	Y	N	Y
trf548973	0	1	N	Y	Y
trf54908	0	1	N	Y	N
trf549697	0	1	N	Y	Y
trf549738	8	2	N	Y	Y
trf55062	1	0	N	Y	N
trf550782	1	0	N	Y	Y
trf551536	1	2	Y	N	Y
trf553107	2	0	N	Y	Y
trf553199	0	2	N	Y	Y
trf554203	3	2	Y	N	Y
trf555012	3	2	N	Y	Y
trf555912	0	1	N	Y	Y
trf55623	0	1	Y	N	Y
trf556467	0	1	N	Y	Y
trf556702	6	2	Y	N	Y
trf556734	0	1	N	Y	N
trf557439	1	0	N	Y	Y
trf557841	0	1	Y	N	Y
trf558219	2	0	N	Y	Y
trf559225	0	4	Y	N	Y
trf559844	3	0	N	Y	N
trf560174	0	1	N	Y	Y
trf560189	0	2	Y	N	Y
trf560340	0	1	N	Y	Y
trf560386	0	2	N	Y	Y
trf561856	4	3	N	Y	Y
trf561866	8	3	N	Y	Y
trf562221	0	1	N	Y	N
trf562234	1	0	N	Y	Y
trf562713	1	0	Y	N	N
trf563003	0	2	N	Y	Y
trf564062	2	1	N	Y	Y
trf564150	5	2	N	Y	Y
trf56470	4	0	N	Y	Y
trf564807	5	0	N	Y	Y
trf568313	0	1	Y	N	Y
trf568499	3	2	Y	N	Y
trf568749	1	0	N	Y	Y
trf569819	4	1	N	Y	Y
trf57025	0	1	N	Y	Y
trf57085	2	0	N	Y	Y
trf570910	0	1	N	Y	Y
trf571034	5	1	N	Y	Y
trf571372	0	1	Y	N	N
trf571809	1	1	N	Y	Y
trf573681	1	0	N	Y	Y
trf573741	6	1	N	Y	Y
trf574547	1	1	N	Y	Y
trf574726	4	0	N	Y	N
trf57476	2	0	N	Y	Y
trf574807	0	1	N	Y	Y
trf574947	0	1	N	Y	Y
trf575136	4	0	N	Y	Y
trf575269	3	4	N	Y	Y
trf575295	0	1	Y	N	Y
trf575312	1	0	N	Y	Y
trf575346	2	0	N	Y	N
trf575353	1	0	N	Y	Y
trf575912	0	1	N	Y	Y
trf576235	2	1	Y	N	Y
trf576705	0	1	N	Y	Y
trf577325	2	2	N	Y	Y
trf577358	1	3	N	Y	Y
trf577455_D3S3053	2	0	Y	Y	Y
trf578207	1	0	N	Y	Y
trf578260	1	2	N	Y	N
trf57868	6	4	Y	N	Y
trf580683	0	2	N	Y	Y
trf581389	4	4	N	Y	Y
trf582058	2	3	N	Y	Y
trf582179	4	2	N	Y	Y
trf582328	0	2	Y	N	Y
trf582341	0	4	N	Y	Y
trf582859	2	2	Y	N	Y
trf583153	2	3	N	Y	Y
trf583174	0	4	Y	N	Y
trf583374	2	1	N	Y	Y
trf583699	4	2	N	Y	Y
trf583874	0	1	N	Y	N
trf584133	0	1	N	Y	Y
trf584590	0	1	N	Y	Y
trf584779	7	6	N	Y	Y
trf585311	2	0	N	Y	Y
trf585879	3	1	Y	N	Y
trf586339	1	0	Y	N	Y
trf587269	6	7	N	Y	Y
trf587361	0	5	N	Y	N
trf587894	1	3	Y	N	N
trf588234	4	1	N	Y	Y
trf588349	4	4	N	Y	Y
trf588357	3	4	N	Y	Y
trf588359	1	0	N	Y	Y
trf588402	0	4	N	Y	N
trf588419	10	6	N	Y	Y
trf589143	7	2	N	Y	Y
trf589512	1	0	Y	N	Y
trf589973	1	4	N	Y	Y
trf590044	9	7	N	Y	Y
trf590168	1	1	N	Y	Y
trf590426	1	0	N	Y	N
trf590768	0	4	N	Y	N
trf591825	1	0	N	Y	Y
trf592265	3	1	Y	N	Y
trf592608	5	1	N	Y	Y
trf593185	5	0	N	Y	Y
trf593328	5	3	N	Y	Y
trf594420	0	1	Y	N	Y
trf594427	4	1	N	Y	Y
trf594534	0	2	N	Y	Y
trf594568	3	2	N	Y	Y
trf595015	3	2	N	Y	Y
trf595155	0	1	N	Y	Y
trf595552	1	0	N	Y	Y
trf595583	2	0	N	Y	Y
trf59614	1	0	N	Y	Y
trf596151	3	3	N	Y	Y
trf596367	2	1	Y	N	N
trf597406	2	1	N	Y	N
trf598098	0	4	N	Y	N
trf598723	0	6	N	Y	N
trf59876	1	1	N	Y	Y
trf598880	2	2	N	Y	Y
trf598934	3	5	Y	N	Y
trf599550	2	1	N	Y	Y
trf599551	0	3	N	Y	Y
trf599754	2	4	N	Y	Y
trf599951	1	1	N	Y	Y
trf600069	0	1	N	Y	N
trf601308	1	0	N	Y	N
trf60161	4	3	N	Y	Y
trf601715	1	3	Y	N	Y
trf601821	1	2	N	Y	Y
trf601902	1	2	N	Y	N
trf602548	1	0	N	Y	Y
trf602922	1	3	N	Y	Y
trf603580	0	4	N	Y	Y
trf603586	2	3	N	Y	Y
trf604336_BAT25	4	2	Y	Y	Y
trf605308	2	4	N	Y	Y
trf605376	2	0	N	Y	Y
trf605441	1	3	N	Y	Y
trf605710	1	1	N	Y	Y
trf605819	1	1	N	Y	N
trf606679	4	2	N	Y	Y
trf606943	1	0	N	Y	N
trf60721	1	0	N	Y	Y
trf607251	1	0	N	Y	N
trf607303	4	1	N	Y	Y
trf607308	0	4	N	Y	Y
trf607477	4	2	N	Y	Y
trf607560	0	2	N	Y	Y
trf608052	0	2	Y	N	Y
trf609141	3	2	N	Y	Y
trf609886	0	4	N	Y	Y
trf611300	3	6	N	Y	Y
trf611987	0	1	N	Y	Y
trf612454	1	3	N	Y	Y
trf61364	3	1	N	Y	Y
trf613900	3	0	N	Y	Y
trf613913	6	1	N	Y	Y
trf614299	4	0	N	Y	N
trf61497	2	0	N	Y	Y
trf615352	6	6	N	Y	Y
trf615532	0	4	N	Y	Y
trf616199	0	1	N	Y	Y
trf616311	1	0	Y	N	Y
trf617012	1	0	N	Y	Y
trf617809	1	2	N	Y	Y
trf61833	1	4	Y	N	Y
trf618936	2	0	N	Y	Y
trf619085	4	3	N	Y	Y
trf619090	1	1	N	Y	Y
trf619119	1	3	N	Y	Y
trf619356	1	3	Y	N	Y
trf619657	0	1	N	Y	Y
trf619721	1	0	N	Y	Y
trf619939	1	3	N	Y	Y
trf619959	1	0	N	Y	N
trf620061	2	0	N	Y	Y
trf620267	1	0	N	Y	Y
trf621260	2	5	N	Y	Y
trf621322	0	4	N	Y	N
trf621323	1	2	N	Y	Y
trf621325	2	1	N	Y	Y
trf621544	1	2	N	Y	Y
trf621952	0	1	N	Y	Y
trf62210	1	2	N	Y	Y
trf622887	3	0	Y	N	N
trf623255	0	1	N	Y	N
trf623667	0	2	N	Y	Y
trf623731	2	3	N	Y	Y
trf623835	0	2	N	Y	Y
trf624632	3	4	Y	N	Y
trf625534	0	2	N	Y	Y
trf625662	1	4	N	Y	Y
trf625680	1	1	N	Y	Y
trf625982	0	1	N	Y	Y
trf626736	2	2	N	Y	Y
trf627745	1	1	Y	N	Y
trf628201	1	0	Y	N	N
trf628617	1	0	N	Y	N
trf62948	3	3	N	Y	Y
trf629845	0	2	N	Y	Y
trf631450	1	4	N	Y	Y
trf631470	2	2	N	Y	Y
trf631670	1	1	N	Y	Y
trf632245	3	0	Y	N	Y
trf632940	0	1	N	Y	N
trf633204	0	1	N	Y	Y
trf633419	2	2	N	Y	Y
trf633555	1	1	N	Y	Y
trf633748	0	1	N	Y	Y
trf633800	3	0	N	Y	Y
trf634167	3	1	N	Y	Y
trf634971	0	1	Y	N	Y
trf635407	2	1	Y	N	Y
trf635411	5	2	N	Y	Y
trf636947_trf636948	5	0	Y	N	Y
trf637082	2	0	N	Y	Y
trf637465	0	2	N	Y	Y
trf637872	0	1	N	Y	Y
trf638394	1	0	N	Y	Y
trf638714	0	1	N	Y	Y
trf638758	1	2	Y	N	Y
trf639189	0	1	N	Y	Y
trf639298	3	4	N	Y	Y
trf639314	0	1	N	Y	N
trf640352	0	1	Y	N	Y
trf640712	2	0	N	Y	Y
trf640756	5	1	N	Y	Y
trf640974	3	0	N	Y	Y
trf641145	2	0	N	Y	Y
trf641706	3	0	N	Y	Y
trf641952	2	1	N	Y	N
trf642032	1	2	N	Y	Y
trf642132	1	0	Y	N	Y
trf642296	6	3	N	Y	Y
trf642297	4	0	N	Y	Y
trf642317	0	6	N	Y	Y
trf642336	4	0	N	Y	Y
trf642338	1	2	N	Y	Y
trf642343	2	4	N	Y	Y
trf642353	1	1	N	Y	Y
trf642376	3	3	N	Y	Y
trf642380	1	3	N	Y	Y
trf642642	2	5	Y	N	Y
trf643711	1	0	N	Y	N
trf644171	3	1	N	Y	Y
trf644180	9	7	N	Y	Y
trf644713	0	1	N	Y	Y
trf645026	0	1	N	Y	Y
trf645163_trf645164	1	5	Y	N	Y
trf645661	1	1	Y	N	Y
trf646041	3	4	N	Y	Y
trf646113	7	6	N	Y	Y
trf646183	1	0	N	Y	Y
trf646317	5	2	N	Y	Y
trf646515	0	8	N	Y	Y
trf646750	0	1	N	Y	Y
trf646774	2	2	N	Y	Y
trf646893	0	2	N	Y	Y
trf646909	2	0	N	Y	Y
trf647370	0	5	N	Y	N
trf647396	6	5	N	Y	Y
trf64847	3	6	N	Y	Y
trf648848	3	1	N	Y	Y
trf648963	4	1	Y	N	Y
trf649544	0	1	N	Y	Y
trf64955	0	1	N	Y	N
trf651176	4	1	Y	N	Y
trf651277	1	2	N	Y	Y
trf651895	2	5	N	Y	Y
trf652274	4	1	N	Y	Y
trf652624	2	0	N	Y	Y
trf653047	0	1	N	Y	Y
trf653356	0	1	N	Y	Y
trf653560	1	0	N	Y	Y
trf653635	0	1	N	Y	Y
trf653676	4	0	N	Y	Y
trf654618	0	4	N	Y	Y
trf65467	1	0	N	Y	Y
trf654741	4	0	N	Y	Y
trf654807	3	0	Y	N	Y
trf656721	0	2	N	Y	Y
trf656902	2	3	Y	N	Y
trf658365	1	3	N	Y	Y
trf658554	3	0	N	Y	Y
trf659071	4	1	N	Y	N
trf659647	2	0	Y	N	Y
trf659685	1	0	N	Y	Y
trf660907	4	2	N	Y	Y
trf661112	2	3	N	Y	N
trf661142	0	1	N	Y	Y
trf661146	0	2	Y	N	Y
trf661542	1	0	N	Y	N
trf662479	0	1	N	Y	Y
trf66300	1	0	Y	N	Y
trf663654	0	1	N	Y	N
trf664829	4	0	Y	N	Y
trf664917	1	0	N	Y	N
trf665262	7	2	N	Y	Y
trf666257	3	1	N	Y	Y
trf666810	1	0	Y	N	Y
trf66714	4	2	Y	N	Y
trf667986	1	3	Y	N	Y
trf668484	1	0	N	Y	Y
trf668655	0	1	N	Y	Y
trf668694	1	0	N	Y	Y
trf668725	1	2	N	Y	Y
trf668726	1	6	N	Y	Y
trf668876	4	1	N	Y	Y
trf669005	0	1	N	Y	Y
trf669963	2	0	Y	N	Y
trf670222	0	3	N	Y	Y
trf671590	1	0	N	Y	Y
trf672729	1	0	N	Y	Y
trf672926	2	0	N	Y	Y
trf673273	0	1	N	Y	Y
trf673737	2	2	N	Y	Y
trf673834	1	0	N	Y	N
trf673932	0	2	N	Y	Y
trf674175	1	2	N	Y	Y
trf674421	1	0	N	Y	Y
trf674660	4	1	N	Y	Y
trf67498	3	5	N	Y	Y
trf675420	0	1	N	Y	Y
trf675608	3	0	N	Y	Y
trf675828_D5S346	2	2	Y	Y	Y
trf675900	0	2	N	Y	Y
trf676041	4	6	N	Y	Y
trf676281	1	1	Y	N	Y
trf676518	3	2	N	Y	Y
trf67748	1	0	N	Y	Y
trf677708	1	0	N	Y	Y
trf678523	2	2	N	Y	Y
trf678901	1	1	N	Y	N
trf679858	0	3	N	Y	Y
trf680082	1	4	N	Y	Y
trf680356	0	5	N	Y	Y
trf68056	8	7	N	Y	Y
trf681220	2	2	N	Y	Y
trf681855	2	0	N	Y	Y
trf682106	1	2	N	Y	Y
trf683567	0	3	Y	N	Y
trf684025	5	5	N	Y	Y
trf68409	2	3	N	Y	Y
trf68430	4	2	N	Y	Y
trf684961	1	0	N	Y	Y
trf685452	2	0	N	Y	N
trf685471_trf685472	1	1	Y	N	Y
trf68571	5	0	N	Y	Y
trf686140	0	3	N	Y	Y
trf686447	8	0	N	Y	Y
trf686623	0	1	N	Y	Y
trf68806	2	1	N	Y	Y
trf688945	1	5	N	Y	Y
trf68917	1	2	N	Y	Y
trf689290	3	1	N	Y	Y
trf689320	1	0	N	Y	Y
trf69015	4	0	N	Y	Y
trf690862	0	2	N	Y	N
trf6913	1	3	N	Y	Y
trf691663	0	4	N	Y	Y
trf691674	3	5	N	Y	Y
trf691784	2	1	N	Y	Y
trf691810	1	0	Y	N	Y
trf693216	3	6	Y	N	Y
trf693228	0	1	Y	N	Y
trf694133	0	1	N	Y	Y
trf695317	3	2	N	Y	Y
trf695320	2	5	N	Y	Y
trf695555	1	6	N	Y	N
trf695847	1	2	Y	N	Y
trf696595	1	1	N	Y	Y
trf69728	3	1	N	Y	Y
trf69750	2	2	N	Y	Y
trf69789	2	0	Y	N	Y
trf698416	2	0	N	Y	Y
trf698687	3	3	Y	N	Y
trf699332	0	2	N	Y	Y
trf699736	2	0	N	Y	Y
trf699932	1	1	N	Y	Y
trf70003	1	0	N	Y	N
trf700877	2	4	N	Y	Y
trf70106	3	4	N	Y	Y
trf701756	0	2	N	Y	Y
trf702464	0	3	N	Y	Y
trf70303	3	0	N	Y	Y
trf703632	2	2	N	Y	Y
trf703815	0	1	N	Y	Y
trf703936	2	2	N	Y	Y
trf704118	0	5	N	Y	Y
trf704223_trf704224	3	6	Y	N	N
trf704675	5	4	N	Y	Y
trf70474	0	3	N	Y	Y
trf705703	4	0	N	Y	Y
trf706110	1	1	N	Y	Y
trf706178	6	4	N	Y	Y
trf706191	4	6	N	Y	N
trf706202	4	6	N	Y	Y
trf706208	5	6	N	Y	Y
trf706557	3	1	N	Y	Y
trf707001	0	5	N	Y	Y
trf707039	5	6	N	Y	Y
trf707091	3	5	N	Y	Y
trf707093	1	3	N	Y	Y
trf707111	0	5	N	Y	Y
trf707112	1	1	N	Y	Y
trf707113	0	3	N	Y	Y
trf707135	3	5	N	Y	Y
trf707179	3	2	N	Y	Y
trf707182	3	1	N	Y	Y
trf707191	4	4	N	Y	Y
trf707209	1	2	N	Y	Y
trf707217	2	1	N	Y	Y
trf707310	3	0	N	Y	Y
trf707902	1	0	N	Y	N
trf708669	1	0	Y	N	N
trf70889	0	1	Y	N	Y
trf709178	1	6	N	Y	Y
trf709398	3	5	Y	N	Y
trf709749	4	6	N	Y	Y
trf710077_D6S1017	2	5	Y	Y	Y
trf710427	3	1	N	Y	Y
trf71046	2	0	N	Y	Y
trf711083	3	0	N	Y	Y
trf711109	0	1	N	Y	N
trf712219	2	4	N	Y	Y
trf712454	1	0	N	Y	Y
trf713658	5	0	N	Y	N
trf714542	3	2	N	Y	Y
trf714767	0	3	N	Y	N
trf714768	0	4	N	Y	Y
trf714785	0	1	N	Y	Y
trf714790	0	2	N	Y	Y
trf714793	2	2	N	Y	Y
trf714798	0	1	N	Y	Y
trf714805	1	3	N	Y	Y
trf714808	2	1	N	Y	Y
trf714841	6	3	N	Y	Y
trf714846	3	4	N	Y	Y
trf715402	1	4	N	Y	Y
trf715809	2	1	N	Y	Y
trf715833	4	2	N	Y	Y
trf715872	5	0	N	Y	Y
trf716116_trf716117	0	5	Y	Y	Y
trf716537	1	0	N	Y	N
trf716690	3	1	N	Y	Y
trf716695	0	1	N	Y	Y
trf716696	0	1	N	Y	Y
trf716717	7	0	N	Y	N
trf716769	0	3	N	Y	N
trf7170	2	0	N	Y	N
trf717552	0	1	N	Y	Y
trf717774	0	3	N	Y	Y
trf718688	1	0	Y	N	Y
trf719096	2	0	N	Y	Y
trf719509	4	1	N	Y	Y
trf719611	0	5	N	Y	Y
trf719883	3	4	Y	N	Y
trf720697	2	2	N	Y	Y
trf72072	5	3	N	Y	Y
trf720952	3	0	N	Y	Y
trf721041	1	2	N	Y	Y
trf721891	1	0	Y	N	Y
trf722560	3	2	N	Y	Y
trf722562	0	5	N	Y	Y
trf72280	0	5	N	Y	N
trf72358	1	0	N	Y	Y
trf723674	0	3	Y	N	Y
trf724059	0	2	N	Y	Y
trf724324	1	3	N	Y	Y
trf72455_trf72454	2	5	Y	N	Y
trf724834	1	4	N	Y	Y
trf724980	2	0	N	Y	Y
trf726644	3	2	N	Y	Y
trf726805	5	1	Y	N	Y
trf728740	0	1	N	Y	Y
trf728771	1	0	N	Y	N
trf729262	0	1	N	Y	N
trf729735	2	1	N	Y	N
trf730225	2	3	N	Y	Y
trf730582	2	0	N	Y	Y
trf731237	0	1	N	Y	Y
trf731642	0	4	N	Y	Y
trf73170	4	2	N	Y	Y
trf732350	0	2	N	Y	Y
trf732621	2	1	N	Y	Y
trf733285	3	3	N	Y	Y
trf733789	0	4	Y	N	Y
trf734249	0	1	N	Y	Y
trf734423	2	4	N	Y	Y
trf735756	2	3	N	Y	N
trf736320	0	2	N	Y	Y
trf736386	0	1	N	Y	N
trf736854	1	0	N	Y	Y
trf738416	2	1	N	Y	Y
trf738513	4	2	N	Y	Y
trf738685	0	1	N	Y	Y
trf738762	0	1	N	Y	Y
trf738804	3	0	N	Y	N
trf739319	0	2	Y	N	Y
trf739848	2	0	N	Y	Y
trf739966	2	0	N	Y	Y
trf740547	3	0	N	Y	Y
trf740600	1	3	Y	N	N
trf74062	3	0	N	Y	Y
trf74075	6	2	N	Y	Y
trf740821	0	1	N	Y	N
trf74142_D10S1435	0	1	Y	Y	Y
trf741795	1	0	N	Y	Y
trf742096	0	3	N	Y	Y
trf742547	0	2	N	Y	Y
trf742812	2	1	N	Y	Y
trf743252	5	10	N	Y	Y
trf743433	5	3	Y	N	Y
trf74349	2	0	N	Y	Y
trf74367	1	2	Y	N	Y
trf743770	1	0	N	Y	Y
trf743947	2	1	Y	N	Y
trf744093_trf744094	2	3	Y	N	Y
trf744575	2	0	N	Y	Y
trf744748	4	2	N	Y	Y
trf745981	0	6	N	Y	Y
trf746257	2	2	N	Y	N
trf74679	6	4	N	Y	Y
trf747130	2	1	Y	N	Y
trf747380	6	5	Y	N	Y
trf748126	6	1	N	Y	Y
trf749884	4	2	N	Y	Y
trf750193	1	0	N	Y	Y
trf750298	3	0	N	Y	Y
trf751088	3	0	Y	N	Y
trf751990	1	2	Y	N	Y
trf752289	6	2	N	Y	Y
trf752392	0	1	N	Y	N
trf752581	0	2	N	Y	Y
trf752773	1	0	N	Y	N
trf752815	3	0	N	Y	Y
trf753026	2	2	N	Y	Y
trf753122	4	1	N	Y	Y
trf753280	0	1	N	Y	Y
trf753845	0	4	N	Y	Y
trf753972	0	1	N	Y	Y
trf755432	4	0	Y	N	Y
trf755744	4	3	N	Y	Y
trf755813	8	2	N	Y	Y
trf755867	4	0	N	Y	Y
trf755878	6	0	N	Y	Y
trf756475	4	1	N	Y	Y
trf757431_trf757432	1	6	Y	N	N
trf757565	1	0	N	Y	N
trf758552	1	0	Y	N	Y
trf758667	0	1	N	Y	Y
trf759225	3	1	N	Y	Y
trf76012	1	1	Y	N	Y
trf761439	0	1	N	Y	Y
trf761725	1	2	Y	N	N
trf762900	2	3	N	Y	Y
trf763220	2	0	N	Y	Y
trf763351	2	2	N	Y	Y
trf763485	4	0	N	Y	Y
trf763574	3	3	N	Y	Y
trf763707	0	2	Y	N	Y
trf763761	0	1	N	Y	Y
trf764223	1	0	N	Y	N
trf764531	1	1	N	Y	N
trf764534	3	1	N	Y	Y
trf764588	2	2	N	Y	Y
trf765485	0	4	N	Y	Y
trf7660	0	1	Y	N	N
trf766302	0	1	N	Y	Y
trf76681	2	0	Y	N	N
trf76756	0	1	N	Y	Y
trf767576	0	1	N	Y	Y
trf76776	4	2	N	Y	Y
trf768601	5	8	N	Y	Y
trf768853	1	2	N	Y	Y
trf76896	2	3	N	Y	Y
trf76940	3	0	N	Y	N
trf769789	1	0	N	Y	Y
trf770625	3	3	N	Y	Y
trf77063	1	2	N	Y	Y
trf771490	0	1	N	Y	Y
trf771845_trf771846	0	1	Y	N	N
trf772040	5	4	N	Y	Y
trf77231	4	6	Y	N	Y
trf77415	0	3	N	Y	Y
trf774855	1	1	N	Y	Y
trf774910	0	2	N	Y	N
trf775193	1	0	Y	N	Y
trf775510	5	0	N	Y	Y
trf776550	0	1	N	Y	Y
trf776635	0	1	Y	N	Y
trf776709	0	2	N	Y	Y
trf777436	1	5	N	Y	Y
trf77789	0	1	N	Y	Y
trf778686	4	1	N	Y	Y
trf780113	3	9	Y	N	N
trf780602	1	0	N	Y	Y
trf782340	2	5	N	Y	Y
trf782759	1	1	N	Y	Y
trf78429	1	0	N	Y	Y
trf78431	2	6	N	Y	Y
trf785821	1	4	N	Y	Y
trf786228	0	3	N	Y	Y
trf786816	3	3	N	Y	Y
trf787135	0	1	N	Y	Y
trf787573	0	2	N	Y	N
trf787732	3	0	N	Y	Y
trf788969	1	0	Y	N	N
trf789106	2	2	N	Y	Y
trf789790	5	4	N	Y	Y
trf789855	1	1	Y	N	N
trf790074	2	1	N	Y	Y
trf790666	0	1	N	Y	Y
trf79075	7	2	N	Y	Y
trf791136	3	2	N	Y	Y
trf791893	0	1	N	Y	Y
trf791996	5	0	N	Y	Y
trf79222	5	0	N	Y	Y
trf792453	0	2	N	Y	Y
trf793334	7	1	N	Y	Y
trf794001	1	2	Y	N	Y
trf794091	3	1	Y	N	Y
trf794415	5	0	N	Y	Y
trf795171	2	2	N	Y	N
trf795620	3	0	N	Y	Y
trf795845	0	2	N	Y	Y
trf796277	1	1	N	Y	Y
trf796479	2	3	N	Y	Y
trf796521	0	3	N	Y	Y
trf796529	1	3	N	Y	Y
trf79752	2	0	N	Y	Y
trf797803_trf797804	2	3	Y	N	N
trf797999	1	0	N	Y	N
trf798002	1	1	N	Y	N
trf798316	0	1	N	Y	Y
trf798344	1	0	Y	N	Y
trf799206	0	4	N	Y	N
trf799334	3	2	N	Y	Y
trf799422	3	4	N	Y	Y
trf799434	2	6	N	Y	N
trf799882	4	3	Y	N	Y
trf800049	1	0	N	Y	Y
trf800137	2	2	Y	N	Y
trf800467	5	0	N	Y	N
trf801786	4	4	N	Y	N
trf803556	3	4	N	Y	Y
trf803566	1	0	N	Y	Y
trf803995	1	0	N	Y	Y
trf804202	4	1	N	Y	Y
trf804279	3	6	N	Y	Y
trf804358	1	3	N	Y	Y
trf804375	2	0	N	Y	Y
trf804438	2	2	N	Y	Y
trf804499	8	3	Y	N	Y
trf804542	1	0	N	Y	Y
trf804571	2	0	N	Y	Y
trf80489	0	1	N	Y	N
trf804892	4	0	N	Y	Y
trf804998	0	2	N	Y	Y
trf805059	1	0	N	Y	Y
trf805066	0	3	N	Y	Y
trf8054	3	2	N	Y	Y
trf805406	3	6	N	Y	Y
trf806167	3	3	Y	N	Y
trf806869	3	0	N	Y	Y
trf807094	0	2	Y	N	Y
trf80751	1	0	Y	N	Y
trf807539_trf807540	2	2	Y	N	Y
trf807635	3	4	N	Y	Y
trf807969	6	1	N	Y	Y
trf808033	0	1	N	Y	N
trf808082	3	0	Y	N	Y
trf808123	2	0	N	Y	Y
trf808210	1	0	N	Y	Y
trf808239	0	6	N	Y	Y
trf808282	1	2	N	Y	N
trf808355	3	2	Y	Y	Y
trf808494	1	0	N	Y	N
trf808732	4	0	N	Y	Y
trf808942	1	1	Y	N	Y
trf809533	0	2	N	Y	Y
trf809647	2	4	N	Y	N
trf809708	4	3	N	Y	Y
trf809938	0	2	Y	N	Y
trf810073	3	2	Y	N	Y
trf811076	0	1	N	Y	N
trf811083	4	2	N	Y	Y
trf811090	0	2	N	Y	N
trf811351	1	1	N	Y	Y
trf811814	0	3	Y	N	Y
trf812769	0	3	N	Y	Y
trf812830	2	2	Y	N	Y
trf813601	0	2	Y	N	Y
trf813636	5	2	N	Y	Y
trf814317	0	1	N	Y	Y
trf814388	3	0	N	Y	Y
trf814593	4	2	N	Y	Y
trf818952	4	3	N	Y	Y
trf819117	0	4	N	Y	Y
trf81927	2	4	N	Y	Y
trf819527	2	3	N	Y	Y
trf821635	2	0	Y	N	Y
trf821832	5	3	Y	N	N
trf822546	3	0	N	Y	Y
trf822710	0	1	N	Y	Y
trf824532	1	1	N	Y	Y
trf824551	2	3	N	Y	Y
trf824642	0	1	N	Y	Y
trf825052	1	0	N	Y	Y
trf825340	1	0	N	Y	N
trf825379	0	3	Y	N	Y
trf82547	2	0	N	Y	Y
trf825691	1	1	Y	N	Y
trf826939	2	4	N	Y	N
trf827790	2	1	N	Y	Y
trf828081	0	2	N	Y	Y
trf828935	2	3	N	Y	Y
trf82907	0	1	N	Y	Y
trf829354	0	1	N	Y	Y
trf82957	4	3	N	Y	Y
trf829708	0	2	N	Y	Y
trf829938	3	2	N	Y	Y
trf83015	1	1	N	Y	Y
trf830451	2	0	N	Y	Y
trf830614	1	0	N	Y	Y
trf83099	2	2	Y	N	Y
trf831426	0	3	N	Y	Y
trf831869	7	0	N	Y	N
trf832896	1	0	N	Y	N
trf832905	1	1	Y	N	Y
trf832906	1	4	N	Y	Y
trf8332	4	3	N	Y	Y
trf833985	2	3	N	Y	Y
trf834287	6	2	N	Y	Y
trf834549	3	4	N	Y	Y
trf835551	2	0	N	Y	N
trf836145	2	1	N	Y	Y
trf836950	2	0	N	Y	Y
trf837329	0	1	N	Y	N
trf837344	0	4	N	Y	N
trf83806	0	2	N	Y	N
trf838210	0	1	N	Y	Y
trf838368	1	0	N	Y	Y
trf838635	2	1	N	Y	Y
trf839204	0	1	N	Y	Y
trf839306	0	1	N	Y	Y
trf840170	2	3	N	Y	Y
trf840201	4	2	N	Y	Y
trf840486_D8S1179	2	3	Y	Y	Y
trf842338	1	0	N	Y	N
trf842353	0	2	N	Y	Y
trf842529	0	6	N	Y	Y
trf842671	5	1	N	Y	Y
trf842976	2	5	N	Y	Y
trf843454	1	2	N	Y	Y
trf843718	1	0	Y	N	Y
trf843820	1	0	N	Y	Y
trf84387	2	0	N	Y	Y
trf844065	1	4	N	Y	Y
trf844420	2	4	Y	N	Y
trf844488	0	1	N	Y	Y
trf844554	0	1	N	Y	N
trf845036	4	1	N	Y	Y
trf845330	2	0	N	Y	N
trf846164	3	7	N	Y	Y
trf84639	5	7	N	Y	Y
trf84649	3	2	Y	N	Y
trf84681	1	0	N	Y	N
trf846975	2	0	N	Y	Y
trf847038_trf847039	7	1	Y	N	Y
trf84745	6	7	N	Y	Y
trf848249	1	3	Y	N	Y
trf848272	4	4	Y	N	Y
trf848533	1	6	Y	N	Y
trf848545	2	0	N	Y	Y
trf848782	4	3	N	Y	Y
trf848838	0	1	N	Y	Y
trf849464	3	0	N	Y	Y
trf850037	2	0	N	Y	Y
trf850041	1	0	N	Y	Y
trf850049	2	3	N	Y	Y
trf850050	1	4	N	Y	Y
trf850130	0	1	Y	N	Y
trf850693	1	2	N	Y	Y
trf850708	2	3	N	Y	Y
trf851187	0	3	N	Y	Y
trf851415	0	4	N	Y	Y
trf851492	1	0	N	Y	Y
trf852436	1	0	N	Y	Y
trf852723	1	3	Y	N	N
trf853069	0	1	N	Y	Y
trf853630	5	0	N	Y	Y
trf853705	1	0	Y	N	N
trf854036	0	1	N	Y	Y
trf854835	4	2	Y	N	Y
trf855043	0	1	Y	N	Y
trf855295	2	0	N	Y	Y
trf855326	3	0	N	Y	Y
trf855616	4	2	N	Y	Y
trf856123	1	4	Y	N	Y
trf856197	1	0	N	Y	Y
trf85647	0	3	N	Y	N
trf856835	1	0	N	Y	Y
trf858412	4	0	N	Y	N
trf858527	0	3	N	Y	Y
trf86253	1	1	Y	N	N
trf86270	4	2	N	Y	N
trf863689	1	1	Y	Y	Y
trf864156	1	0	N	Y	Y
trf864519	4	1	N	Y	Y
trf864997	4	0	N	Y	Y
trf865398	1	1	Y	N	Y
trf865435	3	1	N	Y	Y
trf865538_D9S1122	0	2	Y	Y	Y
trf866368	0	5	N	Y	Y
trf866404	2	4	N	Y	Y
trf866433_trf866432	0	3	Y	N	N
trf867301	0	1	Y	N	N
trf867839	0	1	N	Y	N
trf868027	9	2	N	Y	Y
trf868910	1	0	N	Y	N
trf869177	0	3	N	Y	N
trf870108	1	3	N	Y	Y
trf870371	1	0	Y	N	Y
trf872451	1	0	Y	N	Y
trf873526	1	1	N	Y	Y
trf873540	4	0	N	Y	Y
trf873848	0	4	N	Y	Y
trf874107	2	0	N	Y	Y
trf876250	2	2	N	Y	Y
trf876765	0	4	N	Y	Y
trf877478	0	3	N	Y	Y
trf877773	1	0	N	Y	N
trf877817	6	2	Y	N	Y
trf877892	1	2	N	Y	Y
trf879518	2	1	Y	N	Y
trf879999	4	0	N	Y	N
trf880774	1	0	N	Y	N
trf883701	0	5	Y	N	Y
trf883769	6	7	N	Y	Y
trf884965	4	1	N	Y	Y
trf885917	1	0	N	Y	Y
trf886070	3	0	N	Y	Y
trf886677	2	1	Y	N	Y
trf88692	6	3	N	Y	Y
trf891234	0	2	N	Y	Y
trf891635	1	2	N	Y	Y
trf891658	3	1	N	Y	Y
trf892	1	0	N	Y	Y
trf892337	0	1	N	Y	Y
trf892575	0	1	N	Y	Y
trf893010	0	4	N	Y	Y
trf893050	3	0	N	Y	Y
trf893164	3	1	N	Y	N
trf893571	1	0	N	Y	Y
trf894290	0	1	N	Y	Y
trf895329	4	1	N	Y	Y
[truncated: 100 more rows]
