# Supplementary material for: CRISPR–Cas9-targeted fragmentation and selective sequencing enable massively parallel microsatellite analysis
Source: Nat Commun. 2017 Feb 7;8:14291. doi: 10.1038/ncomms14291 (PMC5309709; doi:10.1038/ncomms14291)
Supplement: Supplementary Dataset 2 — Oligonucleotide sequence for STR-Seq assays. [file ncomms14291-s3.xlsx]

## Sheet: Data S2. PrimerProbe oligo seq
Supplementary Data 2. Oligonucleotide sequence for STR-Seq assays
Target STR	Strand	Sequence
ABCC5	minus	GGCTGATGATCGTTCTTATGCACGGGCAGATTCCCCCAGCAGATCGGAAGAGCGGTTCAGCAGGAATGCCGAGACCGATCTCGTATGCCGTCTTCTGCTTG
ABCC5	plus	TTCTAACTGAGAGAATGCCCTGGAAACTCCAGGAGGGTATAGATCGGAAGAGCGGTTCAGCAGGAATGCCGAGACCGATCTCGTATGCCGTCTTCTGCTTG
AIM2	minus	GATACAGCCTCTTCAATCAGATTGTAAGTTACCTGAAAGCAGATCGGAAGAGCGGTTCAGCAGGAATGCCGAGACCGATCTCGTATGCCGTCTTCTGCTTG
AIM2	plus	ATACATTGGTCTGCCTTGGATCATACTCCTGAAGTGAATAAGATCGGAAGAGCGGTTCAGCAGGAATGCCGAGACCGATCTCGTATGCCGTCTTCTGCTTG
AR	minus	CATAGCCTTCAATGTGTGACACTGTCAGCTTCTGGGTTGTAGATCGGAAGAGCGGTTCAGCAGGAATGCCGAGACCGATCTCGTATGCCGTCTTCTGCTTG
AR	plus	TTAGTGAACGCTCCTATGGACCAGCCACCATGTCTGGTGCAGATCGGAAGAGCGGTTCAGCAGGAATGCCGAGACCGATCTCGTATGCCGTCTTCTGCTTG
ASTE1	minus	TGAGGCCTCCAACATTGAATAAAACTCAGTTTGCATCAAAAGATCGGAAGAGCGGTTCAGCAGGAATGCCGAGACCGATCTCGTATGCCGTCTTCTGCTTG
ASTE1	plus	GACATATGCTCAGGAGACTTTCTACAGAGGTCGATGCTAGAGATCGGAAGAGCGGTTCAGCAGGAATGCCGAGACCGATCTCGTATGCCGTCTTCTGCTTG
ATM_1	minus	GCATGAATTATTCTAGCCACTAAAACTCTATGAACATCTTAGATCGGAAGAGCGGTTCAGCAGGAATGCCGAGACCGATCTCGTATGCCGTCTTCTGCTTG
ATM_1	plus	CCTAAAGAGACAACCAAGTCCAACACTTTCTGAATATCCAAGATCGGAAGAGCGGTTCAGCAGGAATGCCGAGACCGATCTCGTATGCCGTCTTCTGCTTG
ATM_2	minus	AACTCACTGAAAGGTTATTGTAAGTTACTTCCAATATGTCAGATCGGAAGAGCGGTTCAGCAGGAATGCCGAGACCGATCTCGTATGCCGTCTTCTGCTTG
ATM_2	plus	TAACCACAGTTCTTTTCCCGTAGGCTGATCCTTATTCAAAAGATCGGAAGAGCGGTTCAGCAGGAATGCCGAGACCGATCTCGTATGCCGTCTTCTGCTTG
ATM_3	minus	AGAAGCTAACAGTCTGGACAGGGAAGCAATTAATTACAAGAGATCGGAAGAGCGGTTCAGCAGGAATGCCGAGACCGATCTCGTATGCCGTCTTCTGCTTG
ATM_3	plus	CTTGGATCCAGCTATTTGGTTTGAGAAGCGATTGGCTTATAGATCGGAAGAGCGGTTCAGCAGGAATGCCGAGACCGATCTCGTATGCCGTCTTCTGCTTG
ATR	minus	CAGTGCTCAGTATTGATTAGTTATAAATGGGATAACTGGTAGATCGGAAGAGCGGTTCAGCAGGAATGCCGAGACCGATCTCGTATGCCGTCTTCTGCTTG
ATR	plus	TCAAGTTCCTACAGAAGAGGTCCACATGTCCGTGTTCAGAAGATCGGAAGAGCGGTTCAGCAGGAATGCCGAGACCGATCTCGTATGCCGTCTTCTGCTTG
BAX	minus	GTCTTCATGATCTGCTCAGAGCTGGTGGGCCCTAGAGGAGAGATCGGAAGAGCGGTTCAGCAGGAATGCCGAGACCGATCTCGTATGCCGTCTTCTGCTTG
BAX	plus	GACGAACTGGACAGTAACATGGAGCTGCAGAGGTGTGGGCAGATCGGAAGAGCGGTTCAGCAGGAATGCCGAGACCGATCTCGTATGCCGTCTTCTGCTTG
BLM_1	minus	TAGTCAGTAAACAGTCCCCAGGAGAAACAGAATTTGAGGGAGATCGGAAGAGCGGTTCAGCAGGAATGCCGAGACCGATCTCGTATGCCGTCTTCTGCTTG
BLM_1	plus	GAAACCCAACCTTCCTATGATATTGATAATTTTGACATAGAGATCGGAAGAGCGGTTCAGCAGGAATGCCGAGACCGATCTCGTATGCCGTCTTCTGCTTG
BLM_2	minus	ACCTGTCAGATATGTAGCTGGAATCTAAGTATAAAAGTAGAGATCGGAAGAGCGGTTCAGCAGGAATGCCGAGACCGATCTCGTATGCCGTCTTCTGCTTG
BLM_2	plus	CAGAAACCCCAAATGGTAACATTTTACTATAATTGCTTTGAGATCGGAAGAGCGGTTCAGCAGGAATGCCGAGACCGATCTCGTATGCCGTCTTCTGCTTG
BRCA1_1	minus	TGATGCTGAGTCTGAGTTACCAAAAGGTCTTTAATTGTAAAGATCGGAAGAGCGGTTCAGCAGGAATGCCGAGACCGATCTCGTATGCCGTCTTCTGCTTG
BRCA1_1	plus	GTCCTAAGAAGCTAAAGAGCCTCAGTTTTTTACACTCCCAAGATCGGAAGAGCGGTTCAGCAGGAATGCCGAGACCGATCTCGTATGCCGTCTTCTGCTTG
BRCA1_2	minus	TTCCCAGAGCTGAAGTTAACAAATGCACCTGGTTCTTTTAAGATCGGAAGAGCGGTTCAGCAGGAATGCCGAGACCGATCTCGTATGCCGTCTTCTGCTTG
BRCA1_2	plus	TGAATATGCCTGGTAGAAGACTTCCTCCTCAGCCTATTCTAGATCGGAAGAGCGGTTCAGCAGGAATGCCGAGACCGATCTCGTATGCCGTCTTCTGCTTG
BRCA1_3	minus	GTTAGGTTCTGATGACTCACATGATGGGGAGTCTGAATCAAGATCGGAAGAGCGGTTCAGCAGGAATGCCGAGACCGATCTCGTATGCCGTCTTCTGCTTG
BRCA1_3	plus	CTAAGCCAGGCTGTTTGCTTTTATTACAGAATTCAGCCTTAGATCGGAAGAGCGGTTCAGCAGGAATGCCGAGACCGATCTCGTATGCCGTCTTCTGCTTG
BRCA2_1	minus	CATCTTCTAGGACATTTGGCATTGACTTTCCAATGTGGTCAGATCGGAAGAGCGGTTCAGCAGGAATGCCGAGACCGATCTCGTATGCCGTCTTCTGCTTG
BRCA2_1	plus	GGAACCAAATGATACTGATCCATTAGATTCAAATGTAGCAAGATCGGAAGAGCGGTTCAGCAGGAATGCCGAGACCGATCTCGTATGCCGTCTTCTGCTTG
BRCA2_10	minus	ATGCAATGGAAGAAGTGATTATCATTTAAATGTTTGTTTCAGATCGGAAGAGCGGTTCAGCAGGAATGCCGAGACCGATCTCGTATGCCGTCTTCTGCTTG
BRCA2_10	plus	AAGTGCTTGTTAGTTTATGGAATCTCCATATGTTGAATTTAGATCGGAAGAGCGGTTCAGCAGGAATGCCGAGACCGATCTCGTATGCCGTCTTCTGCTTG
BRCA2_11	minus	CATATGGAGATTCCATAAACTAACAAGCACTTATCAAAACAGATCGGAAGAGCGGTTCAGCAGGAATGCCGAGACCGATCTCGTATGCCGTCTTCTGCTTG
BRCA2_11	plus	GATTAGTTGGAGCTACCAGTTGGCAAATTTGCTAGCTAACAGATCGGAAGAGCGGTTCAGCAGGAATGCCGAGACCGATCTCGTATGCCGTCTTCTGCTTG
BRCA2_2	minus	GCATTCTTCAAAGCTACAGAATTCTGTGTGGTGGTGGCTGAGATCGGAAGAGCGGTTCAGCAGGAATGCCGAGACCGATCTCGTATGCCGTCTTCTGCTTG
BRCA2_2	plus	GATGACGATTCCTTCTGTGTTTTTTTCTGCTTTTTAAAATAGATCGGAAGAGCGGTTCAGCAGGAATGCCGAGACCGATCTCGTATGCCGTCTTCTGCTTG
BRCA2_3	minus	TTTTCAGGTGGCAACAGCTCAACGTTTTTATAATTTTCATAGATCGGAAGAGCGGTTCAGCAGGAATGCCGAGACCGATCTCGTATGCCGTCTTCTGCTTG
BRCA2_3	plus	AGACTTGACTTGTGTAAACGAACCCATTTTCAAGAACTCTAGATCGGAAGAGCGGTTCAGCAGGAATGCCGAGACCGATCTCGTATGCCGTCTTCTGCTTG
BRCA2_4	minus	AAACCATGGTAGAGTTCTTGAAAATGGGTTCGTTTACACAAGATCGGAAGAGCGGTTCAGCAGGAATGCCGAGACCGATCTCGTATGCCGTCTTCTGCTTG
BRCA2_4	plus	TTGGAGGTAGCTTCAGAACAGCTTCAAATAAGGAAATCAAAGATCGGAAGAGCGGTTCAGCAGGAATGCCGAGACCGATCTCGTATGCCGTCTTCTGCTTG
BRCA2_5	minus	TCTGCAGAAGTTTCCTCACTAATATTCTCAATATCACTAAAGATCGGAAGAGCGGTTCAGCAGGAATGCCGAGACCGATCTCGTATGCCGTCTTCTGCTTG
BRCA2_5	plus	GCTGCCAGTAGAAATTCTCATAACTTAGAATTTGATGGCAAGATCGGAAGAGCGGTTCAGCAGGAATGCCGAGACCGATCTCGTATGCCGTCTTCTGCTTG
BRCA2_6	minus	CAATGACTGAATAAGGGGACTGATTTGTGTAACAAGTTGCAGATCGGAAGAGCGGTTCAGCAGGAATGCCGAGACCGATCTCGTATGCCGTCTTCTGCTTG
BRCA2_6	plus	GTAGCATGTCTAACAGCTATTCCTACCATTCTGATGAGGTAGATCGGAAGAGCGGTTCAGCAGGAATGCCGAGACCGATCTCGTATGCCGTCTTCTGCTTG
BRCA2_7	minus	CTTGTTTTTCGGAGAGATGATTTTTGTCATTTTCAGCTATAGATCGGAAGAGCGGTTCAGCAGGAATGCCGAGACCGATCTCGTATGCCGTCTTCTGCTTG
BRCA2_7	plus	ACTTGTGACTAGCTCTTCACCCTGCAAAAATAAAAATGCAAGATCGGAAGAGCGGTTCAGCAGGAATGCCGAGACCGATCTCGTATGCCGTCTTCTGCTTG
BRCA2_8	minus	TGCTCAGTTCTGATTAAATCAAATTCCTCTAACACTCCCTAGATCGGAAGAGCGGTTCAGCAGGAATGCCGAGACCGATCTCGTATGCCGTCTTCTGCTTG
BRCA2_8	plus	ATGGAAATTGGTAAAACTGAAACTTTTTCTGATGTTCCTGAGATCGGAAGAGCGGTTCAGCAGGAATGCCGAGACCGATCTCGTATGCCGTCTTCTGCTTG
BRCA2_9	minus	ATTTCCAACTGGATCTGAGCTTGTTTCTTATCATTCAACAAGATCGGAAGAGCGGTTCAGCAGGAATGCCGAGACCGATCTCGTATGCCGTCTTCTGCTTG
BRCA2_9	plus	AATCCACTACTAATGCCCACAAAGAGATAATATAAAAGAGAGATCGGAAGAGCGGTTCAGCAGGAATGCCGAGACCGATCTCGTATGCCGTCTTCTGCTTG
C4orf6	minus	TTAGATTTGAGGTAGGAGGCTGGCAGGGCTTGTTTTCTGGAGATCGGAAGAGCGGTTCAGCAGGAATGCCGAGACCGATCTCGTATGCCGTCTTCTGCTTG
C4orf6	plus	TGGACACTATGGACGGAAATCCAGGAGAGCTGACCTTGGTAGATCGGAAGAGCGGTTCAGCAGGAATGCCGAGACCGATCTCGTATGCCGTCTTCTGCTTG
CASP5_1	minus	TCTTTGCGAAAGAATCGCGTGGCTCATCAAATGTTTACCCAGATCGGAAGAGCGGTTCAGCAGGAATGCCGAGACCGATCTCGTATGCCGTCTTCTGCTTG
CASP5_1	plus	AGTTCTGCCTTCACCTAAGACATAACTCTGTAATATGAAAAGATCGGAAGAGCGGTTCAGCAGGAATGCCGAGACCGATCTCGTATGCCGTCTTCTGCTTG
CASP5_2	minus	GATCAAAAGTCGACCAGTGTAAAAAGTAAGACTGGATATTAGATCGGAAGAGCGGTTCAGCAGGAATGCCGAGACCGATCTCGTATGCCGTCTTCTGCTTG
CASP5_2	plus	CTCTGTAATGTGAAACACCCTTGAAAATACATTCTGTCTTAGATCGGAAGAGCGGTTCAGCAGGAATGCCGAGACCGATCTCGTATGCCGTCTTCTGCTTG
CDH1	minus	AATGTACTGCTGCTTGGCCTCAAAATCCAAGCCCTAGAGAAGATCGGAAGAGCGGTTCAGCAGGAATGCCGAGACCGATCTCGTATGCCGTCTTCTGCTTG
CDH1	plus	TTCAACTGACTTGCAGCAACTGGTTATTTTATATCATTTTAGATCGGAAGAGCGGTTCAGCAGGAATGCCGAGACCGATCTCGTATGCCGTCTTCTGCTTG
CHD2_1	minus	TACTATCCAAAGGGCAGAACATGCACATTTTAGACATGCTAGATCGGAAGAGCGGTTCAGCAGGAATGCCGAGACCGATCTCGTATGCCGTCTTCTGCTTG
CHD2_1	plus	GGATGAGCTTAATCTGCTGTAGATTGGGAAGGATAATGTCAGATCGGAAGAGCGGTTCAGCAGGAATGCCGAGACCGATCTCGTATGCCGTCTTCTGCTTG
CHD2_2	minus	AGTGTCAAAGTCACCACTAGGGTCGCCATTAGCTTCAATCAGATCGGAAGAGCGGTTCAGCAGGAATGCCGAGACCGATCTCGTATGCCGTCTTCTGCTTG
CHD2_2	plus	TAATGCATGGAGATCACAGCTATCTAGAATCTCAGATTTTAGATCGGAAGAGCGGTTCAGCAGGAATGCCGAGACCGATCTCGTATGCCGTCTTCTGCTTG
CHD2_3	minus	GATTGTTGGACCTCTCCTTTTCCCTGGTCCTTTTCCTGAAAGATCGGAAGAGCGGTTCAGCAGGAATGCCGAGACCGATCTCGTATGCCGTCTTCTGCTTG
CHD2_3	plus	AAAGGCCCCTCTTCTAATGTCTTCCTGTTTTTAAACTTTCAGATCGGAAGAGCGGTTCAGCAGGAATGCCGAGACCGATCTCGTATGCCGTCTTCTGCTTG
CHD2_4	minus	CAGTGGTTCATCACTGTCTATACTTAGAAGCTTGTTTTCAAGATCGGAAGAGCGGTTCAGCAGGAATGCCGAGACCGATCTCGTATGCCGTCTTCTGCTTG
CHD2_4	plus	AAGGTAATGATGCCCTTCTGTTCATGCAGATATCCACAGCAGATCGGAAGAGCGGTTCAGCAGGAATGCCGAGACCGATCTCGTATGCCGTCTTCTGCTTG
CHEK1_1	minus	CACTAAGAATCCCAACTTGGAAACTTTAGAGGCACTTCAAAGATCGGAAGAGCGGTTCAGCAGGAATGCCGAGACCGATCTCGTATGCCGTCTTCTGCTTG
CHEK1_1	minus	GAATACTCCTGACAGCTGTCACTGGGTTGGTCCCATGGCAAGATCGGAAGAGCGGTTCAGCAGGAATGCCGAGACCGATCTCGTATGCCGTCTTCTGCTTG
CHEK1_1	plus	CTTGAGTGAAAGAGTACCGATTTCTTGGATATGAAGTCTTAGATCGGAAGAGCGGTTCAGCAGGAATGCCGAGACCGATCTCGTATGCCGTCTTCTGCTTG
CHEK1_1	plus	ACTCTTTAGTCCCAGAACTCTGCAATAGATTTTTAAAAATAGATCGGAAGAGCGGTTCAGCAGGAATGCCGAGACCGATCTCGTATGCCGTCTTCTGCTTG
CLOCK	minus	AGATCCTACAATCTACTTCGTATTAAAATGCCTATTTTAAAGATCGGAAGAGCGGTTCAGCAGGAATGCCGAGACCGATCTCGTATGCCGTCTTCTGCTTG
CLOCK	plus	TACTAGCTTTCCCCCTTTACAATACCTTGGTATGTATCTTAGATCGGAAGAGCGGTTCAGCAGGAATGCCGAGACCGATCTCGTATGCCGTCTTCTGCTTG
COL1A1	minus	GAGAAAAACCATCACAGGACTTGGAGTGGGGCGGAGCCAAAGATCGGAAGAGCGGTTCAGCAGGAATGCCGAGACCGATCTCGTATGCCGTCTTCTGCTTG
COL1A1	plus	AGATCTGAGCTGGCACTTACAGCAGGACCATCAGCACCAGAGATCGGAAGAGCGGTTCAGCAGGAATGCCGAGACCGATCTCGTATGCCGTCTTCTGCTTG
CREBBP_1	minus	TACCGGGTGAACATCAACAACAGCATGCCCCCAGGACGCAAGATCGGAAGAGCGGTTCAGCAGGAATGCCGAGACCGATCTCGTATGCCGTCTTCTGCTTG
CREBBP_1	plus	AGGTAGGAGAAGGCAGACTCTGCTGAGGCACGTTGCGGGTAGATCGGAAGAGCGGTTCAGCAGGAATGCCGAGACCGATCTCGTATGCCGTCTTCTGCTTG
CREBBP_2	minus	GGATTCCATGTGGAGGATTAAAAGCTAAAGTAGAAACATAAGATCGGAAGAGCGGTTCAGCAGGAATGCCGAGACCGATCTCGTATGCCGTCTTCTGCTTG
CREBBP_2	plus	TGCAAATCCTCCTCCATCATCTTGAGAAAAACATTACAGAAGATCGGAAGAGCGGTTCAGCAGGAATGCCGAGACCGATCTCGTATGCCGTCTTCTGCTTG
CSF1PO	minus	TATCTGAGAAGGCTCAGTCTGGCACCATGTGGGTTGGGTGAGATCGGAAGAGCGGTTCAGCAGGAATGCCGAGACCGATCTCGTATGCCGTCTTCTGCTTG
CSF1PO	plus	AGACTCAGGTTGGAACACTGCCCTGGAGTGTGTGCTCCTGAGATCGGAAGAGCGGTTCAGCAGGAATGCCGAGACCGATCTCGTATGCCGTCTTCTGCTTG
CTNNB1	minus	CATCTGCTAAAGGCTTTGGTTCCTTTTTACTTACCCACACAGATCGGAAGAGCGGTTCAGCAGGAATGCCGAGACCGATCTCGTATGCCGTCTTCTGCTTG
CTNNB1	plus	GTATGGCAGCTTGTTCTTTCCTCTCAAAACACTTAGTACAAGATCGGAAGAGCGGTTCAGCAGGAATGCCGAGACCGATCTCGTATGCCGTCTTCTGCTTG
D12S391	minus	CTATGCATCCATTGATCCTGTTGATTCTTTCTCTCTGGAGAGATCGGAAGAGCGGTTCAGCAGGAATGCCGAGACCGATCTCGTATGCCGTCTTCTGCTTG
D12S391	plus	GGTGTAATTATCCATCCCAGGTGGAAGGCCTGAGAACCTGAGATCGGAAGAGCGGTTCAGCAGGAATGCCGAGACCGATCTCGTATGCCGTCTTCTGCTTG
D14S1434_trf254339	minus	GACAGACAGTCGTAGAGTTATTACAAGGAATTGGCTCACTAGATCGGAAGAGCGGTTCAGCAGGAATGCCGAGACCGATCTCGTATGCCGTCTTCTGCTTG
D14S1434_trf254339	plus	GGCTTTCAGCTATTCTGAAGTTTTCCTGGGGCTCCTCCCAAGATCGGAAGAGCGGTTCAGCAGGAATGCCGAGACCGATCTCGTATGCCGTCTTCTGCTTG
D14S1434_trf254339	minus	AACTATAGAACCCAGTGGTGGAAATCAGAGCCCAGGGGCAAGATCGGAAGAGCGGTTCAGCAGGAATGCCGAGACCGATCTCGTATGCCGTCTTCTGCTTG
D14S1434_trf254339	plus	GAGCTCTTAATGTGGAATCCATGGAACCAGGGGTCCTTGAAGATCGGAAGAGCGGTTCAGCAGGAATGCCGAGACCGATCTCGTATGCCGTCTTCTGCTTG
D16S539	minus	GATTTGTGCACAACGAGCATCTGGCACTTGTACACTTTTTAGATCGGAAGAGCGGTTCAGCAGGAATGCCGAGACCGATCTCGTATGCCGTCTTCTGCTTG
D16S539	plus	GCACACACAAACGCTAAATGGTATAAAAATGGAATCACTCAGATCGGAAGAGCGGTTCAGCAGGAATGCCGAGACCGATCTCGTATGCCGTCTTCTGCTTG
D18S51	minus	CAATTTGTCACTCAGAGTGAAGTGCAGTGGCATGAACATGAGATCGGAAGAGCGGTTCAGCAGGAATGCCGAGACCGATCTCGTATGCCGTCTTCTGCTTG
D18S51	plus	GCTGACGGTTTGTTTATTTGTGTTGTTGCTGGTAGTCGGGAGATCGGAAGAGCGGTTCAGCAGGAATGCCGAGACCGATCTCGTATGCCGTCTTCTGCTTG
D1GATA113	minus	AAATGAAAGAGCGCCGCATTTCACATTGGAGGGATCTGGGAGATCGGAAGAGCGGTTCAGCAGGAATGCCGAGACCGATCTCGTATGCCGTCTTCTGCTTG
D1GATA113	plus	CCTTTTGCCAATGAGTTCATTTATTTATACAACCAGTATCAGATCGGAAGAGCGGTTCAGCAGGAATGCCGAGACCGATCTCGTATGCCGTCTTCTGCTTG
D20S1082	minus	CTATCTCCTTCCCACAACAGGCCCAGTGTGCGTCGTTCTGAGATCGGAAGAGCGGTTCAGCAGGAATGCCGAGACCGATCTCGTATGCCGTCTTCTGCTTG
D20S1082	plus	ATTAGGCATGCTAAGAAAACAGAAAGAAAGTTGTTTTTTTAGATCGGAAGAGCGGTTCAGCAGGAATGCCGAGACCGATCTCGTATGCCGTCTTCTGCTTG
D2S1338	minus	ATGTAGGCATGAACACTGACAAGGGCCTCTGGGACTGGCAAGATCGGAAGAGCGGTTCAGCAGGAATGCCGAGACCGATCTCGTATGCCGTCTTCTGCTTG
D2S1338	plus	GCCAGTAGGAATTGCCATTTTCAGGGTTTTGCTGTCACTGAGATCGGAAGAGCGGTTCAGCAGGAATGCCGAGACCGATCTCGTATGCCGTCTTCTGCTTG
D2S1776	minus	GCACACATACTCACAGGTAAATGCATATACACACTTAACAAGATCGGAAGAGCGGTTCAGCAGGAATGCCGAGACCGATCTCGTATGCCGTCTTCTGCTTG
D2S1776	plus	AGAAGTAGCTGAACCAAGAGGTGGGCAGGGAAAGCAAAGGAGATCGGAAGAGCGGTTCAGCAGGAATGCCGAGACCGATCTCGTATGCCGTCTTCTGCTTG
D3S1358	minus	GATAGATACATGCAAGCCTCTGTTGATTTCATGAGTATAAAGATCGGAAGAGCGGTTCAGCAGGAATGCCGAGACCGATCTCGTATGCCGTCTTCTGCTTG
D3S1358	plus	TGAGATTACAGCAGAGGCTTTTAAGTCAAAGCTTTCCCTGAGATCGGAAGAGCGGTTCAGCAGGAATGCCGAGACCGATCTCGTATGCCGTCTTCTGCTTG
D3S4529	minus	TTATACCAGTGAAAGAGGTTTGAATAGTGGCAATATATGCAGATCGGAAGAGCGGTTCAGCAGGAATGCCGAGACCGATCTCGTATGCCGTCTTCTGCTTG
D3S4529	plus	CAACTGATGATGGGAAAGTGTAATTCTTACCTTATGCTGTAGATCGGAAGAGCGGTTCAGCAGGAATGCCGAGACCGATCTCGTATGCCGTCTTCTGCTTG
D4S2364	minus	TCAGCTCCTACAGACAACAATTCTCAAGTTTAGTTTATTGAGATCGGAAGAGCGGTTCAGCAGGAATGCCGAGACCGATCTCGTATGCCGTCTTCTGCTTG
D4S2364	plus	TCGTGTTGTTGAACAGCCATCTCCAAACACCTGCACATCAAGATCGGAAGAGCGGTTCAGCAGGAATGCCGAGACCGATCTCGTATGCCGTCTTCTGCTTG
D4S2408	minus	CACTTACCCTATGGAAATGAATCATAGTGCACTTGAACATAGATCGGAAGAGCGGTTCAGCAGGAATGCCGAGACCGATCTCGTATGCCGTCTTCTGCTTG
D4S2408	plus	GTGTCTTAATATATGCCAAGCACTCTTCTAAGATTATCATAGATCGGAAGAGCGGTTCAGCAGGAATGCCGAGACCGATCTCGTATGCCGTCTTCTGCTTG
D5S818	minus	CCTCTGAGAGAGACAATTACTTTTTTGCTTAGGAAACTACAGATCGGAAGAGCGGTTCAGCAGGAATGCCGAGACCGATCTCGTATGCCGTCTTCTGCTTG
D5S818	plus	TACAGATTATCTGGGACACCACTTTAATTAGAAGCTTTAAAGATCGGAAGAGCGGTTCAGCAGGAATGCCGAGACCGATCTCGTATGCCGTCTTCTGCTTG
D7S820	minus	GTGCAATTCTGTCAATGAGGATAAATGTGGAATCGTTATAAGATCGGAAGAGCGGTTCAGCAGGAATGCCGAGACCGATCTCGTATGCCGTCTTCTGCTTG
D7S820	plus	TAACTCCATAGTCAGCCTGACCAACATGGTGAAACCCCGTAGATCGGAAGAGCGGTTCAGCAGGAATGCCGAGACCGATCTCGTATGCCGTCTTCTGCTTG
D8S1115	minus	AAGGAAATTTGTGCAAATGCAGTTTTTAAAACTCTCTTGGAGATCGGAAGAGCGGTTCAGCAGGAATGCCGAGACCGATCTCGTATGCCGTCTTCTGCTTG
D8S1115	plus	CGTTCCCCTTCTGAATATAGAAAATAATCAAAAGAGGTTTAGATCGGAAGAGCGGTTCAGCAGGAATGCCGAGACCGATCTCGTATGCCGTCTTCTGCTTG
DNMT1_1	minus	AATAAGCAGGTTGCCCTCTAGTATCTCGCCAACCTGACCTAGATCGGAAGAGCGGTTCAGCAGGAATGCCGAGACCGATCTCGTATGCCGTCTTCTGCTTG
DNMT1_1	plus	TTCTAAGTAAGACCAACCGGGGCTGTTTTCTTCATAACAGAGATCGGAAGAGCGGTTCAGCAGGAATGCCGAGACCGATCTCGTATGCCGTCTTCTGCTTG
DNMT1_2	minus	ACGACCCTGACCTCAAATATGGGCAGCACCCACCAGACGCAGATCGGAAGAGCGGTTCAGCAGGAATGCCGAGACCGATCTCGTATGCCGTCTTCTGCTTG
DNMT1_2	plus	ATATCAAAATCGCCCCTGTGAGGTTTCTGCCTGAGGTGCCAGATCGGAAGAGCGGTTCAGCAGGAATGCCGAGACCGATCTCGTATGCCGTCTTCTGCTTG
DNMT1_3	minus	AGCGTAAGAGCAGATGATTCCTTTTATTTTTAATTGTTTTAGATCGGAAGAGCGGTTCAGCAGGAATGCCGAGACCGATCTCGTATGCCGTCTTCTGCTTG
DNMT1_3	plus	CTACAGCAGGAAAGGATAATTTAAGTAGCAGTGAATGTAAAGATCGGAAGAGCGGTTCAGCAGGAATGCCGAGACCGATCTCGTATGCCGTCTTCTGCTTG
DYS19	minus	CCATGGCCCGAAGTATTACTCCTGGTGCCCCAGCCACTATAGATCGGAAGAGCGGTTCAGCAGGAATGCCGAGACCGATCTCGTATGCCGTCTTCTGCTTG
DYS19	plus	TGGTGACTTTAACTCACTAGAAAACATAAACAAAAATCGAAGATCGGAAGAGCGGTTCAGCAGGAATGCCGAGACCGATCTCGTATGCCGTCTTCTGCTTG
DYS388	minus	GTGCGATCTGGCTCACTAAAAGCTCCGCCTCCCGGGTTCAAGATCGGAAGAGCGGTTCAGCAGGAATGCCGAGACCGATCTCGTATGCCGTCTTCTGCTTG
DYS388	plus	AAATCCCTTAAACTCGCTGCCCAGACCCTGGTAACCACCAAGATCGGAAGAGCGGTTCAGCAGGAATGCCGAGACCGATCTCGTATGCCGTCTTCTGCTTG
DYS391	minus	CTTGACCTCAGCAGTATTAACATTTAAGGCAAGATGAATGAGATCGGAAGAGCGGTTCAGCAGGAATGCCGAGACCGATCTCGTATGCCGTCTTCTGCTTG
DYS391	plus	TTGCTTGCAACCAGGGAGATTTTATTCCCAGGAGATATTTAGATCGGAAGAGCGGTTCAGCAGGAATGCCGAGACCGATCTCGTATGCCGTCTTCTGCTTG
DYS392	minus	GTAGGTTTAATGATCCCTCTGTTTTGACTTCTTTGAGATAAGATCGGAAGAGCGGTTCAGCAGGAATGCCGAGACCGATCTCGTATGCCGTCTTCTGCTTG
DYS392	plus	CAGTAAAATTGGGTCCTTTGGAGCAACATGGATGGAGATGAGATCGGAAGAGCGGTTCAGCAGGAATGCCGAGACCGATCTCGTATGCCGTCTTCTGCTTG
DYS437	minus	ATTATGCCAGTGCGCTGTATGCAGCCTGAGGAACAGGGGAAGATCGGAAGAGCGGTTCAGCAGGAATGCCGAGACCGATCTCGTATGCCGTCTTCTGCTTG
DYS437	plus	TCTATCTATATCATCTGTGAATGACAGGGTCTTCCTCTGTAGATCGGAAGAGCGGTTCAGCAGGAATGCCGAGACCGATCTCGTATGCCGTCTTCTGCTTG
DYS460	minus	GCAGAGGATAGATGATATGGATAGACAGATATATCTAATAAGATCGGAAGAGCGGTTCAGCAGGAATGCCGAGACCGATCTCGTATGCCGTCTTCTGCTTG
DYS460	plus	CCCTTTTACTGTGGTGATCAGGGTAGAGGAAAAAAGAAATAGATCGGAAGAGCGGTTCAGCAGGAATGCCGAGACCGATCTCGTATGCCGTCTTCTGCTTG
EGF_1	minus	TCTTAAGAGGTCTTACCTCCCTACAACGTCTACAGCTGCAAGATCGGAAGAGCGGTTCAGCAGGAATGCCGAGACCGATCTCGTATGCCGTCTTCTGCTTG
EGF_1	plus	AAGGTAATGGAAGAGTCGCTGCTTGAGGGGAGGAATGCTCAGATCGGAAGAGCGGTTCAGCAGGAATGCCGAGACCGATCTCGTATGCCGTCTTCTGCTTG
EGF_2	minus	CAGTTGCTAATATTGCCAGGTGATCCTCCTGCCTTGACCTAGATCGGAAGAGCGGTTCAGCAGGAATGCCGAGACCGATCTCGTATGCCGTCTTCTGCTTG
EGF_2	plus	CATACATTTGCTCAGTGACATCTAAAAATTGATCTTGTTGAGATCGGAAGAGCGGTTCAGCAGGAATGCCGAGACCGATCTCGTATGCCGTCTTCTGCTTG
EGF_3	minus	CTTGACTTTGGAGATAGGCACACCTGCAACTAAATTCGAAAGATCGGAAGAGCGGTTCAGCAGGAATGCCGAGACCGATCTCGTATGCCGTCTTCTGCTTG
EGF_3	plus	CCGTAGATTCTATTGGACAGACAGAGGGTATGTTTTCTGCAGATCGGAAGAGCGGTTCAGCAGGAATGCCGAGACCGATCTCGTATGCCGTCTTCTGCTTG
ELAVL3	minus	AACCTCATCGTCAACTACCTGCCCCAGAACATGACCCAGGAGATCGGAAGAGCGGTTCAGCAGGAATGCCGAGACCGATCTCGTATGCCGTCTTCTGCTTG
ELAVL3	plus	GGGAGGGGTCACTTTATTATTCTAATGATGGGAATAATGAAGATCGGAAGAGCGGTTCAGCAGGAATGCCGAGACCGATCTCGTATGCCGTCTTCTGCTTG
EP300_1	minus	GATAATCTATTCTAGAAGGCTACATTTTAAACCACAAGTTAGATCGGAAGAGCGGTTCAGCAGGAATGCCGAGACCGATCTCGTATGCCGTCTTCTGCTTG
EP300_1	plus	CAGGTGCTGACAATAGATCTGGAAATGCACTAATGTTGCTAGATCGGAAGAGCGGTTCAGCAGGAATGCCGAGACCGATCTCGTATGCCGTCTTCTGCTTG
EP300_2	minus	CTGATTTGGGAGCATATGCTGCTGGGGGCTCATGGGGTTGAGATCGGAAGAGCGGTTCAGCAGGAATGCCGAGACCGATCTCGTATGCCGTCTTCTGCTTG
EP300_2	minus	AGAGAATTAGGGATCTGCTGGCCTTGTAGGTGTGGGGACTAGATCGGAAGAGCGGTTCAGCAGGAATGCCGAGACCGATCTCGTATGCCGTCTTCTGCTTG
EP300_2	plus	ATGGAACAAGGGCATTTTGCCAGCCCGGACCAGAATTCAAAGATCGGAAGAGCGGTTCAGCAGGAATGCCGAGACCGATCTCGTATGCCGTCTTCTGCTTG
EP300_2	plus	TTCTCAGCTTGCTAGCAATCCAGGCATGGCAAACCTCCATAGATCGGAAGAGCGGTTCAGCAGGAATGCCGAGACCGATCTCGTATGCCGTCTTCTGCTTG
EPHB2	minus	ATGGCAAAGCAAGGAGTACTGGGGAGTGGGGAGTGGGGAGAGATCGGAAGAGCGGTTCAGCAGGAATGCCGAGACCGATCTCGTATGCCGTCTTCTGCTTG
EPHB2	plus	TTTGACATTCACCTGCCTCGGCTCACCTCTTCCTCCAAGCAGATCGGAAGAGCGGTTCAGCAGGAATGCCGAGACCGATCTCGTATGCCGTCTTCTGCTTG
ERBB3	minus	GGAGTCTGCGGATTAAAGATAGAGGTATCACAAGTTTATTAGATCGGAAGAGCGGTTCAGCAGGAATGCCGAGACCGATCTCGTATGCCGTCTTCTGCTTG
ERBB3	plus	TTTGCCAGTGACTAGTCCATGTCTTCCTGCAACAGGTGTGAGATCGGAAGAGCGGTTCAGCAGGAATGCCGAGACCGATCTCGTATGCCGTCTTCTGCTTG
ERCC5_1	minus	GTAAACTCAAGTTCTAACTCAAATTGTATGCTATATAGAAAGATCGGAAGAGCGGTTCAGCAGGAATGCCGAGACCGATCTCGTATGCCGTCTTCTGCTTG
ERCC5_1	plus	ATGACTCGAAGGGATCCTTTCTGTGGGGGAAACCTGATCTAGATCGGAAGAGCGGTTCAGCAGGAATGCCGAGACCGATCTCGTATGCCGTCTTCTGCTTG
F13B	minus	GCCCGCTACGGTTTTTTTTTTTTTTTTGTATTTTTAGTAGAGATCGGAAGAGCGGTTCAGCAGGAATGCCGAGACCGATCTCGTATGCCGTCTTCTGCTTG
F13B	plus	ATATGGTAGTACACCACCTCATAAACAATTTGGTTATTAAAGATCGGAAGAGCGGTTCAGCAGGAATGCCGAGACCGATCTCGTATGCCGTCTTCTGCTTG
FAS	minus	ACTATGAAAATGGTGGGCAGGAGCTGCATGGATTTTTGAGAGATCGGAAGAGCGGTTCAGCAGGAATGCCGAGACCGATCTCGTATGCCGTCTTCTGCTTG
FAS	plus	TAGGGAAGTAACACTGACTGAGAGTTAAGAATTAGGGTTCAGATCGGAAGAGCGGTTCAGCAGGAATGCCGAGACCGATCTCGTATGCCGTCTTCTGCTTG
FBXW7	minus	TACACATTCAGATGAGCCGAATCTTAACAGCTAACCCCTTAGATCGGAAGAGCGGTTCAGCAGGAATGCCGAGACCGATCTCGTATGCCGTCTTCTGCTTG
FBXW7	plus	ATGAAAGCACATAGAGTGCCAACTAAGAAAAAAATGCATAAGATCGGAAGAGCGGTTCAGCAGGAATGCCGAGACCGATCTCGTATGCCGTCTTCTGCTTG
FGA	minus	GACAAATCACTCAGCAGCTACTTCAATAACCATATTTTCGAGATCGGAAGAGCGGTTCAGCAGGAATGCCGAGACCGATCTCGTATGCCGTCTTCTGCTTG
FGA	plus	CCTTCCATGAATGCCAGTTAAGATGTCCTAATAGCAATTAAGATCGGAAGAGCGGTTCAGCAGGAATGCCGAGACCGATCTCGTATGCCGTCTTCTGCTTG
FGFR2	minus	GCTGAAAAGACTTGGTGCTTTGGGAGACTGCAGGCAGCTTAGATCGGAAGAGCGGTTCAGCAGGAATGCCGAGACCGATCTCGTATGCCGTCTTCTGCTTG
FGFR2	plus	ACAATATAACGGCCAACCAGGAAGGTCTTAGCATTGTCTAAGATCGGAAGAGCGGTTCAGCAGGAATGCCGAGACCGATCTCGTATGCCGTCTTCTGCTTG
FGFR3	minus	TGCAAAGACATGGGCGTTGAGGCCTGGCCTGGCCCCCCCCAGATCGGAAGAGCGGTTCAGCAGGAATGCCGAGACCGATCTCGTATGCCGTCTTCTGCTTG
FGFR3	plus	AGTAGATACCAGGTTCTGAGCTGCCTGCCCGCCAGGCCTCAGATCGGAAGAGCGGTTCAGCAGGAATGCCGAGACCGATCTCGTATGCCGTCTTCTGCTTG
FLT3	minus	GAAGGGCTACTACAAAACTGTTTTTGTACGCTGAAGTGTTAGATCGGAAGAGCGGTTCAGCAGGAATGCCGAGACCGATCTCGTATGCCGTCTTCTGCTTG
FLT3	plus	TTTAGCCCAATTGCTACAGGAGATGCTGCAACTAATGACAAGATCGGAAGAGCGGTTCAGCAGGAATGCCGAGACCGATCTCGTATGCCGTCTTCTGCTTG
FLT3LG	minus	GGCTCTCAGAGTTTATTTATTTAATTAATTAATTTTTTTTAGATCGGAAGAGCGGTTCAGCAGGAATGCCGAGACCGATCTCGTATGCCGTCTTCTGCTTG
FLT3LG	plus	ATCACTCGCCAGAACTTCTCCCGGTGCCTGGAGCTGCAGTAGATCGGAAGAGCGGTTCAGCAGGAATGCCGAGACCGATCTCGTATGCCGTCTTCTGCTTG
GART	minus	GGAATCATGAGGGTTGTCTTTGTCTTTTCAGCATTCTTAGAGATCGGAAGAGCGGTTCAGCAGGAATGCCGAGACCGATCTCGTATGCCGTCTTCTGCTTG
GART	plus	TTCTTGACTTTCACACGTGGGGAACCTTCATTTCAAACATAGATCGGAAGAGCGGTTCAGCAGGAATGCCGAGACCGATCTCGTATGCCGTCTTCTGCTTG
GLYR1	minus	TGTCTAATGACGGGATGTTGGTGATCTTAGCGGCTGGAGAAGATCGGAAGAGCGGTTCAGCAGGAATGCCGAGACCGATCTCGTATGCCGTCTTCTGCTTG
GLYR1	plus	AACTCAGGAGCTAACCATGTGCAGGTCACACAGGCCGAATAGATCGGAAGAGCGGTTCAGCAGGAATGCCGAGACCGATCTCGTATGCCGTCTTCTGCTTG
GRB14	minus	CAACAGGTGTTACCTTCAAGATATGCATTAACGATAAACAAGATCGGAAGAGCGGTTCAGCAGGAATGCCGAGACCGATCTCGTATGCCGTCTTCTGCTTG
GRB14	plus	GCCGCGGTTCCTTAAAAAAAAAAGTATTGACATGGATACAAGATCGGAAGAGCGGTTCAGCAGGAATGCCGAGACCGATCTCGTATGCCGTCTTCTGCTTG
HPS1	minus	GAGATGCCGCAGTGAGTATTGGGGGCTCTGAGGGTTTCGCAGATCGGAAGAGCGGTTCAGCAGGAATGCCGAGACCGATCTCGTATGCCGTCTTCTGCTTG
HPS1	plus	CTAATGTGGCTGGGGCAACACCCCTTCATCCTAAGTTGGCAGATCGGAAGAGCGGTTCAGCAGGAATGCCGAGACCGATCTCGTATGCCGTCTTCTGCTTG
HSP90AA1	minus	AAGGTATGTGAATACAGCATTTCCTGATCATTGATACTTCAGATCGGAAGAGCGGTTCAGCAGGAATGCCGAGACCGATCTCGTATGCCGTCTTCTGCTTG
HSP90AA1	plus	TTGGTCTCACCTGAGGTATTACAAAGTTACTTTTAGACCTAGATCGGAAGAGCGGTTCAGCAGGAATGCCGAGACCGATCTCGTATGCCGTCTTCTGCTTG
KDR	minus	AGCAGGAATCAGGTACTGTATATGGCCTAACATCCCCCGGAGATCGGAAGAGCGGTTCAGCAGGAATGCCGAGACCGATCTCGTATGCCGTCTTCTGCTTG
KDR	plus	ACTTCTTGGCTACATAGGGTGTGTGGCTTTCATATCTGAAAGATCGGAAGAGCGGTTCAGCAGGAATGCCGAGACCGATCTCGTATGCCGTCTTCTGCTTG
LARP7	minus	CATTCACAATGACTTGGAGCAACTCCTCCACCAACTTTCCAGATCGGAAGAGCGGTTCAGCAGGAATGCCGAGACCGATCTCGTATGCCGTCTTCTGCTTG
LARP7	plus	AGATCACTGATAGTTTTGACAACATTATAATGTACTTATAAGATCGGAAGAGCGGTTCAGCAGGAATGCCGAGACCGATCTCGTATGCCGTCTTCTGCTTG
LMAN1	minus	TTGTAGCAAAGCTGACATGGGTGCCGCAGCAGGGCTTGAGAGATCGGAAGAGCGGTTCAGCAGGAATGCCGAGACCGATCTCGTATGCCGTCTTCTGCTTG
LMAN1	plus	TAACTCTTCTACCACTAGCGGAAAGGTTAACATAAAAATGAGATCGGAAGAGCGGTTCAGCAGGAATGCCGAGACCGATCTCGTATGCCGTCTTCTGCTTG
MAPRE3	minus	AAAGAGTCAGGTAAGTCCACGTGAGCCCACAGCGCACGTGAGATCGGAAGAGCGGTTCAGCAGGAATGCCGAGACCGATCTCGTATGCCGTCTTCTGCTTG
MAPRE3	plus	AGATAGCCCTGTCACCAAAGCCAGGCCCTTGGGGTGTCTGAGATCGGAAGAGCGGTTCAGCAGGAATGCCGAGACCGATCTCGTATGCCGTCTTCTGCTTG
MBD4	minus	TGTTCAGCCAAAGACTCAGAACACAACGAGAAGTATGAGGAGATCGGAAGAGCGGTTCAGCAGGAATGCCGAGACCGATCTCGTATGCCGTCTTCTGCTTG
MBD4	plus	GAACAAAACCTGAACAGCTCTTCCTACATCCTTTTTTAGTAGATCGGAAGAGCGGTTCAGCAGGAATGCCGAGACCGATCTCGTATGCCGTCTTCTGCTTG
MDM2_1	minus	GGAATGCTAGCAACTTTGCTATGTCTAAGGTAAAGTATATAGATCGGAAGAGCGGTTCAGCAGGAATGCCGAGACCGATCTCGTATGCCGTCTTCTGCTTG
MDM2_1	minus	CCAACATCTGTTGCAATGTGATGGAAGGGGGGGATTCATTAGATCGGAAGAGCGGTTCAGCAGGAATGCCGAGACCGATCTCGTATGCCGTCTTCTGCTTG
MDM2_1	plus	GGCTTTGATGTTCCTGATTGTAAAAAAACTATAGTGAATGAGATCGGAAGAGCGGTTCAGCAGGAATGCCGAGACCGATCTCGTATGCCGTCTTCTGCTTG
MDM2_1	plus	GCCATCAACTTCTAGTAGCATTATTTATAGCAGCCAAGAAAGATCGGAAGAGCGGTTCAGCAGGAATGCCGAGACCGATCTCGTATGCCGTCTTCTGCTTG
MDM4	minus	GGGGGTTAATATGATGCTGAGAAAAAGGAAAGGAGGTCAAAGATCGGAAGAGCGGTTCAGCAGGAATGCCGAGACCGATCTCGTATGCCGTCTTCTGCTTG
MDM4	plus	TTGTCGAAGAACCATTTCGGCTCCTGTCGTTAGACCTAAAAGATCGGAAGAGCGGTTCAGCAGGAATGCCGAGACCGATCTCGTATGCCGTCTTCTGCTTG
MLH1	minus	GGAAGTTGATTCTACCAGACGATCTAAACAATAAAAAGAAAGATCGGAAGAGCGGTTCAGCAGGAATGCCGAGACCGATCTCGTATGCCGTCTTCTGCTTG
MLH1	plus	AGGTACAAGGCACAGTTTTCCTTCATTTATTCACTAATTTAGATCGGAAGAGCGGTTCAGCAGGAATGCCGAGACCGATCTCGTATGCCGTCTTCTGCTTG
MLH3	minus	ACACGTGCCCAAGAAACATTTGGAAATAGAACACGTCATTAGATCGGAAGAGCGGTTCAGCAGGAATGCCGAGACCGATCTCGTATGCCGTCTTCTGCTTG
MLH3	plus	ATCCCACTTCAGTAGCATCTTTAAATCTCTTTGGTTGATTAGATCGGAAGAGCGGTTCAGCAGGAATGCCGAGACCGATCTCGTATGCCGTCTTCTGCTTG
MLL3	minus	CGGAAGTACTGTCTCCAAATTCTAAGGTGGAATCCAAATGAGATCGGAAGAGCGGTTCAGCAGGAATGCCGAGACCGATCTCGTATGCCGTCTTCTGCTTG
MLL3	plus	TGACCTTAAGAGGTCATCCAGGTTGGGATCATTAGTTTCCAGATCGGAAGAGCGGTTCAGCAGGAATGCCGAGACCGATCTCGTATGCCGTCTTCTGCTTG
MSH2	minus	GTGATAACAGATTCACCTACATTAAATGTTTATACAATGTAGATCGGAAGAGCGGTTCAGCAGGAATGCCGAGACCGATCTCGTATGCCGTCTTCTGCTTG
MSH2	plus	GGAGAATCAGGTACATGGATTATAAATGTGAATTACAATAAGATCGGAAGAGCGGTTCAGCAGGAATGCCGAGACCGATCTCGTATGCCGTCTTCTGCTTG
MSH3	minus	AGCTTGATTAGGGGATTCACATTTAATAATAATTAAAGAAAGATCGGAAGAGCGGTTCAGCAGGAATGCCGAGACCGATCTCGTATGCCGTCTTCTGCTTG
MSH3	plus	CTGATGAAGTGTACCTTCAGATAATTATACAAGAAAAACAAGATCGGAAGAGCGGTTCAGCAGGAATGCCGAGACCGATCTCGTATGCCGTCTTCTGCTTG
MSH6_1	minus	TAAGTTGTGCCTACCTGCCAGGCAAGGAAAGAGTATTTAAAGATCGGAAGAGCGGTTCAGCAGGAATGCCGAGACCGATCTCGTATGCCGTCTTCTGCTTG
MSH6_1	plus	CCTGTCAAAGTTGCTCGAAAGCGGAAGAGAATGGTGACTGAGATCGGAAGAGCGGTTCAGCAGGAATGCCGAGACCGATCTCGTATGCCGTCTTCTGCTTG
MSH6_2	minus	AAGTGAGGCTTCATCGTTTGGGGGTTTTATCAGCCTAAGTAGATCGGAAGAGCGGTTCAGCAGGAATGCCGAGACCGATCTCGTATGCCGTCTTCTGCTTG
MSH6_2	plus	GCAAAGCCTATTGTGTGCTTGTTACTGGACCAAATATGGGAGATCGGAAGAGCGGTTCAGCAGGAATGCCGAGACCGATCTCGTATGCCGTCTTCTGCTTG
MYC	minus	TGCTATGGGCAAAGTTTCGTGGATGCGGCAAGGGTTGCGGAGATCGGAAGAGCGGTTCAGCAGGAATGCCGAGACCGATCTCGTATGCCGTCTTCTGCTTG
MYC	plus	ATGCTGAGATGAGTCGAATGCCTAAATAGGGTGTCTTTTCAGATCGGAAGAGCGGTTCAGCAGGAATGCCGAGACCGATCTCGTATGCCGTCTTCTGCTTG
MYH11	minus	TGCACATTTCCACGAGATTCTTGCAAAATCTGGAGGCTTGAGATCGGAAGAGCGGTTCAGCAGGAATGCCGAGACCGATCTCGTATGCCGTCTTCTGCTTG
MYH11	plus	AGACATTTGCTTCGATTTAATAATTAAAGGCACTCTTTTTAGATCGGAAGAGCGGTTCAGCAGGAATGCCGAGACCGATCTCGTATGCCGTCTTCTGCTTG
MYO1A	minus	TCTCTAACCCCTCTGATCGTGGCGCATGGCTTGGGGATTAAGATCGGAAGAGCGGTTCAGCAGGAATGCCGAGACCGATCTCGTATGCCGTCTTCTGCTTG
MYO1A	plus	AGAAAACCAAGTCTAGTGCCCATCCCCTCACCCCGACTCCAGATCGGAAGAGCGGTTCAGCAGGAATGCCGAGACCGATCTCGTATGCCGTCTTCTGCTTG
nc-AMOT	minus	TTGCCATGTGGCACCTTTATCTTTCTCCAAAGCCCATGTGAGATCGGAAGAGCGGTTCAGCAGGAATGCCGAGACCGATCTCGTATGCCGTCTTCTGCTTG
nc-AMOT	plus	TTTTCCTTAAGCATGGGTGCTTATCTCAGGGCTCTCTTTGAGATCGGAAGAGCGGTTCAGCAGGAATGCCGAGACCGATCTCGTATGCCGTCTTCTGCTTG
nc-APBB2	minus	CTACATACAATGTGGTGTGGGATTTAATCCCTAGCCTCACAGATCGGAAGAGCGGTTCAGCAGGAATGCCGAGACCGATCTCGTATGCCGTCTTCTGCTTG
nc-APBB2	plus	CAGGCTGTAATGTACAATGCTAGATGGTAAAATTTGACAGAGATCGGAAGAGCGGTTCAGCAGGAATGCCGAGACCGATCTCGTATGCCGTCTTCTGCTTG
nc-ARHGAP8	minus	CCTGCAAAGCTAAAATGCTGACTGTCTGGCCCTTTAAGAAAGATCGGAAGAGCGGTTCAGCAGGAATGCCGAGACCGATCTCGTATGCCGTCTTCTGCTTG
nc-ARHGAP8	plus	GTCCAGTGAATTACTGGCAAAGAAACAACTGCATGACCGTAGATCGGAAGAGCGGTTCAGCAGGAATGCCGAGACCGATCTCGTATGCCGTCTTCTGCTTG
nc-AVIL	minus	GACAAGCAAAGAACTCAGTGTATTCCACCACTGACCTGCCAGATCGGAAGAGCGGTTCAGCAGGAATGCCGAGACCGATCTCGTATGCCGTCTTCTGCTTG
nc-AVIL	plus	CCTTACTGACTTTGCATCACATTTGTTTGCTCATTTATTGAGATCGGAAGAGCGGTTCAGCAGGAATGCCGAGACCGATCTCGTATGCCGTCTTCTGCTTG
nc-B3GAT2	minus	CTTGTTGCCAAAAGTCATCGTTTAGAAACTGGAACTAGTTAGATCGGAAGAGCGGTTCAGCAGGAATGCCGAGACCGATCTCGTATGCCGTCTTCTGCTTG
nc-B3GAT2	plus	TGGAACTTGCTGGAGAAAGAAAGATATGTGTGGGACCTCCAGATCGGAAGAGCGGTTCAGCAGGAATGCCGAGACCGATCTCGTATGCCGTCTTCTGCTTG
nc-BIRC3	minus	TCAATATTCCTTTCCCTGGCCAAAAATTTTACACATTGTTAGATCGGAAGAGCGGTTCAGCAGGAATGCCGAGACCGATCTCGTATGCCGTCTTCTGCTTG
nc-BIRC3	plus	ACCTCTTTACTAATGGCTAGTAAATCATAATTGAGAAATTAGATCGGAAGAGCGGTTCAGCAGGAATGCCGAGACCGATCTCGTATGCCGTCTTCTGCTTG
nc-BMPR2	minus	CAAAAGGACCCCACTTTTCTACATATAAAACTTTGTGATAAGATCGGAAGAGCGGTTCAGCAGGAATGCCGAGACCGATCTCGTATGCCGTCTTCTGCTTG
nc-BMPR2	plus	ACTGTTACCAGTGTAGGAAGTTACAAGAAGGCACATACTGAGATCGGAAGAGCGGTTCAGCAGGAATGCCGAGACCGATCTCGTATGCCGTCTTCTGCTTG
nc-CMTM6	minus	TGCACAATCTTGTTGAGTGCCTATATAGAATACTAGATTTAGATCGGAAGAGCGGTTCAGCAGGAATGCCGAGACCGATCTCGTATGCCGTCTTCTGCTTG
nc-CMTM6	plus	GCCCCCAAACAAAACACAAGTATAGTAATTATAAAATTTTAGATCGGAAGAGCGGTTCAGCAGGAATGCCGAGACCGATCTCGTATGCCGTCTTCTGCTTG
nc-DEPDC2	minus	CTAGTTATGGGCTTTTTCCCAGAGTACTCTTTATTTTCTCAGATCGGAAGAGCGGTTCAGCAGGAATGCCGAGACCGATCTCGTATGCCGTCTTCTGCTTG
nc-DEPDC2	plus	GTGACCTGTTATATGCAGCTTTGATTGTGATTTTCATGGGAGATCGGAAGAGCGGTTCAGCAGGAATGCCGAGACCGATCTCGTATGCCGTCTTCTGCTTG
nc-EGFR	minus	GGTGTAAACGTTGCAAAACCAGTCTGTGGGTCTAAGAGCTAGATCGGAAGAGCGGTTCAGCAGGAATGCCGAGACCGATCTCGTATGCCGTCTTCTGCTTG
nc-EGFR	plus	TACTTCAATGGGCTCTTCCAACAAGGAAGAAGCTTGCTGGAGATCGGAAGAGCGGTTCAGCAGGAATGCCGAGACCGATCTCGTATGCCGTCTTCTGCTTG
nc-ELAVL3	minus	TCCACTTGTCACCTACCTATCCCCTTTCGGTTTGTTGGGTAGATCGGAAGAGCGGTTCAGCAGGAATGCCGAGACCGATCTCGTATGCCGTCTTCTGCTTG
nc-ELAVL3	plus	AAGGTGGAACGAGGTATCGTGTGTCTCAATGCATGTGCGCAGATCGGAAGAGCGGTTCAGCAGGAATGCCGAGACCGATCTCGTATGCCGTCTTCTGCTTG
nc-FBXO46	minus	TCTCGCTGGAGCTGTTATTTCCCAAGAAGCCGCATCGCCCAGATCGGAAGAGCGGTTCAGCAGGAATGCCGAGACCGATCTCGTATGCCGTCTTCTGCTTG
nc-FBXO46	plus	ATCAACAGGATCAAGCAGAGGGCTTTCCTGGGTCACCCCTAGATCGGAAGAGCGGTTCAGCAGGAATGCCGAGACCGATCTCGTATGCCGTCTTCTGCTTG
nc-FTO	minus	ATATGGGCACCTAATGGGATATAACAAAAAATGAACATCAAGATCGGAAGAGCGGTTCAGCAGGAATGCCGAGACCGATCTCGTATGCCGTCTTCTGCTTG
nc-FTO	plus	AGCCAAGGTCTGCATTTTTCTTTAGAACTCAGAACACCCAAGATCGGAAGAGCGGTTCAGCAGGAATGCCGAGACCGATCTCGTATGCCGTCTTCTGCTTG
nc-GNL3	minus	AGACCTTGTAGACTGTTCACCTATATTGCAGGAAAATAAAAGATCGGAAGAGCGGTTCAGCAGGAATGCCGAGACCGATCTCGTATGCCGTCTTCTGCTTG
nc-GNL3	plus	ACAGATCAGGCCACAGGTTACAAAATTAAAACCAACAGCAAGATCGGAAGAGCGGTTCAGCAGGAATGCCGAGACCGATCTCGTATGCCGTCTTCTGCTTG
nc-HEJ1	minus	AAATTGGCTCACAGGTGCATTAAAAATCCTTTCACCTATAAGATCGGAAGAGCGGTTCAGCAGGAATGCCGAGACCGATCTCGTATGCCGTCTTCTGCTTG
nc-HEJ1	plus	ATTCATCAGATAGAACCCGGAATAGCTCAGCAAATTCAAGAGATCGGAAGAGCGGTTCAGCAGGAATGCCGAGACCGATCTCGTATGCCGTCTTCTGCTTG
nc-IL1R2	minus	TTACCTAGTAGTGCAGACGTAGGTGCCAGAGTCCTCCTGCAGATCGGAAGAGCGGTTCAGCAGGAATGCCGAGACCGATCTCGTATGCCGTCTTCTGCTTG
nc-IL1R2	plus	TAGCCATTTTAGCTGACACCGCCCTCTGTCACTCTCTCCTAGATCGGAAGAGCGGTTCAGCAGGAATGCCGAGACCGATCTCGTATGCCGTCTTCTGCTTG
nc-IRS2	minus	AAGCAATCTCGCAGTACATGTTACTTGTCGAAAAAATTCCAGATCGGAAGAGCGGTTCAGCAGGAATGCCGAGACCGATCTCGTATGCCGTCTTCTGCTTG
nc-IRS2	plus	TTACAGAAAGGCATGCCCAAGATTCAGGAGAGCAGAGACAAGATCGGAAGAGCGGTTCAGCAGGAATGCCGAGACCGATCTCGTATGCCGTCTTCTGCTTG
nc-KPNA4	minus	TTTACTTTACCTAGTATGCCTTTTTTTAGTTGCTTCTCAAAGATCGGAAGAGCGGTTCAGCAGGAATGCCGAGACCGATCTCGTATGCCGTCTTCTGCTTG
nc-KPNA4	plus	GAATCAAGCTTGCATGCGTTCACATACAGCACCACAACCAAGATCGGAAGAGCGGTTCAGCAGGAATGCCGAGACCGATCTCGTATGCCGTCTTCTGCTTG
nc-LOC154820	minus	GCATAACGTGTCTTGATGTGTGCTGTTTAGCAGAAACATGAGATCGGAAGAGCGGTTCAGCAGGAATGCCGAGACCGATCTCGTATGCCGTCTTCTGCTTG
nc-LOC154820	plus	CCCCTTCAAGGAACATGAATTGTTCTCTCTCCTTAACTCTAGATCGGAAGAGCGGTTCAGCAGGAATGCCGAGACCGATCTCGTATGCCGTCTTCTGCTTG
nc-MRPL2	minus	CCCCAATTCCCTTACAAGTAATGGAGCCGGGGATGGAAATAGATCGGAAGAGCGGTTCAGCAGGAATGCCGAGACCGATCTCGTATGCCGTCTTCTGCTTG
nc-MRPL2	plus	TTCACGTAACTCTTCATGGGGGGTAGTGGCCGAATCTTTCAGATCGGAAGAGCGGTTCAGCAGGAATGCCGAGACCGATCTCGTATGCCGTCTTCTGCTTG
nc-MYC	minus	AGGTTGTGAGGTTGCATTTGATCATGCATTTGAAACAAGTAGATCGGAAGAGCGGTTCAGCAGGAATGCCGAGACCGATCTCGTATGCCGTCTTCTGCTTG
nc-MYC	plus	CGTTTATAGCAGTTACACAGAATTTCAATCCTAGTATATAAGATCGGAAGAGCGGTTCAGCAGGAATGCCGAGACCGATCTCGTATGCCGTCTTCTGCTTG
nc-NDUFB5	minus	ACGCTCATCCACCATTGGTAGGAATGTACAGTAGTACAACAGATCGGAAGAGCGGTTCAGCAGGAATGCCGAGACCGATCTCGTATGCCGTCTTCTGCTTG
nc-NDUFB5	plus	AATTGGGGTCACCCAGTCTGGAGGTGATCTGGGCTTCCACAGATCGGAAGAGCGGTTCAGCAGGAATGCCGAGACCGATCTCGTATGCCGTCTTCTGCTTG
nc-PCDHGA12	minus	ACGAGCATGTCTGCATAGTTGGGCTGGGGGAAGATCAGGTAGATCGGAAGAGCGGTTCAGCAGGAATGCCGAGACCGATCTCGTATGCCGTCTTCTGCTTG
nc-PCDHGA12	plus	CCTTTGCCTCCGGTGTAACAGGGACTACAGGTGCAAGCCAAGATCGGAAGAGCGGTTCAGCAGGAATGCCGAGACCGATCTCGTATGCCGTCTTCTGCTTG
nc-SEMG1	minus	TATCCAATCCCCCATGAGATCCATGTTGGTGTCTGCCTTTAGATCGGAAGAGCGGTTCAGCAGGAATGCCGAGACCGATCTCGTATGCCGTCTTCTGCTTG
nc-SEMG1	plus	TTCGCACCAATAGAAGTGCTGTATAACAAGTGGTAGGAAGAGATCGGAAGAGCGGTTCAGCAGGAATGCCGAGACCGATCTCGTATGCCGTCTTCTGCTTG
nc-SH2B3	minus	CTAAACTCCCAGTTTCCTAGAAGCCACTGCTGTGAGCCTGAGATCGGAAGAGCGGTTCAGCAGGAATGCCGAGACCGATCTCGTATGCCGTCTTCTGCTTG
nc-SH2B3	plus	GAGTTTCTCTTGTCAACCGGGCTGGAGTGCAGTGGTGCAAAGATCGGAAGAGCGGTTCAGCAGGAATGCCGAGACCGATCTCGTATGCCGTCTTCTGCTTG
nc-SLC9A7	minus	ACTGTCTGATTCTGGGGATATGGAGTGGGCTCTTCTAACAAGATCGGAAGAGCGGTTCAGCAGGAATGCCGAGACCGATCTCGTATGCCGTCTTCTGCTTG
nc-SLC9A7	plus	ATGGCCAAGTAACTAAAACGTGATTCAGAAAACAGGCAGTAGATCGGAAGAGCGGTTCAGCAGGAATGCCGAGACCGATCTCGTATGCCGTCTTCTGCTTG
nc-SPON1	minus	ACGTATACTAGCTGTGCAGTGGGCAATTCCAATCTGAGAAAGATCGGAAGAGCGGTTCAGCAGGAATGCCGAGACCGATCTCGTATGCCGTCTTCTGCTTG
nc-SPON1	plus	TCCATGCATGGGCTTCTAAACCCCCGCCTCCAGCTCCTGGAGATCGGAAGAGCGGTTCAGCAGGAATGCCGAGACCGATCTCGTATGCCGTCTTCTGCTTG
nc-STAT3	minus	ATAATTAGGAGGTCGGGCATGGTGGCTCACGCCTGTAATTAGATCGGAAGAGCGGTTCAGCAGGAATGCCGAGACCGATCTCGTATGCCGTCTTCTGCTTG
nc-STAT3	plus	CGGCCTGATATTATAGTTTTTAATAAGAGTAATTCAGCCTAGATCGGAAGAGCGGTTCAGCAGGAATGCCGAGACCGATCTCGTATGCCGTCTTCTGCTTG
nc-TIAM2	minus	TAGCTGGAACCACCAGGGCACACCACCATACCTGGCTAATAGATCGGAAGAGCGGTTCAGCAGGAATGCCGAGACCGATCTCGTATGCCGTCTTCTGCTTG
nc-TIAM2	plus	TCCGCCTCAGTACCAAGTAGCTGGGACCACAGGTGCTTGCAGATCGGAAGAGCGGTTCAGCAGGAATGCCGAGACCGATCTCGTATGCCGTCTTCTGCTTG
nc-TNRC6C	minus	CTAGAGCCTGTTTCTGTGTACTGATGTCAACCTGGAAGTGAGATCGGAAGAGCGGTTCAGCAGGAATGCCGAGACCGATCTCGTATGCCGTCTTCTGCTTG
nc-TNRC6C	plus	TAACTTTGCACTGAGTGTCCTCGCCCTTCCTTTAGCTAATAGATCGGAAGAGCGGTTCAGCAGGAATGCCGAGACCGATCTCGTATGCCGTCTTCTGCTTG
nc-ZNF302	minus	TCAAATAGAGCAGAGAATCCAAAGTTCACAGAAGCAGGAAAGATCGGAAGAGCGGTTCAGCAGGAATGCCGAGACCGATCTCGTATGCCGTCTTCTGCTTG
nc-ZNF302	plus	ATTCACCCCAACCAGTAACAATGGAAAAAGTTGTAAAACAAGATCGGAAGAGCGGTTCAGCAGGAATGCCGAGACCGATCTCGTATGCCGTCTTCTGCTTG
NDUFC2	minus	CCCTGGTTAATCTTATCCATGTGTATGGCTTTAGATACCTAGATCGGAAGAGCGGTTCAGCAGGAATGCCGAGACCGATCTCGTATGCCGTCTTCTGCTTG
NDUFC2	plus	GCAAAAATTAGTCCATGTGTATTAAGAGTTACATTTTTGGAGATCGGAAGAGCGGTTCAGCAGGAATGCCGAGACCGATCTCGTATGCCGTCTTCTGCTTG
NF1_1_NF1_2	minus	TCTGCTACCAATCAACACACATCTGAAAAGTGAAAGACTAAGATCGGAAGAGCGGTTCAGCAGGAATGCCGAGACCGATCTCGTATGCCGTCTTCTGCTTG
NF1_1_NF1_2	plus	CCTATGGACTTTTGTCTGAGACATATAAATATGAGTTTTGAGATCGGAAGAGCGGTTCAGCAGGAATGCCGAGACCGATCTCGTATGCCGTCTTCTGCTTG
NF1_3	minus	TCTAACAATGCAATAAACTGTGTGTGTGTGTGTGTGTGTGAGATCGGAAGAGCGGTTCAGCAGGAATGCCGAGACCGATCTCGTATGCCGTCTTCTGCTTG
NF1_3	plus	ATATCCGGTGTGGGGTGGATGAAGTGTCAGTGCATAACCTAGATCGGAAGAGCGGTTCAGCAGGAATGCCGAGACCGATCTCGTATGCCGTCTTCTGCTTG
NF1_4	minus	CCGACTACATACAGCAACAAAAACAATGTTGGCTTGTACAAGATCGGAAGAGCGGTTCAGCAGGAATGCCGAGACCGATCTCGTATGCCGTCTTCTGCTTG
NF1_4	plus	CATTCTACTAATTCTGGCACAAAATAGCTTTCATTTCAATAGATCGGAAGAGCGGTTCAGCAGGAATGCCGAGACCGATCTCGTATGCCGTCTTCTGCTTG
NF1_5	minus	AACGGAAGGCAATGACAGCAGCTGACTTGACTTTGCTAATAGATCGGAAGAGCGGTTCAGCAGGAATGCCGAGACCGATCTCGTATGCCGTCTTCTGCTTG
NF1_5	plus	GCATGGACTGTGTTATTGGTAACAGGTCACTTAATGACATAGATCGGAAGAGCGGTTCAGCAGGAATGCCGAGACCGATCTCGTATGCCGTCTTCTGCTTG
NOS3	minus	GTGACTTTGGCTAGCTGGAAGGGAGAGAGAGGGGGAGAGGAGATCGGAAGAGCGGTTCAGCAGGAATGCCGAGACCGATCTCGTATGCCGTCTTCTGCTTG
NOS3	plus	TCTAATTCTAAGCAGCCCCTGGGGACCTCTAACCTTTCCTAGATCGGAAGAGCGGTTCAGCAGGAATGCCGAGACCGATCTCGTATGCCGTCTTCTGCTTG
NOTCH1_1	minus	AAGGTCATGGACACCTTGGTCTGGGCCACCTGGTCCAGAGAGATCGGAAGAGCGGTTCAGCAGGAATGCCGAGACCGATCTCGTATGCCGTCTTCTGCTTG
NOTCH1_1	plus	GTCATGTGCAACAGCACTATGGCCCTTCAGGGACCCCTGGAGATCGGAAGAGCGGTTCAGCAGGAATGCCGAGACCGATCTCGTATGCCGTCTTCTGCTTG
NOTCH1_2	minus	CGCACAGGTGAGTGCCTTGAGGCCCAGGTGGGCGCAGGGGAGATCGGAAGAGCGGTTCAGCAGGAATGCCGAGACCGATCTCGTATGCCGTCTTCTGCTTG
NOTCH1_2	plus	ATCCTCGGTACAGTACTGACCTGCAGGGAACAGGAGCTGTAGATCGGAAGAGCGGTTCAGCAGGAATGCCGAGACCGATCTCGTATGCCGTCTTCTGCTTG
NR-21_14	minus	GTGAATGCGGAGTAGGAATATTTTTCGTGTTCTCTTTTATAGATCGGAAGAGCGGTTCAGCAGGAATGCCGAGACCGATCTCGTATGCCGTCTTCTGCTTG
NR-21_14	plus	ACCTCTCCCCCTAATAAAACAGGAGACTGCCTTTACCTCCAGATCGGAAGAGCGGTTCAGCAGGAATGCCGAGACCGATCTCGTATGCCGTCTTCTGCTTG
NTRK1	minus	GAGCCAAGAAAGAAGTTGACATCTGGCTCCCCCGCCCCGGAGATCGGAAGAGCGGTTCAGCAGGAATGCCGAGACCGATCTCGTATGCCGTCTTCTGCTTG
NTRK1	plus	ACATTGGGTCACTGTGTCTGTGTGACACTGCTGGGGGGTCAGATCGGAAGAGCGGTTCAGCAGGAATGCCGAGACCGATCTCGTATGCCGTCTTCTGCTTG
NTRK3	minus	GACCTTAAGACTCATCAAGCCTCCATATATTTCGTGGACTAGATCGGAAGAGCGGTTCAGCAGGAATGCCGAGACCGATCTCGTATGCCGTCTTCTGCTTG
NTRK3	plus	GGGGGAATTAATGGTCAGTATTAAACCCCAAGTGCAAAAAAGATCGGAAGAGCGGTTCAGCAGGAATGCCGAGACCGATCTCGTATGCCGTCTTCTGCTTG
OR51E2	minus	ATGCAGACACTTTGCCCAATGTGGTATATGGTCTTACTGCAGATCGGAAGAGCGGTTCAGCAGGAATGCCGAGACCGATCTCGTATGCCGTCTTCTGCTTG
OR51E2	plus	AGCAGGATGGTGGATTCAATGGCTGAGAGGGCATGAATAAAGATCGGAAGAGCGGTTCAGCAGGAATGCCGAGACCGATCTCGTATGCCGTCTTCTGCTTG
OR7C1	minus	TTGACTGTTTTGAGGCTGTCCTTCTGCACCGAAATGGAAAAGATCGGAAGAGCGGTTCAGCAGGAATGCCGAGACCGATCTCGTATGCCGTCTTCTGCTTG
OR7C1	plus	TAACATCTTTGGGACAGTCGTGGAGGTAAAACAGAGGTCAAGATCGGAAGAGCGGTTCAGCAGGAATGCCGAGACCGATCTCGTATGCCGTCTTCTGCTTG
PCNXL2	minus	ACCACAGCCTTGTAAGGATAAGTTACTTAATTTAGTTTCAAGATCGGAAGAGCGGTTCAGCAGGAATGCCGAGACCGATCTCGTATGCCGTCTTCTGCTTG
PCNXL2	plus	GAAAATCTAAGCAGCTCCTCTGCATGCAAAAGGCTTTTAAAGATCGGAAGAGCGGTTCAGCAGGAATGCCGAGACCGATCTCGTATGCCGTCTTCTGCTTG
PDGFRA	minus	CATTCAAATTTGGGCTGCACAGTATGGCAAGATTCTGCCCAGATCGGAAGAGCGGTTCAGCAGGAATGCCGAGACCGATCTCGTATGCCGTCTTCTGCTTG
PDGFRA	plus	GAAGACAGCTTCCTGTAACTGGCGGATTCGAGGGGTTCCTAGATCGGAAGAGCGGTTCAGCAGGAATGCCGAGACCGATCTCGTATGCCGTCTTCTGCTTG
PentaC_9	minus	GGTGATAACCATTGTAGCTCAAATTGTTCATTAAATCATTAGATCGGAAGAGCGGTTCAGCAGGAATGCCGAGACCGATCTCGTATGCCGTCTTCTGCTTG
PentaC_9	plus	TGCCTGAATGCAACCTCCAGCTCCCAGGTTCAAGCAATTCAGATCGGAAGAGCGGTTCAGCAGGAATGCCGAGACCGATCTCGTATGCCGTCTTCTGCTTG
PIK3CA	minus	GATGCAATCACCATCTCTCTTTCATTTTTCAAGGGAGAAAAGATCGGAAGAGCGGTTCAGCAGGAATGCCGAGACCGATCTCGTATGCCGTCTTCTGCTTG
PIK3CA	plus	GTGGATGTGATGAATACTTCCTAGAAAAATATCCTCTGAGAGATCGGAAGAGCGGTTCAGCAGGAATGCCGAGACCGATCTCGTATGCCGTCTTCTGCTTG
PIK3CB_1	minus	TCTCACTACCTCTCGTTTCATATATAGTCTACTACATGTAAGATCGGAAGAGCGGTTCAGCAGGAATGCCGAGACCGATCTCGTATGCCGTCTTCTGCTTG
PIK3CB_1	plus	GTAAATTCCTCAATGGCTCGGTCCAGGTCATCCCTGAACAAGATCGGAAGAGCGGTTCAGCAGGAATGCCGAGACCGATCTCGTATGCCGTCTTCTGCTTG
PIK3CB_2	minus	AAGGAATAACTTGGGTGGGTTTGGGATGAGGGTGTCTCCTAGATCGGAAGAGCGGTTCAGCAGGAATGCCGAGACCGATCTCGTATGCCGTCTTCTGCTTG
PIK3CB_2	plus	GCACCAAGATAGGTCAAAAGAAGGCAAAGCTCACTTTTAAAGATCGGAAGAGCGGTTCAGCAGGAATGCCGAGACCGATCTCGTATGCCGTCTTCTGCTTG
PIK3CG	minus	AGTGGCACAGCACTTTGTTCCTTAAAATATTTCTTTGAGTAGATCGGAAGAGCGGTTCAGCAGGAATGCCGAGACCGATCTCGTATGCCGTCTTCTGCTTG
PIK3CG	plus	AGAATAGCACCGAAGCAGATGGTTCCTGCAGCACTCCGCAAGATCGGAAGAGCGGTTCAGCAGGAATGCCGAGACCGATCTCGTATGCCGTCTTCTGCTTG
PIK3R1	minus	TCACAGTCAATATGTCACCCAAGTGCAAGTCAATATCTTCAGATCGGAAGAGCGGTTCAGCAGGAATGCCGAGACCGATCTCGTATGCCGTCTTCTGCTTG
PIK3R1	plus	GCAGATGTTGAACAACAAGGTCAGTATTGATAAGTGGTTGAGATCGGAAGAGCGGTTCAGCAGGAATGCCGAGACCGATCTCGTATGCCGTCTTCTGCTTG
POLD3	minus	TTCACTGCTTGTTCTGAGTCCAAATTGACTTTAAATTTATAGATCGGAAGAGCGGTTCAGCAGGAATGCCGAGACCGATCTCGTATGCCGTCTTCTGCTTG
POLD3	plus	TCCTACTTAATGCCTAAGGGATACAACTATACAACCAAAAAGATCGGAAGAGCGGTTCAGCAGGAATGCCGAGACCGATCTCGTATGCCGTCTTCTGCTTG
PRDM2	minus	GCCTTCTGCTTTGCAGATTTGTTTTTCTGAAGAATTGCTTAGATCGGAAGAGCGGTTCAGCAGGAATGCCGAGACCGATCTCGTATGCCGTCTTCTGCTTG
PRDM2	plus	GCGGATGCGGAGATTAAAATGCAAAGCATGCAGACTCCGTAGATCGGAAGAGCGGTTCAGCAGGAATGCCGAGACCGATCTCGTATGCCGTCTTCTGCTTG
PTCH1_1	minus	GACGCTTTTGAAATTTCTACTGAAGGGCATTCTGGCCCTAAGATCGGAAGAGCGGTTCAGCAGGAATGCCGAGACCGATCTCGTATGCCGTCTTCTGCTTG
PTCH1_1	plus	TCCTTGGGTTTCACCAAAGACTCAGTCAACCCTGGGGAGCAGATCGGAAGAGCGGTTCAGCAGGAATGCCGAGACCGATCTCGTATGCCGTCTTCTGCTTG
PTCH1_2	minus	ATTACCATGCAGTCCACTGTCCAGCTCCGCACGGAGTACGAGATCGGAAGAGCGGTTCAGCAGGAATGCCGAGACCGATCTCGTATGCCGTCTTCTGCTTG
PTCH1_2	plus	GCTCTGACTTAGGAGAGAAACATCACATTGCTGAATTCCAAGATCGGAAGAGCGGTTCAGCAGGAATGCCGAGACCGATCTCGTATGCCGTCTTCTGCTTG
PTCH1_3	minus	GGTTGATAGAGATATTCGCCAGCGCACACCTAGAGCCTGGAGATCGGAAGAGCGGTTCAGCAGGAATGCCGAGACCGATCTCGTATGCCGTCTTCTGCTTG
PTCH1_3	plus	GCTTTCCGGCCAGTAGCCTTCCCCTGGGGACGAAGCAGAAAGATCGGAAGAGCGGTTCAGCAGGAATGCCGAGACCGATCTCGTATGCCGTCTTCTGCTTG
PTCH1_4	minus	TCCTCTAACTCTTTGGGATCGCCCCCGCCACACACAAACAAGATCGGAAGAGCGGTTCAGCAGGAATGCCGAGACCGATCTCGTATGCCGTCTTCTGCTTG
PTCH1_4	plus	TACCAGCCGAGGCCATGTTGCCGCCGCCGCCGCCGCCGCCAGATCGGAAGAGCGGTTCAGCAGGAATGCCGAGACCGATCTCGTATGCCGTCTTCTGCTTG
PTEN	minus	AGACCACAAACTGAGGATCTGCATGGTTAAATACATACCAAGATCGGAAGAGCGGTTCAGCAGGAATGCCGAGACCGATCTCGTATGCCGTCTTCTGCTTG
PTEN	plus	TAGATCTGCAGGTGTTTTGCTTACTCTGGCATTGGTGAGAAGATCGGAAGAGCGGTTCAGCAGGAATGCCGAGACCGATCTCGTATGCCGTCTTCTGCTTG
RAD50	minus	ACTGGTTTTCGTCTGTTAGCTGAGTAATGAACTGGGAGTAAGATCGGAAGAGCGGTTCAGCAGGAATGCCGAGACCGATCTCGTATGCCGTCTTCTGCTTG
RAD50	plus	AAAAGGTACCCATCTCATGCCTGGGCAGATGGTAGTTACTAGATCGGAAGAGCGGTTCAGCAGGAATGCCGAGACCGATCTCGTATGCCGTCTTCTGCTTG
RB1	minus	CTTCAAACTCAAGCCTACCAAATGAAAATAATCATATAATAGATCGGAAGAGCGGTTCAGCAGGAATGCCGAGACCGATCTCGTATGCCGTCTTCTGCTTG
RB1	plus	TACCCAGAGGAAATTTACCTCTGCTAACATTAAAAATGTTAGATCGGAAGAGCGGTTCAGCAGGAATGCCGAGACCGATCTCGTATGCCGTCTTCTGCTTG
RET	minus	ACCTGCGCACCAAGCAGACAGGGGCCCCGCGTGATCACCAAGATCGGAAGAGCGGTTCAGCAGGAATGCCGAGACCGATCTCGTATGCCGTCTTCTGCTTG
RET	plus	GTGGAGTTCAAGCGGAAGGAGGTGCTTGTCCGCGCGTGCTAGATCGGAAGAGCGGTTCAGCAGGAATGCCGAGACCGATCTCGTATGCCGTCTTCTGCTTG
RFC3	minus	CCTATTTCCCCACTCTTTTGTATTTTCATTGGTTTTCCTTAGATCGGAAGAGCGGTTCAGCAGGAATGCCGAGACCGATCTCGTATGCCGTCTTCTGCTTG
RFC3	plus	CGTGTGGAAGCACAGTTTATAAAACAGACTAAAGTGGAGCAGATCGGAAGAGCGGTTCAGCAGGAATGCCGAGACCGATCTCGTATGCCGTCTTCTGCTTG
RFX5	minus	CGAGGTACCATTTCGTAAGTACTCATCACATCTCCAAGTCAGATCGGAAGAGCGGTTCAGCAGGAATGCCGAGACCGATCTCGTATGCCGTCTTCTGCTTG
RFX5	plus	CAGAAACAAAGCCTCCGAATTTCCCCGGTGGTCTTTTTCTAGATCGGAAGAGCGGTTCAGCAGGAATGCCGAGACCGATCTCGTATGCCGTCTTCTGCTTG
RG9MTD1	minus	GCTAGAGGATCTTCATCCTTACTGCTTGAGATTGTTGAAAAGATCGGAAGAGCGGTTCAGCAGGAATGCCGAGACCGATCTCGTATGCCGTCTTCTGCTTG
RG9MTD1	plus	TGCTAGAAACCACTGAGGAAGATAAACAGAAAAACTTTCTAGATCGGAAGAGCGGTTCAGCAGGAATGCCGAGACCGATCTCGTATGCCGTCTTCTGCTTG
RNASEH2B	minus	CCACTCTTGTCAACTTTAGCCAAAGCCTTCTGAGCTGCAGAGATCGGAAGAGCGGTTCAGCAGGAATGCCGAGACCGATCTCGTATGCCGTCTTCTGCTTG
RNASEH2B	plus	TAACTTCATGGCTATGGCCTTTTGGAGTCTCATCTGACATAGATCGGAAGAGCGGTTCAGCAGGAATGCCGAGACCGATCTCGTATGCCGTCTTCTGCTTG
RXFP2	minus	GAGGATTGGATTCAAAGCACTGTTAACTGGAAGGAAAAAAAGATCGGAAGAGCGGTTCAGCAGGAATGCCGAGACCGATCTCGTATGCCGTCTTCTGCTTG
RXFP2	plus	CAGTGGACTACCTAAAACAGGGGACAGCTTTTGGAAGATGAGATCGGAAGAGCGGTTCAGCAGGAATGCCGAGACCGATCTCGTATGCCGTCTTCTGCTTG
SEC63_1	minus	AGTCTTACGTGTACAGCTTCAAAAGTTTTACATAATTTATAGATCGGAAGAGCGGTTCAGCAGGAATGCCGAGACCGATCTCGTATGCCGTCTTCTGCTTG
SEC63_1	plus	TTAGTTTCACCCTGCTGTGAATCATAACACGTCACACTCTAGATCGGAAGAGCGGTTCAGCAGGAATGCCGAGACCGATCTCGTATGCCGTCTTCTGCTTG
SLC22A9	minus	TGAGAAGTGAGTTGACTGCACTTTCTGTCTGGTGGAAAATAGATCGGAAGAGCGGTTCAGCAGGAATGCCGAGACCGATCTCGTATGCCGTCTTCTGCTTG
SLC22A9	plus	AGGGTAAGTTACAGTACTGGAGACATGAATCTTGTCCTCAAGATCGGAAGAGCGGTTCAGCAGGAATGCCGAGACCGATCTCGTATGCCGTCTTCTGCTTG
SLC23A2	minus	AGCGACTGTTTGATGCATCACCACCTTTGTTTACTTTCGAAGATCGGAAGAGCGGTTCAGCAGGAATGCCGAGACCGATCTCGTATGCCGTCTTCTGCTTG
SLC23A2	plus	ACTGAGCATGCCGATGACACCGGCCGCAGACACGGTGGGCAGATCGGAAGAGCGGTTCAGCAGGAATGCCGAGACCGATCTCGTATGCCGTCTTCTGCTTG
SLC35F5	minus	CTGCTATTTGATACCGGTAGGAAGTTAGGGTATCAAAATTAGATCGGAAGAGCGGTTCAGCAGGAATGCCGAGACCGATCTCGTATGCCGTCTTCTGCTTG
SLC35F5	plus	ATGCGAGACAACTTTGCTTCCAATGCATGACTTGACGGAAAGATCGGAAGAGCGGTTCAGCAGGAATGCCGAGACCGATCTCGTATGCCGTCTTCTGCTTG
SLC4A3_1	minus	CAGAGGTTTTCTCCTTCTTCCTCTTTCTCCTGGTGTGCCGAGATCGGAAGAGCGGTTCAGCAGGAATGCCGAGACCGATCTCGTATGCCGTCTTCTGCTTG
SLC4A3_1	plus	AGGAGAGGAGTGCGTGTTGGGGGCCTGTGTGAGGCTGGGTAGATCGGAAGAGCGGTTCAGCAGGAATGCCGAGACCGATCTCGTATGCCGTCTTCTGCTTG
SLC4A3_2	minus	TAACAAGGATGCCTTGTCACTCACCTGGCAGGTGACCTGAAGATCGGAAGAGCGGTTCAGCAGGAATGCCGAGACCGATCTCGTATGCCGTCTTCTGCTTG
SLC4A3_2	plus	AAGTTCAGGAACAGCCGCTTCCTGGGGGGCAAGGTGCGTGAGATCGGAAGAGCGGTTCAGCAGGAATGCCGAGACCGATCTCGTATGCCGTCTTCTGCTTG
SRRT	minus	GGGTTTCAAGGGACAAAGTAACGATGGGTGATGGGAAGTTAGATCGGAAGAGCGGTTCAGCAGGAATGCCGAGACCGATCTCGTATGCCGTCTTCTGCTTG
SRRT	plus	AGCACCATGTCCTGCCTATCCAGGCCAGGTAAGGGTGGGGAGATCGGAAGAGCGGTTCAGCAGGAATGCCGAGACCGATCTCGTATGCCGTCTTCTGCTTG
SYCP1	minus	TAGATCCAGGGGTTGTTAGAGATGAAGGGGCCTGAGTACAAGATCGGAAGAGCGGTTCAGCAGGAATGCCGAGACCGATCTCGTATGCCGTCTTCTGCTTG
SYCP1	plus	ACTTGCATGAATGATTTGTGTTTCTTTATATTTTTAGCCTAGATCGGAAGAGCGGTTCAGCAGGAATGCCGAGACCGATCTCGTATGCCGTCTTCTGCTTG
TAF1B	minus	GATCGTTTTACATCCCCCTAAGCATTTTTCCAGGTATTTTAGATCGGAAGAGCGGTTCAGCAGGAATGCCGAGACCGATCTCGTATGCCGTCTTCTGCTTG
TAF1B	plus	GCCAGATTTTATCTACTGGCATACGTTCTTCTATCCTATGAGATCGGAAGAGCGGTTCAGCAGGAATGCCGAGACCGATCTCGTATGCCGTCTTCTGCTTG
TCEB3	minus	GCTCGAATTCATCCTCCATATCTGTCTCCTCAACTTTAGGAGATCGGAAGAGCGGTTCAGCAGGAATGCCGAGACCGATCTCGTATGCCGTCTTCTGCTTG
TCEB3	plus	TGAGAAAGGTAACCCCTTCAGCCCCTTGGTGGCTTCCCACAGATCGGAAGAGCGGTTCAGCAGGAATGCCGAGACCGATCTCGTATGCCGTCTTCTGCTTG
TEAD2	minus	AAGTGCTCACAAATCCTGTGGTGTCCCAGCAAAGGCCTCTAGATCGGAAGAGCGGTTCAGCAGGAATGCCGAGACCGATCTCGTATGCCGTCTTCTGCTTG
TEAD2	plus	AAGTCGGAGGTGAGCTGGATCTCCAGCCTGTGCTGCCTGAAGATCGGAAGAGCGGTTCAGCAGGAATGCCGAGACCGATCTCGTATGCCGTCTTCTGCTTG
TERT	minus	GACGACGTGCTGGTTCACCTGCTGGCACGCTGCGCGCTCTAGATCGGAAGAGCGGTTCAGCAGGAATGCCGAGACCGATCTCGTATGCCGTCTTCTGCTTG
TERT	plus	CTCTCCGCATGTCGCTGGTTCCCCCCGGCCGCCCTCAACCAGATCGGAAGAGCGGTTCAGCAGGAATGCCGAGACCGATCTCGTATGCCGTCTTCTGCTTG
TFAM	minus	CTTCTTTATATACCTGCCACTCCGCCCTATAAGCATCTTGAGATCGGAAGAGCGGTTCAGCAGGAATGCCGAGACCGATCTCGTATGCCGTCTTCTGCTTG
TFAM	plus	TTAGGCAGAAGTGGGATAGTTCTCTTATGAAAAGTGAGATAGATCGGAAGAGCGGTTCAGCAGGAATGCCGAGACCGATCTCGTATGCCGTCTTCTGCTTG
THO1	minus	CCTGGCACATTTAAAATGGGTTTTTATTTATGGACCTTGAAGATCGGAAGAGCGGTTCAGCAGGAATGCCGAGACCGATCTCGTATGCCGTCTTCTGCTTG
THO1	plus	TACCCTTTGAATTTTGCCCCCTATTTGCCCAGGACCCCCCAGATCGGAAGAGCGGTTCAGCAGGAATGCCGAGACCGATCTCGTATGCCGTCTTCTGCTTG
TMEM60	minus	ATTCCTTTATGGGCCTTGCTGGCTGGGGCTTTAACAGAACAGATCGGAAGAGCGGTTCAGCAGGAATGCCGAGACCGATCTCGTATGCCGTCTTCTGCTTG
TMEM60	plus	TATGAGGAACCAGTTCCAAGGTGCTTTCTCATCCAGTTTCAGATCGGAAGAGCGGTTCAGCAGGAATGCCGAGACCGATCTCGTATGCCGTCTTCTGCTTG
trf100020	minus	GAGTATGACTTATAAGGTGGGAATGATTTGGGATTGAGTGAGATCGGAAGAGCGGTTCAGCAGGAATGCCGAGACCGATCTCGTATGCCGTCTTCTGCTTG
trf100020	minus	GGTTTTAGATCATGGGCTGAATAATTTTGACTTACAGTCTAGATCGGAAGAGCGGTTCAGCAGGAATGCCGAGACCGATCTCGTATGCCGTCTTCTGCTTG
trf100020	plus	CATTATCACACATGGTTAACTATTTTGTGATAAGGATATCAGATCGGAAGAGCGGTTCAGCAGGAATGCCGAGACCGATCTCGTATGCCGTCTTCTGCTTG
trf100020	plus	GGATATCTAAATTCTACTCTCAACAAATTTCAGTATATAGAGATCGGAAGAGCGGTTCAGCAGGAATGCCGAGACCGATCTCGTATGCCGTCTTCTGCTTG
trf100209	minus	GATACTGGCACCTTGGATAAAACAAGTTTTATATTTTCATAGATCGGAAGAGCGGTTCAGCAGGAATGCCGAGACCGATCTCGTATGCCGTCTTCTGCTTG
trf100209	minus	CTCAACTACTGATATAGGGGATTGTTTCTATCACATTTTTAGATCGGAAGAGCGGTTCAGCAGGAATGCCGAGACCGATCTCGTATGCCGTCTTCTGCTTG
trf100209	plus	CCCATGGTAATGCATGACATTTATCATGGCAGGTGTCTCAAGATCGGAAGAGCGGTTCAGCAGGAATGCCGAGACCGATCTCGTATGCCGTCTTCTGCTTG
trf100209	plus	GAGGGTTAGAGTGCAAGTAAATCACTTGGGAAGTGATTCCAGATCGGAAGAGCGGTTCAGCAGGAATGCCGAGACCGATCTCGTATGCCGTCTTCTGCTTG
trf100639	minus	ATTCAGGCTTCTCAGAGATCTGTCCTTACATACAGAAGGCAGATCGGAAGAGCGGTTCAGCAGGAATGCCGAGACCGATCTCGTATGCCGTCTTCTGCTTG
trf100639	plus	AGCTCTTCAGGTTTTAGCACACCATTCATAGAAGTAACACAGATCGGAAGAGCGGTTCAGCAGGAATGCCGAGACCGATCTCGTATGCCGTCTTCTGCTTG
trf100646	minus	GAACTATACTCCTGGTGTTCTATAACCTTCTGGACCTAGAAGATCGGAAGAGCGGTTCAGCAGGAATGCCGAGACCGATCTCGTATGCCGTCTTCTGCTTG
trf100646	plus	CTCTCATATGCTACCACCATGCTGATAAGCCCACAGGAAAAGATCGGAAGAGCGGTTCAGCAGGAATGCCGAGACCGATCTCGTATGCCGTCTTCTGCTTG
trf100702	minus	GTACAATAAGTGACTCCCACAAACAATTTTATGTTAAGATAGATCGGAAGAGCGGTTCAGCAGGAATGCCGAGACCGATCTCGTATGCCGTCTTCTGCTTG
trf100702	plus	TTTCTAGAGACCAGCTTGGACTTTCTTAATTTTCTCTATTAGATCGGAAGAGCGGTTCAGCAGGAATGCCGAGACCGATCTCGTATGCCGTCTTCTGCTTG
trf1009	minus	GATTTCGAGCACTGCGAACACGGCGCCGTCCGCGCCGCCCAGATCGGAAGAGCGGTTCAGCAGGAATGCCGAGACCGATCTCGTATGCCGTCTTCTGCTTG
trf1009	plus	ACGTGAACGTCAAGCAAGAAGCGAGAGACGGCCGCGCGCGAGATCGGAAGAGCGGTTCAGCAGGAATGCCGAGACCGATCTCGTATGCCGTCTTCTGCTTG
trf101360	minus	TTTTCCACATAGCCTTGCTCTGTTGCCCAGGCTGGAGTGCAGATCGGAAGAGCGGTTCAGCAGGAATGCCGAGACCGATCTCGTATGCCGTCTTCTGCTTG
trf101360	plus	AGGGTTTTTCACCACTAGGTTTGGCCCCCAGGAGCAACATAGATCGGAAGAGCGGTTCAGCAGGAATGCCGAGACCGATCTCGTATGCCGTCTTCTGCTTG
trf101912	minus	CTAGCCCCATATTTTTTAAGTAGTTGAAATAAATGGTATTAGATCGGAAGAGCGGTTCAGCAGGAATGCCGAGACCGATCTCGTATGCCGTCTTCTGCTTG
trf101912	plus	GTGAACCATGATCATGTTGATGCACTCTAGCCTGGGTAATAGATCGGAAGAGCGGTTCAGCAGGAATGCCGAGACCGATCTCGTATGCCGTCTTCTGCTTG
trf101946	minus	ACCCACTAATCTATGGGATCCCAAACGAGCAGTCCTCTTGAGATCGGAAGAGCGGTTCAGCAGGAATGCCGAGACCGATCTCGTATGCCGTCTTCTGCTTG
trf101946	plus	TTACAAGTGCATGAGATGGGTACAGAAAATAGAATGAATAAGATCGGAAGAGCGGTTCAGCAGGAATGCCGAGACCGATCTCGTATGCCGTCTTCTGCTTG
trf102208	minus	ATCTGCTGCTTCCCAAACTACCCTTGCTCTCCACTCCCTGAGATCGGAAGAGCGGTTCAGCAGGAATGCCGAGACCGATCTCGTATGCCGTCTTCTGCTTG
trf102208	plus	GTACAACTGCCATCAGTAACAACAAAAAAAAAGGCTCACCAGATCGGAAGAGCGGTTCAGCAGGAATGCCGAGACCGATCTCGTATGCCGTCTTCTGCTTG
trf102388	minus	ATCCTCGTGCTCTCCCCTTAGCTCCTCCAGGCATCCCATCAGATCGGAAGAGCGGTTCAGCAGGAATGCCGAGACCGATCTCGTATGCCGTCTTCTGCTTG
trf102388	plus	GTCCAAACGCAGAGGGTCTTGCCGGCCGGCAGAGCCTCGGAGATCGGAAGAGCGGTTCAGCAGGAATGCCGAGACCGATCTCGTATGCCGTCTTCTGCTTG
trf102565	minus	ATACACCACTCTCTTTATTGTAAATTTCATGTAGAAATTGAGATCGGAAGAGCGGTTCAGCAGGAATGCCGAGACCGATCTCGTATGCCGTCTTCTGCTTG
trf102565	plus	ACATTTACCAACACACCGTGGCCTAAACTTATCCCTAAATAGATCGGAAGAGCGGTTCAGCAGGAATGCCGAGACCGATCTCGTATGCCGTCTTCTGCTTG
trf102624	minus	CCCAGCTATTTATGTTTAACTTTGTAAATACATATCAAACAGATCGGAAGAGCGGTTCAGCAGGAATGCCGAGACCGATCTCGTATGCCGTCTTCTGCTTG
trf102624	plus	ATATATACGGAGGTGTGTGGGCACATGTCTGTGGTCCCAGAGATCGGAAGAGCGGTTCAGCAGGAATGCCGAGACCGATCTCGTATGCCGTCTTCTGCTTG
trf102758	minus	GCATGCCATTAAACTGTCACTGAGAGGAATGGGATGAGAGAGATCGGAAGAGCGGTTCAGCAGGAATGCCGAGACCGATCTCGTATGCCGTCTTCTGCTTG
trf102758	minus	GGTATTCCATTGTTGACCACAGGAATCTGTCTGTGACTTAAGATCGGAAGAGCGGTTCAGCAGGAATGCCGAGACCGATCTCGTATGCCGTCTTCTGCTTG
trf102758	plus	ATGATCATGGGGTCCCAAAATAGGCTGTCTGCAAGCTTGAAGATCGGAAGAGCGGTTCAGCAGGAATGCCGAGACCGATCTCGTATGCCGTCTTCTGCTTG
trf102758	plus	TGGTCCTAGTCTCAGGTTTAACTCAGTTTAACTCCTGAGTAGATCGGAAGAGCGGTTCAGCAGGAATGCCGAGACCGATCTCGTATGCCGTCTTCTGCTTG
trf103642	minus	CTACATGGCTCACAGAAGTATGTTTGTTTTTATTATCAAGAGATCGGAAGAGCGGTTCAGCAGGAATGCCGAGACCGATCTCGTATGCCGTCTTCTGCTTG
trf103642	plus	GGACATAGGCTTATGCTACAAAGGATAGAGAAGATACAGCAGATCGGAAGAGCGGTTCAGCAGGAATGCCGAGACCGATCTCGTATGCCGTCTTCTGCTTG
trf104239	minus	CATTTTATTTGAGCCAGGCATGGTGGCATGCACCTGCAGTAGATCGGAAGAGCGGTTCAGCAGGAATGCCGAGACCGATCTCGTATGCCGTCTTCTGCTTG
trf104239	plus	GTGAATGAGCAATCCATGGAGATATCTGGAAGACGAGCAGAGATCGGAAGAGCGGTTCAGCAGGAATGCCGAGACCGATCTCGTATGCCGTCTTCTGCTTG
trf104247	minus	TAGTGGCAGGCATAGAAAAGTGGGATTAGGAGAAGGGAGGAGATCGGAAGAGCGGTTCAGCAGGAATGCCGAGACCGATCTCGTATGCCGTCTTCTGCTTG
trf104247	plus	GCTAGGTGGAATTCCTTCATCCCTCTGTTTCATTGTGAACAGATCGGAAGAGCGGTTCAGCAGGAATGCCGAGACCGATCTCGTATGCCGTCTTCTGCTTG
trf105057	minus	TCAATGCATCTACTGGTCTGTGCTATACCAGCCACAGATTAGATCGGAAGAGCGGTTCAGCAGGAATGCCGAGACCGATCTCGTATGCCGTCTTCTGCTTG
trf105057	plus	GAACCTAGTGCTTGTCATACAGGATATTCTCAATAAATGCAGATCGGAAGAGCGGTTCAGCAGGAATGCCGAGACCGATCTCGTATGCCGTCTTCTGCTTG
trf105278	minus	TTAGCGCCTATCACACTGTTCTGCCACTTGGGCCTTATCTAGATCGGAAGAGCGGTTCAGCAGGAATGCCGAGACCGATCTCGTATGCCGTCTTCTGCTTG
trf105278	minus	TCTCAAACTGTCTGGCATGTTGCGGGGGGCCTCTTTTTCTAGATCGGAAGAGCGGTTCAGCAGGAATGCCGAGACCGATCTCGTATGCCGTCTTCTGCTTG
trf105278	plus	GACTAGCCACTTACAGAGTTTTATGGCTATGACATTGATGAGATCGGAAGAGCGGTTCAGCAGGAATGCCGAGACCGATCTCGTATGCCGTCTTCTGCTTG
trf105278	plus	GGGACCTTGTTCCTTAAATAATGTGGAAGAATTTCCTTTTAGATCGGAAGAGCGGTTCAGCAGGAATGCCGAGACCGATCTCGTATGCCGTCTTCTGCTTG
trf105399	minus	AGAAAATACCGTTGTAGGCCGGGCGTGGTGGCTCACGCTTAGATCGGAAGAGCGGTTCAGCAGGAATGCCGAGACCGATCTCGTATGCCGTCTTCTGCTTG
trf105399	plus	GTGTGAACTATGCCTGGATTTTTTTTTTTTTTTTTTTTTTAGATCGGAAGAGCGGTTCAGCAGGAATGCCGAGACCGATCTCGTATGCCGTCTTCTGCTTG
trf106132	minus	TGGGCTAGAATTTCTTAGCCATATTTTTACTAAACCCCAGAGATCGGAAGAGCGGTTCAGCAGGAATGCCGAGACCGATCTCGTATGCCGTCTTCTGCTTG
trf106132	plus	GCAGCATTGTTAAAATGGGCATACAAAAATAATGTCTGAAAGATCGGAAGAGCGGTTCAGCAGGAATGCCGAGACCGATCTCGTATGCCGTCTTCTGCTTG
trf107726	minus	GAAGACAGAATCTACCAACGTAAAGTTCTGTATCCAGCAAAGATCGGAAGAGCGGTTCAGCAGGAATGCCGAGACCGATCTCGTATGCCGTCTTCTGCTTG
trf107726	plus	TAATCTCCCCTGTATGTGTATATGTATGTATATGTGTGTAAGATCGGAAGAGCGGTTCAGCAGGAATGCCGAGACCGATCTCGTATGCCGTCTTCTGCTTG
trf109211	minus	GACTCTAATGCAAAAGGTCCCAAGGTCATAGTTTGAGACAAGATCGGAAGAGCGGTTCAGCAGGAATGCCGAGACCGATCTCGTATGCCGTCTTCTGCTTG
trf109211	minus	CCCAATGTGACTCTAATGCAAAAGGTCCCAAGGTCATAGTAGATCGGAAGAGCGGTTCAGCAGGAATGCCGAGACCGATCTCGTATGCCGTCTTCTGCTTG
trf109211	plus	ATGACCTGAGGAAAATAGCCCTGAAAATGCTATATTTTAAAGATCGGAAGAGCGGTTCAGCAGGAATGCCGAGACCGATCTCGTATGCCGTCTTCTGCTTG
trf109211	plus	GGAAAATAGCCCTGAAAATGCTATATTTTAATAAAATTTGAGATCGGAAGAGCGGTTCAGCAGGAATGCCGAGACCGATCTCGTATGCCGTCTTCTGCTTG
trf109296	minus	TTCATGCACATTGCTGTTCCTCCTCTTCAGATGTGGAAATAGATCGGAAGAGCGGTTCAGCAGGAATGCCGAGACCGATCTCGTATGCCGTCTTCTGCTTG
trf109296	plus	TACAGGCTTTTTGGACACACAGGAATAAATATTCTAGAAGAGATCGGAAGAGCGGTTCAGCAGGAATGCCGAGACCGATCTCGTATGCCGTCTTCTGCTTG
trf110343	minus	ACTGCAGCTGTAGTTTGCTAGTTTGCTTTTTATCGTAAGTAGATCGGAAGAGCGGTTCAGCAGGAATGCCGAGACCGATCTCGTATGCCGTCTTCTGCTTG
trf110343	plus	GAAGCATGAATGAAACTCTTTGAGAAAAAAGCCTATAGTTAGATCGGAAGAGCGGTTCAGCAGGAATGCCGAGACCGATCTCGTATGCCGTCTTCTGCTTG
trf110907	minus	GGAAACCCAAGAGACTAAATGTTCTTTAATGGGGACTTTTAGATCGGAAGAGCGGTTCAGCAGGAATGCCGAGACCGATCTCGTATGCCGTCTTCTGCTTG
trf110907	plus	TCTCACATGGCTGATCAATCTTTTTATTCATGTCTGCAGAAGATCGGAAGAGCGGTTCAGCAGGAATGCCGAGACCGATCTCGTATGCCGTCTTCTGCTTG
trf110949	minus	GACAGAGGTACCAGAACAATTCAATAGGGAAAGGATAGTCAGATCGGAAGAGCGGTTCAGCAGGAATGCCGAGACCGATCTCGTATGCCGTCTTCTGCTTG
trf110949	plus	CCGTGTCAGTTTTAATCGTCAGCATTTCAATTTCTACAAAAGATCGGAAGAGCGGTTCAGCAGGAATGCCGAGACCGATCTCGTATGCCGTCTTCTGCTTG
trf11161	minus	GAACACATAACCTACGAGGTTAAAAACGCCAGCTGGGCCGAGATCGGAAGAGCGGTTCAGCAGGAATGCCGAGACCGATCTCGTATGCCGTCTTCTGCTTG
trf11161	plus	CCTAGACTTTCTGGAGTCGTCCTCGTTAGCAGCCCTCATGAGATCGGAAGAGCGGTTCAGCAGGAATGCCGAGACCGATCTCGTATGCCGTCTTCTGCTTG
trf112062	minus	GGAAATGTGCTTAGCAGAGTCTCTGCTTAATAAACGTAGCAGATCGGAAGAGCGGTTCAGCAGGAATGCCGAGACCGATCTCGTATGCCGTCTTCTGCTTG
trf112062	plus	TACTCACTCTAAGACCCTAGCCTGACAGTGCACACTGATCAGATCGGAAGAGCGGTTCAGCAGGAATGCCGAGACCGATCTCGTATGCCGTCTTCTGCTTG
trf112409	minus	ACACCTACAAGCATGACTGTAATTTAAAAAACAAACAAACAGATCGGAAGAGCGGTTCAGCAGGAATGCCGAGACCGATCTCGTATGCCGTCTTCTGCTTG
trf112409	plus	GGTGAGGCAAATTATGGTGAGCTGTGCAGCCAGGGAGCTGAGATCGGAAGAGCGGTTCAGCAGGAATGCCGAGACCGATCTCGTATGCCGTCTTCTGCTTG
trf112423	minus	GACACCAAAAACGAAACCGTGTCTCAAAAAAAAAAAAAAAAGATCGGAAGAGCGGTTCAGCAGGAATGCCGAGACCGATCTCGTATGCCGTCTTCTGCTTG
trf112423	plus	CGGGCTCCATCTGTGTTTTTAATAAGCACCCCAGGTGATTAGATCGGAAGAGCGGTTCAGCAGGAATGCCGAGACCGATCTCGTATGCCGTCTTCTGCTTG
trf112440	minus	ACAATGCCAGCTAGTTAGTCCATGTAGGACAGAAAACTGCAGATCGGAAGAGCGGTTCAGCAGGAATGCCGAGACCGATCTCGTATGCCGTCTTCTGCTTG
trf112440	plus	GGAAGTAGGTACGTGTATGTACACATGCATGTGTGCACACAGATCGGAAGAGCGGTTCAGCAGGAATGCCGAGACCGATCTCGTATGCCGTCTTCTGCTTG
trf112641	minus	CTGTATTCACTACCATTCACTCTCCATTTCTCCTGATGTCAGATCGGAAGAGCGGTTCAGCAGGAATGCCGAGACCGATCTCGTATGCCGTCTTCTGCTTG
trf112641	plus	CTATACTGGATTGAGATGGCACAATCATAGCTTACTGCAGAGATCGGAAGAGCGGTTCAGCAGGAATGCCGAGACCGATCTCGTATGCCGTCTTCTGCTTG
trf112759	minus	TGTAGAGACACACACCATGGAATACTACTCAGTCATAAAAAGATCGGAAGAGCGGTTCAGCAGGAATGCCGAGACCGATCTCGTATGCCGTCTTCTGCTTG
trf112759	plus	TACCAGATCAAATGATAAGTCTATTTTTAGATCTTTGAGAAGATCGGAAGAGCGGTTCAGCAGGAATGCCGAGACCGATCTCGTATGCCGTCTTCTGCTTG
trf113008	minus	CACTCTAATGAGCACCAATGAGTGTTCATCCTGCAAGAGGAGATCGGAAGAGCGGTTCAGCAGGAATGCCGAGACCGATCTCGTATGCCGTCTTCTGCTTG
trf113008	plus	TGCACTTGCATCTGCGCACTCGTGTGTGCGTGTGTGGGTGAGATCGGAAGAGCGGTTCAGCAGGAATGCCGAGACCGATCTCGTATGCCGTCTTCTGCTTG
trf113094	minus	TAGGAGGCACCTACGTTTTATCAGGATCCCGAAGGCACCCAGATCGGAAGAGCGGTTCAGCAGGAATGCCGAGACCGATCTCGTATGCCGTCTTCTGCTTG
trf113094	plus	TATTGCCTCATCCAACCCCCACACGCGGTGTGGCACCTGCAGATCGGAAGAGCGGTTCAGCAGGAATGCCGAGACCGATCTCGTATGCCGTCTTCTGCTTG
trf114094	minus	ACCCCACATCCAGCGTTTTTTTTTTTTTTTTGTAGAGATGAGATCGGAAGAGCGGTTCAGCAGGAATGCCGAGACCGATCTCGTATGCCGTCTTCTGCTTG
trf114094	plus	GGACATCTCCCACAATGTTAAGTCATCACTTACCAGTGTCAGATCGGAAGAGCGGTTCAGCAGGAATGCCGAGACCGATCTCGTATGCCGTCTTCTGCTTG
trf114112	minus	TTGTCCTGCCTAGATTGGTTTGTTGTAACTTCCAATTGACAGATCGGAAGAGCGGTTCAGCAGGAATGCCGAGACCGATCTCGTATGCCGTCTTCTGCTTG
trf114112	plus	GACGGCAGTTTATCAATACCAGCTATGCCCATGTAACCAGAGATCGGAAGAGCGGTTCAGCAGGAATGCCGAGACCGATCTCGTATGCCGTCTTCTGCTTG
trf114372	minus	AACATATAGTGTTTTGTGGTTCTTTGATGTAGTATATGTTAGATCGGAAGAGCGGTTCAGCAGGAATGCCGAGACCGATCTCGTATGCCGTCTTCTGCTTG
trf114372	minus	GAGATGCCCATATGTACACAAATATCCATATATAGAAACAAGATCGGAAGAGCGGTTCAGCAGGAATGCCGAGACCGATCTCGTATGCCGTCTTCTGCTTG
trf114372	plus	AGCCATTTCTACCTTCAGACCCAAAGGAAAAATGCTCTGCAGATCGGAAGAGCGGTTCAGCAGGAATGCCGAGACCGATCTCGTATGCCGTCTTCTGCTTG
trf114372	plus	TACCTTCAGACCCAAAGGAAAAATGCTCTGCCAATATAATAGATCGGAAGAGCGGTTCAGCAGGAATGCCGAGACCGATCTCGTATGCCGTCTTCTGCTTG
trf114630	minus	GTGCCGCTTTTTGCTTTGATTTGCGTTTATTTACTTACAGAGATCGGAAGAGCGGTTCAGCAGGAATGCCGAGACCGATCTCGTATGCCGTCTTCTGCTTG
trf114630	plus	GGCTTCGTCTTACAAATGCACTCACTTAATTGCACAAAAAAGATCGGAAGAGCGGTTCAGCAGGAATGCCGAGACCGATCTCGTATGCCGTCTTCTGCTTG
trf114637_D10S1248	minus	TTTGTGACCAGATTGGTCCTGGGGCTAATGCTCAGGTTTGAGATCGGAAGAGCGGTTCAGCAGGAATGCCGAGACCGATCTCGTATGCCGTCTTCTGCTTG
trf114637_D10S1248	plus	AGCACTGCACTTATTCCTGAGGAATACCTGAGGGAAAAAGAGATCGGAAGAGCGGTTCAGCAGGAATGCCGAGACCGATCTCGTATGCCGTCTTCTGCTTG
trf114637_D10S1248	minus	GCTAATGCTCAGGTTTGCTTTTTACTGATTGTTCATGCTTAGATCGGAAGAGCGGTTCAGCAGGAATGCCGAGACCGATCTCGTATGCCGTCTTCTGCTTG
trf114883	minus	GTCTCACTGGCTTGTTTAAGAAGTATGATATCAAACCTGGAGATCGGAAGAGCGGTTCAGCAGGAATGCCGAGACCGATCTCGTATGCCGTCTTCTGCTTG
trf114883	plus	GAGCCTGTTCTTGTCTGAATGTTTTATAGCCTGTACCTTAAGATCGGAAGAGCGGTTCAGCAGGAATGCCGAGACCGATCTCGTATGCCGTCTTCTGCTTG
trf115794	minus	CAATCTCTGTGATAGGAAGCTTAGGTTCTGAATCACCTGCAGATCGGAAGAGCGGTTCAGCAGGAATGCCGAGACCGATCTCGTATGCCGTCTTCTGCTTG
trf115794	plus	GTGCCCACCTGGTTAATTTATTTGTTGCAGAGATGGGGTCAGATCGGAAGAGCGGTTCAGCAGGAATGCCGAGACCGATCTCGTATGCCGTCTTCTGCTTG
trf116324	minus	CCAACTGGGATTTTCAACGTACACAGATGGAATACATGCCAGATCGGAAGAGCGGTTCAGCAGGAATGCCGAGACCGATCTCGTATGCCGTCTTCTGCTTG
trf116324	plus	ATGAGAGTCACCTAAGGGTACAGTGTGCACACGATTCGAGAGATCGGAAGAGCGGTTCAGCAGGAATGCCGAGACCGATCTCGTATGCCGTCTTCTGCTTG
trf117516	minus	ACGCAGACTCACACCTAAGTCTCCCGAAGGAACCAGCCCTAGATCGGAAGAGCGGTTCAGCAGGAATGCCGAGACCGATCTCGTATGCCGTCTTCTGCTTG
trf117516	plus	TTGCCATGAAGGTAACAGTCACAGGTTCTGGGACTAGGACAGATCGGAAGAGCGGTTCAGCAGGAATGCCGAGACCGATCTCGTATGCCGTCTTCTGCTTG
trf117796	minus	GAGAACCTGAGGACAGCCATGTCCTGAGGGTGCTCCCTGGAGATCGGAAGAGCGGTTCAGCAGGAATGCCGAGACCGATCTCGTATGCCGTCTTCTGCTTG
trf117796	plus	GAGCCAGAACTGCCCACACTGTCCCGGGCTCAGCCACGGGAGATCGGAAGAGCGGTTCAGCAGGAATGCCGAGACCGATCTCGTATGCCGTCTTCTGCTTG
trf118076	minus	TACGCATCTTCTTCACAACGGTGGCTGTTTCTGAGCTGCAAGATCGGAAGAGCGGTTCAGCAGGAATGCCGAGACCGATCTCGTATGCCGTCTTCTGCTTG
trf118076	plus	AGCCAACGAGAGACGTTATTGGCCAACGCACTGCCCTGGGAGATCGGAAGAGCGGTTCAGCAGGAATGCCGAGACCGATCTCGTATGCCGTCTTCTGCTTG
trf118780	minus	TGATCACCAGCCACACACGTGGCCACCTGGCTTTTCTCCCAGATCGGAAGAGCGGTTCAGCAGGAATGCCGAGACCGATCTCGTATGCCGTCTTCTGCTTG
trf118780	plus	CACGAGAAAAATTTTGGGGCAATGGGTGTGTCTATCACAGAGATCGGAAGAGCGGTTCAGCAGGAATGCCGAGACCGATCTCGTATGCCGTCTTCTGCTTG
trf118973	minus	AAGGTGGAGCCTGGTGCAATGGAGGGGACAGCAAGGGCTCAGATCGGAAGAGCGGTTCAGCAGGAATGCCGAGACCGATCTCGTATGCCGTCTTCTGCTTG
trf118973	plus	AGAGTGCTGACTTCGACCTGGCTGTGAGGCTGCTCCGCCCAGATCGGAAGAGCGGTTCAGCAGGAATGCCGAGACCGATCTCGTATGCCGTCTTCTGCTTG
trf119950	minus	GGGGTAAGGTAAAGCCTAATAACACAAGAGGAATTTGTTTAGATCGGAAGAGCGGTTCAGCAGGAATGCCGAGACCGATCTCGTATGCCGTCTTCTGCTTG
trf119950	plus	TTTGTTCAGGCAAGGTGTGACAGGCTGTTCTCCCATTGCTAGATCGGAAGAGCGGTTCAGCAGGAATGCCGAGACCGATCTCGTATGCCGTCTTCTGCTTG
trf120000	minus	CACAAAGATGTGCACCGTATTTTCTAATTGGAAATAATGAAGATCGGAAGAGCGGTTCAGCAGGAATGCCGAGACCGATCTCGTATGCCGTCTTCTGCTTG
trf120000	plus	ACCTCTGCTTCTGTAGTAGTTAGGACTACAGGTACATGCCAGATCGGAAGAGCGGTTCAGCAGGAATGCCGAGACCGATCTCGTATGCCGTCTTCTGCTTG
trf120098	minus	ACACTTGAGATCCTGTATTGATGAAAAATGATTTCTCCAGAGATCGGAAGAGCGGTTCAGCAGGAATGCCGAGACCGATCTCGTATGCCGTCTTCTGCTTG
trf120098	plus	CCTTAACCTCTTGACACACATACACACACACTCTCTCTCTAGATCGGAAGAGCGGTTCAGCAGGAATGCCGAGACCGATCTCGTATGCCGTCTTCTGCTTG
trf120141	minus	AGAACAACTACAAGGCTGGGCGTGGTGGCTCACGCCTGTAAGATCGGAAGAGCGGTTCAGCAGGAATGCCGAGACCGATCTCGTATGCCGTCTTCTGCTTG
trf120141	plus	CACATATCATCAAGGAGAGATAGTTTGACTTTTTTTTTTTAGATCGGAAGAGCGGTTCAGCAGGAATGCCGAGACCGATCTCGTATGCCGTCTTCTGCTTG
trf120146	minus	TCATTTTTAGCATATGAGCCACATATATTAAAACACACATAGATCGGAAGAGCGGTTCAGCAGGAATGCCGAGACCGATCTCGTATGCCGTCTTCTGCTTG
trf120146	plus	GGATGCATTGGTTATGCCATAAACCCTAAGTATAACCAGCAGATCGGAAGAGCGGTTCAGCAGGAATGCCGAGACCGATCTCGTATGCCGTCTTCTGCTTG
trf120255	minus	TCCTATTGTAGACATCTTCCACCTCCTTGGTTAACTGTATAGATCGGAAGAGCGGTTCAGCAGGAATGCCGAGACCGATCTCGTATGCCGTCTTCTGCTTG
trf120255	plus	GTGTCACACCACTTCAAACTATACTATGAGGCTACAGTAAAGATCGGAAGAGCGGTTCAGCAGGAATGCCGAGACCGATCTCGTATGCCGTCTTCTGCTTG
trf120277	minus	GCCAAGATGGCTGCGATCTTGGGGTCTTCACCGGGATCCAAGATCGGAAGAGCGGTTCAGCAGGAATGCCGAGACCGATCTCGTATGCCGTCTTCTGCTTG
trf120277	plus	TCCATTGCCTTTCACTTACCGGGGTGACCCTTCCGGGACTAGATCGGAAGAGCGGTTCAGCAGGAATGCCGAGACCGATCTCGTATGCCGTCTTCTGCTTG
trf120315	minus	TAACATTCCACCATCTCATGTAGCAACTTTTCTGTTTTTTAGATCGGAAGAGCGGTTCAGCAGGAATGCCGAGACCGATCTCGTATGCCGTCTTCTGCTTG
trf120315	plus	ATACTGACAGGAGCTATGCAGAGGGGAACCACCTGACAGGAGATCGGAAGAGCGGTTCAGCAGGAATGCCGAGACCGATCTCGTATGCCGTCTTCTGCTTG
trf120482	minus	GGGCCATTTATTCTGTAGGTGTTAAATTTATTAAATACTTAGATCGGAAGAGCGGTTCAGCAGGAATGCCGAGACCGATCTCGTATGCCGTCTTCTGCTTG
trf120482	plus	GAAATTACTCGAACCAAGGTTAAAAATCTGTTTAATACTCAGATCGGAAGAGCGGTTCAGCAGGAATGCCGAGACCGATCTCGTATGCCGTCTTCTGCTTG
trf120493	minus	AGATGCATCAGTGGCATCATCTTGGCTTACTGCAGCCTGGAGATCGGAAGAGCGGTTCAGCAGGAATGCCGAGACCGATCTCGTATGCCGTCTTCTGCTTG
trf120493	plus	AGCAACACAAAACCACCTCTTGATTTCAAATGTTAAAGCTAGATCGGAAGAGCGGTTCAGCAGGAATGCCGAGACCGATCTCGTATGCCGTCTTCTGCTTG
trf120711	minus	TACTCTAACAGGCAACACTGCATTTTCCTGGATGGTTCATAGATCGGAAGAGCGGTTCAGCAGGAATGCCGAGACCGATCTCGTATGCCGTCTTCTGCTTG
trf120711	plus	CTACTTCACAGCCAACTACTCCTGCTTTCCCTATTTTTGTAGATCGGAAGAGCGGTTCAGCAGGAATGCCGAGACCGATCTCGTATGCCGTCTTCTGCTTG
trf120796	minus	AGATGCCCACCAGCTAAATTTTTTTGTATTTTTAGTAGAGAGATCGGAAGAGCGGTTCAGCAGGAATGCCGAGACCGATCTCGTATGCCGTCTTCTGCTTG
trf120796	plus	ATGGCTCAGTACAGGGCATTCTTCCTCTAAACAAAATTGAAGATCGGAAGAGCGGTTCAGCAGGAATGCCGAGACCGATCTCGTATGCCGTCTTCTGCTTG
trf120841	minus	CCTCAATTTATGTCCTTGGAAGTAGATTTTGTTTTTATTAAGATCGGAAGAGCGGTTCAGCAGGAATGCCGAGACCGATCTCGTATGCCGTCTTCTGCTTG
trf120841	plus	GGTTAACTGAGGGAGAAACAGGGAGAGAGACGGAAAGAGAAGATCGGAAGAGCGGTTCAGCAGGAATGCCGAGACCGATCTCGTATGCCGTCTTCTGCTTG
trf120879	minus	ATTTCAGTTGCCTCTGGTCAATGGCAATCTGAAAATATTAAGATCGGAAGAGCGGTTCAGCAGGAATGCCGAGACCGATCTCGTATGCCGTCTTCTGCTTG
trf120879	plus	TCCCTGAAGTACCTTAATCCATTCAAAGGTTTTAACAATGAGATCGGAAGAGCGGTTCAGCAGGAATGCCGAGACCGATCTCGTATGCCGTCTTCTGCTTG
trf121514	minus	GTTCAACCCTAGAATACAAAGAAAGTATTTTCAGAATTGCAGATCGGAAGAGCGGTTCAGCAGGAATGCCGAGACCGATCTCGTATGCCGTCTTCTGCTTG
trf121514	minus	AGCAATCTTGTTTACTCCAGTTCCTATAATTCTAACACAAAGATCGGAAGAGCGGTTCAGCAGGAATGCCGAGACCGATCTCGTATGCCGTCTTCTGCTTG
trf121514	plus	TATGTGTATATGCCTGCTGCCATGTAAGACATGACTTCGCAGATCGGAAGAGCGGTTCAGCAGGAATGCCGAGACCGATCTCGTATGCCGTCTTCTGCTTG
trf121514	plus	CAAATGGGTACCAGTAGAGGGGGTGCTGCTGTAAAGATACAGATCGGAAGAGCGGTTCAGCAGGAATGCCGAGACCGATCTCGTATGCCGTCTTCTGCTTG
trf121576	minus	TATACAGAAATGAGTAGGGCTTCTGGGTGACGTGAGTATTAGATCGGAAGAGCGGTTCAGCAGGAATGCCGAGACCGATCTCGTATGCCGTCTTCTGCTTG
trf121576	plus	GTGACTTAGGTTGGTTGTGTCATTTGTCCAGTGATGAAAAAGATCGGAAGAGCGGTTCAGCAGGAATGCCGAGACCGATCTCGTATGCCGTCTTCTGCTTG
trf121616	minus	CACTTGGACCTAAAAGTGCTTTTGTTTATTCAGGCATTACAGATCGGAAGAGCGGTTCAGCAGGAATGCCGAGACCGATCTCGTATGCCGTCTTCTGCTTG
trf121616	plus	GGGGATCTATATGATTCTGGTTTTATGGAGGCTGGTATGCAGATCGGAAGAGCGGTTCAGCAGGAATGCCGAGACCGATCTCGTATGCCGTCTTCTGCTTG
trf122075	minus	GTTTCACCGTGACAGAGTCTCACTCTGTCGCCCAGGCTGTAGATCGGAAGAGCGGTTCAGCAGGAATGCCGAGACCGATCTCGTATGCCGTCTTCTGCTTG
trf122075	plus	AGCATTGCTTGAGATTAAAAAAAAAAAAAAGAAGCTACCTAGATCGGAAGAGCGGTTCAGCAGGAATGCCGAGACCGATCTCGTATGCCGTCTTCTGCTTG
trf122080	minus	GTTGTGGACGTTGGTCTTCAGGGAGAAAAGGACGAAGGTGAGATCGGAAGAGCGGTTCAGCAGGAATGCCGAGACCGATCTCGTATGCCGTCTTCTGCTTG
trf122080	plus	TGCCAGTTGTTCCCCAAATACATTTAGATAGTAAGGGACAAGATCGGAAGAGCGGTTCAGCAGGAATGCCGAGACCGATCTCGTATGCCGTCTTCTGCTTG
trf122535	minus	AAGGAAGGAAGCTCAATACCATCTTTCTAACTTCCCAGCTAGATCGGAAGAGCGGTTCAGCAGGAATGCCGAGACCGATCTCGTATGCCGTCTTCTGCTTG
trf122535	plus	TGCCTAGGCCTCCGATACTGCTGGGATAACAGGTGTGAGCAGATCGGAAGAGCGGTTCAGCAGGAATGCCGAGACCGATCTCGTATGCCGTCTTCTGCTTG
trf122562	minus	TAGGCAAGCTATATAGGAGCAATGCAGGATTCCACAGTCTAGATCGGAAGAGCGGTTCAGCAGGAATGCCGAGACCGATCTCGTATGCCGTCTTCTGCTTG
trf122562	plus	GGTTGGGATACAATGAAGCTCAGAGATTAGTGTAGTTCAGAGATCGGAAGAGCGGTTCAGCAGGAATGCCGAGACCGATCTCGTATGCCGTCTTCTGCTTG
trf123063_trf123064	minus	GAGTAAACCAAGTAGGTACTTAATTCAGTCCTCATTTTGTAGATCGGAAGAGCGGTTCAGCAGGAATGCCGAGACCGATCTCGTATGCCGTCTTCTGCTTG
trf123063_trf123064	minus	AAGGCATCTAGGATTGGGACCCCTGACTTAGAATCACAGAAGATCGGAAGAGCGGTTCAGCAGGAATGCCGAGACCGATCTCGTATGCCGTCTTCTGCTTG
trf123063_trf123064	plus	CCCTTTCTGGAGTAAAGGAATCAATTTTTAAAAAATATTTAGATCGGAAGAGCGGTTCAGCAGGAATGCCGAGACCGATCTCGTATGCCGTCTTCTGCTTG
trf123063_trf123064	plus	ATTTTTTAGTGACCGGGTGCAGTGGCTCATGCCTGTAATCAGATCGGAAGAGCGGTTCAGCAGGAATGCCGAGACCGATCTCGTATGCCGTCTTCTGCTTG
trf123197	minus	TTAATGCACACAGGAGGTAGAAGAGACAGATTTCTTGTCAAGATCGGAAGAGCGGTTCAGCAGGAATGCCGAGACCGATCTCGTATGCCGTCTTCTGCTTG
trf123197	plus	GAAACTCCATCCTCAAGAGTGAGATGGGCCCCAAGCTGCTAGATCGGAAGAGCGGTTCAGCAGGAATGCCGAGACCGATCTCGTATGCCGTCTTCTGCTTG
trf123660	minus	GGAAAGACATAAAATGCGAGTTTTTACTGAGATTCCCTCTAGATCGGAAGAGCGGTTCAGCAGGAATGCCGAGACCGATCTCGTATGCCGTCTTCTGCTTG
trf123660	plus	GGAGAGTGTAAATGTATGTGTGTCATTTTCAAAAATTTACAGATCGGAAGAGCGGTTCAGCAGGAATGCCGAGACCGATCTCGTATGCCGTCTTCTGCTTG
trf123677	minus	CTATCCTACCCACTTCATAGTCTTTTTTCGAAGAATAGATAGATCGGAAGAGCGGTTCAGCAGGAATGCCGAGACCGATCTCGTATGCCGTCTTCTGCTTG
trf123677	minus	GAATAATCCCTATCCTACCCACTTCATAGTCTTTTTTCGAAGATCGGAAGAGCGGTTCAGCAGGAATGCCGAGACCGATCTCGTATGCCGTCTTCTGCTTG
trf123677	plus	AGGACGTATACAATGCACTGTAGAAACAGATGTCTGGAAAAGATCGGAAGAGCGGTTCAGCAGGAATGCCGAGACCGATCTCGTATGCCGTCTTCTGCTTG
trf123677	plus	GGACGTATACAATGCACTGTAGAAACAGATGTCTGGAAAGAGATCGGAAGAGCGGTTCAGCAGGAATGCCGAGACCGATCTCGTATGCCGTCTTCTGCTTG
trf124423	minus	TGTGTGCCACTTTATACCCAGCTAATTTTAAAAATTTTTTAGATCGGAAGAGCGGTTCAGCAGGAATGCCGAGACCGATCTCGTATGCCGTCTTCTGCTTG
trf124423	minus	GCTCCAAGTAGTTAGGATCACAGGTGTGTGCCACTTTATAAGATCGGAAGAGCGGTTCAGCAGGAATGCCGAGACCGATCTCGTATGCCGTCTTCTGCTTG
trf124423	plus	GATAGGTCAACTGTACACAATATATCTAGGAAGGCACATTAGATCGGAAGAGCGGTTCAGCAGGAATGCCGAGACCGATCTCGTATGCCGTCTTCTGCTTG
trf124423	plus	ATCTAGGAAGGCACATTTACTGACAGCTATTAAATCTAATAGATCGGAAGAGCGGTTCAGCAGGAATGCCGAGACCGATCTCGTATGCCGTCTTCTGCTTG
trf124539	minus	TGAATACCTCATTCACATGGTCTTTTTAAAATTAAATCAAAGATCGGAAGAGCGGTTCAGCAGGAATGCCGAGACCGATCTCGTATGCCGTCTTCTGCTTG
trf124539	plus	TAGGTACTATTGTAAACTTCATTTTATAAATAAAGGAACTAGATCGGAAGAGCGGTTCAGCAGGAATGCCGAGACCGATCTCGTATGCCGTCTTCTGCTTG
trf124681	minus	ACATGCACTGCATATATCGCATATAATTGTATGTTATGCAAGATCGGAAGAGCGGTTCAGCAGGAATGCCGAGACCGATCTCGTATGCCGTCTTCTGCTTG
trf124681	plus	AAACACGTTTGCTTCTTTAGTTCTGATAGAATTTAAACAAAGATCGGAAGAGCGGTTCAGCAGGAATGCCGAGACCGATCTCGTATGCCGTCTTCTGCTTG
trf124846	minus	AGCTCAGGTTGCATAAACCTGGAAATTTGTATTCAGTGGCAGATCGGAAGAGCGGTTCAGCAGGAATGCCGAGACCGATCTCGTATGCCGTCTTCTGCTTG
trf124846	plus	GGAATGTTTAGGTGAATGCGTGAAACTACTGGAGAGGAGAAGATCGGAAGAGCGGTTCAGCAGGAATGCCGAGACCGATCTCGTATGCCGTCTTCTGCTTG
trf124867	minus	TGCGCAGTGGCAAATCATTTTAAAAGCCTCTTGCCAGTTTAGATCGGAAGAGCGGTTCAGCAGGAATGCCGAGACCGATCTCGTATGCCGTCTTCTGCTTG
trf124867	plus	AGGTCAGGACCTAGAATCAAGAATGAGCTCGTCTATAATTAGATCGGAAGAGCGGTTCAGCAGGAATGCCGAGACCGATCTCGTATGCCGTCTTCTGCTTG
trf125568	minus	CTGTATCACATAAGGGTCATATTTTTACATAAAAAATGGGAGATCGGAAGAGCGGTTCAGCAGGAATGCCGAGACCGATCTCGTATGCCGTCTTCTGCTTG
trf125568	minus	CTCCATTTAGACTGTATCACATAAGGGTCATATTTTTACAAGATCGGAAGAGCGGTTCAGCAGGAATGCCGAGACCGATCTCGTATGCCGTCTTCTGCTTG
trf125568	plus	TTGGACATGGCAAAATGCCTCCCTTGGTATCTTGGTGCCAAGATCGGAAGAGCGGTTCAGCAGGAATGCCGAGACCGATCTCGTATGCCGTCTTCTGCTTG
trf125568	plus	CAAAATGCCTCCCTTGGTATCTTGGTGCCATGTTCAAAACAGATCGGAAGAGCGGTTCAGCAGGAATGCCGAGACCGATCTCGTATGCCGTCTTCTGCTTG
trf125620	minus	GTTGGACTTTGTCAACTGGTTTTTATGCATCTGTTGATATAGATCGGAAGAGCGGTTCAGCAGGAATGCCGAGACCGATCTCGTATGCCGTCTTCTGCTTG
trf125620	plus	AACGTTGAGAAACTAGATGCTTTCTGCTAAATCAGGAAAAAGATCGGAAGAGCGGTTCAGCAGGAATGCCGAGACCGATCTCGTATGCCGTCTTCTGCTTG
trf125720	minus	TCATTGTTCCCTTGCTGGCGAGGAGTTGTGATCCTTTGGAAGATCGGAAGAGCGGTTCAGCAGGAATGCCGAGACCGATCTCGTATGCCGTCTTCTGCTTG
trf125720	plus	GGGCTAAAAACACAGCACAGGAACTTCGTGAAGCATACACAGATCGGAAGAGCGGTTCAGCAGGAATGCCGAGACCGATCTCGTATGCCGTCTTCTGCTTG
trf125773	minus	TCCTGGCTATGAGGTAGTATCTCATTGTGTTTATAATTTTAGATCGGAAGAGCGGTTCAGCAGGAATGCCGAGACCGATCTCGTATGCCGTCTTCTGCTTG
trf125773	plus	CCCTTGGGTATATGCTGAATTGAAAAGAAAACATATAACCAGATCGGAAGAGCGGTTCAGCAGGAATGCCGAGACCGATCTCGTATGCCGTCTTCTGCTTG
trf125788	minus	CGAGTTTAGGCAATGATGGAAATGGGTGGTCAGACATGCCAGATCGGAAGAGCGGTTCAGCAGGAATGCCGAGACCGATCTCGTATGCCGTCTTCTGCTTG
trf125788	plus	CATTAAACCCTCAAGCTGTGCTTGTTTATTCCTGGGCTTAAGATCGGAAGAGCGGTTCAGCAGGAATGCCGAGACCGATCTCGTATGCCGTCTTCTGCTTG
trf125871	minus	GAGTAGCTCCTACACGAAAAAATGTGACATGCAATGACATAGATCGGAAGAGCGGTTCAGCAGGAATGCCGAGACCGATCTCGTATGCCGTCTTCTGCTTG
trf125871	plus	CTGAGAAGACAAACCACACTATTGGTTAATTATGTAAAACAGATCGGAAGAGCGGTTCAGCAGGAATGCCGAGACCGATCTCGTATGCCGTCTTCTGCTTG
trf126004	minus	ATAGTGTGAGCCCTGCTTAAATATTACCTCCTGTTATTATAGATCGGAAGAGCGGTTCAGCAGGAATGCCGAGACCGATCTCGTATGCCGTCTTCTGCTTG
trf126004	plus	GCATAGGATTCAGATTCAAGCAGCCTCATTCAACATGTATAGATCGGAAGAGCGGTTCAGCAGGAATGCCGAGACCGATCTCGTATGCCGTCTTCTGCTTG
trf126364	minus	ACCCCTGCATTATGGATCTTTTTAAAGCACGAAGAGAATTAGATCGGAAGAGCGGTTCAGCAGGAATGCCGAGACCGATCTCGTATGCCGTCTTCTGCTTG
trf126364	plus	GGCTTGAACTTGACTTCTGAAACTAAAAACCGAAGCACATAGATCGGAAGAGCGGTTCAGCAGGAATGCCGAGACCGATCTCGTATGCCGTCTTCTGCTTG
trf127073	minus	TCCTTGCCTCTTGTTTAGTGTAGTCATTTTGATAGGATAAAGATCGGAAGAGCGGTTCAGCAGGAATGCCGAGACCGATCTCGTATGCCGTCTTCTGCTTG
trf127073	plus	ATGGATTTCATTGGTCTGGCAAGAGAACTATCTTGAAAATAGATCGGAAGAGCGGTTCAGCAGGAATGCCGAGACCGATCTCGTATGCCGTCTTCTGCTTG
trf127191	minus	GCACTGTTGTTGAATTCCCTACCTGTGAAAGAAGTTTCTGAGATCGGAAGAGCGGTTCAGCAGGAATGCCGAGACCGATCTCGTATGCCGTCTTCTGCTTG
trf127191	minus	GGGTGAATTGGTCTCAATGTTATTCTGTCATCACTTTCTTAGATCGGAAGAGCGGTTCAGCAGGAATGCCGAGACCGATCTCGTATGCCGTCTTCTGCTTG
trf127191	plus	CCCACCATTAGGTGATTTCACTGGGCAAATATCATACAGTAGATCGGAAGAGCGGTTCAGCAGGAATGCCGAGACCGATCTCGTATGCCGTCTTCTGCTTG
trf127191	plus	CATACTATACACCTAGCCTCTATAGTATAGCTGATTGGTCAGATCGGAAGAGCGGTTCAGCAGGAATGCCGAGACCGATCTCGTATGCCGTCTTCTGCTTG
trf127403	minus	AACTATAAAGTGCTGGAGCCAGGGTCTGAACCCAGTGTGGAGATCGGAAGAGCGGTTCAGCAGGAATGCCGAGACCGATCTCGTATGCCGTCTTCTGCTTG
trf127403	plus	GGCACATAATACCATGTCTGGCTAATTTTTAAATTTCCTTAGATCGGAAGAGCGGTTCAGCAGGAATGCCGAGACCGATCTCGTATGCCGTCTTCTGCTTG
trf127900	minus	CCAATAGAAGCAGTCCCTACAGGGAACACTTTCCTGTCACAGATCGGAAGAGCGGTTCAGCAGGAATGCCGAGACCGATCTCGTATGCCGTCTTCTGCTTG
trf127900	plus	GATTGTTACTACCCAAAGGAATCTGAAGATTTAATGTAATAGATCGGAAGAGCGGTTCAGCAGGAATGCCGAGACCGATCTCGTATGCCGTCTTCTGCTTG
trf128228	minus	GTAAGTTCTCAAGGAGGACTCTGGCAAGAGAGACCTCCAGAGATCGGAAGAGCGGTTCAGCAGGAATGCCGAGACCGATCTCGTATGCCGTCTTCTGCTTG
trf128228	minus	GATGAGATGGATGTCTCAAGGCCTTCTACTACAAGTCTCAAGATCGGAAGAGCGGTTCAGCAGGAATGCCGAGACCGATCTCGTATGCCGTCTTCTGCTTG
trf128228	plus	ACTGTCTTGTTGAAGTTGGCAGTAGGGTGAAAGACCTCAAAGATCGGAAGAGCGGTTCAGCAGGAATGCCGAGACCGATCTCGTATGCCGTCTTCTGCTTG
trf128228	plus	TGGAAGGTTCAACTAAGACCCAAGTAAAAAGAAGAATCAAAGATCGGAAGAGCGGTTCAGCAGGAATGCCGAGACCGATCTCGTATGCCGTCTTCTGCTTG
trf128300	minus	AAATAGTCCTGCCACCCTTACACGTAGTCAAGAATTTTGGAGATCGGAAGAGCGGTTCAGCAGGAATGCCGAGACCGATCTCGTATGCCGTCTTCTGCTTG
trf128300	plus	CTCCCAAGATGGCAAAGTAAAGTGAACTTCATGTAGAATTAGATCGGAAGAGCGGTTCAGCAGGAATGCCGAGACCGATCTCGTATGCCGTCTTCTGCTTG
trf128618	minus	CCCAAATGTTAGCGCATGAAGAATACAGAAAATAAGAACAAGATCGGAAGAGCGGTTCAGCAGGAATGCCGAGACCGATCTCGTATGCCGTCTTCTGCTTG
trf128618	plus	TAAGTCACCCTAGGGTCAGACAACTCGGGACCATCCCTATAGATCGGAAGAGCGGTTCAGCAGGAATGCCGAGACCGATCTCGTATGCCGTCTTCTGCTTG
trf129312	minus	TGCACTAGGTCAGTGCAATTCATAAGGTAGTAGACACCAAAGATCGGAAGAGCGGTTCAGCAGGAATGCCGAGACCGATCTCGTATGCCGTCTTCTGCTTG
trf129312	plus	GTCAGCCCGTTGTTCTTATTTATACAAACTGGCCACTTGCAGATCGGAAGAGCGGTTCAGCAGGAATGCCGAGACCGATCTCGTATGCCGTCTTCTGCTTG
trf129466	minus	TGTCTTATTGCCAGGCTCTATTTCTAGACTTGTCCCTTTGAGATCGGAAGAGCGGTTCAGCAGGAATGCCGAGACCGATCTCGTATGCCGTCTTCTGCTTG
trf129466	plus	CGCCAATAAGACCGATTTCTAAAAAAATGAACTCTCAGGGAGATCGGAAGAGCGGTTCAGCAGGAATGCCGAGACCGATCTCGTATGCCGTCTTCTGCTTG
trf130294	minus	ATGACTATCTGCTGCCACTTGGAGTGATTGGAGCTTCCTTAGATCGGAAGAGCGGTTCAGCAGGAATGCCGAGACCGATCTCGTATGCCGTCTTCTGCTTG
trf130294	minus	GCCCAGGAGATAAAACATAGAAGATCCTCATCAGCATTCAAGATCGGAAGAGCGGTTCAGCAGGAATGCCGAGACCGATCTCGTATGCCGTCTTCTGCTTG
trf130294	plus	CTCTTGTTAGAATAGCGGGTTTATAGATTCTTTATTCTGAAGATCGGAAGAGCGGTTCAGCAGGAATGCCGAGACCGATCTCGTATGCCGTCTTCTGCTTG
trf130294	plus	CCTACTTGGTCCAAGGTTATCTTGAATATAATGCACTGGTAGATCGGAAGAGCGGTTCAGCAGGAATGCCGAGACCGATCTCGTATGCCGTCTTCTGCTTG
trf130787	minus	GACTAGGCTCTTTACACATGCATAATCTCATTTAATCCTCAGATCGGAAGAGCGGTTCAGCAGGAATGCCGAGACCGATCTCGTATGCCGTCTTCTGCTTG
trf130787	plus	ATTACCCTCTGGGAGCAAATCAGAAGGGTTGATAGAAAAAAGATCGGAAGAGCGGTTCAGCAGGAATGCCGAGACCGATCTCGTATGCCGTCTTCTGCTTG
trf130829	minus	AACCAGGAGCATCTGAAATGGATTTCACAACCTTTATACTAGATCGGAAGAGCGGTTCAGCAGGAATGCCGAGACCGATCTCGTATGCCGTCTTCTGCTTG
trf130829	plus	TATGCCATCTTTCCCGGTTAATTTTTGTATTTTTTGTAGAAGATCGGAAGAGCGGTTCAGCAGGAATGCCGAGACCGATCTCGTATGCCGTCTTCTGCTTG
trf130857	minus	TATCTGGGTTAGGCGTGAGAGAGGAGCAAACAACAATAAAAGATCGGAAGAGCGGTTCAGCAGGAATGCCGAGACCGATCTCGTATGCCGTCTTCTGCTTG
trf130857	minus	CTTCTAAGTTCGTTTGCTGCTGATCTCACTGAACTTAGAAAGATCGGAAGAGCGGTTCAGCAGGAATGCCGAGACCGATCTCGTATGCCGTCTTCTGCTTG
trf130857	plus	TCAGAATTATTCCGTGGATTTTCTGTGTCTTTAAAATGCAAGATCGGAAGAGCGGTTCAGCAGGAATGCCGAGACCGATCTCGTATGCCGTCTTCTGCTTG
trf130857	plus	CATGGCCTATGTCAGTTCTTCTCTGCAAGGATCAACTCTTAGATCGGAAGAGCGGTTCAGCAGGAATGCCGAGACCGATCTCGTATGCCGTCTTCTGCTTG
trf130940	minus	TTGGTCCAAACAGGCTTTCAATAAAGGTTTGACTTGAAGTAGATCGGAAGAGCGGTTCAGCAGGAATGCCGAGACCGATCTCGTATGCCGTCTTCTGCTTG
trf130940	plus	GGCTCCATGACTCAGCATATAATTGTACTAACGTCTGTGAAGATCGGAAGAGCGGTTCAGCAGGAATGCCGAGACCGATCTCGTATGCCGTCTTCTGCTTG
trf130982	minus	TCAATGGCTAAATCATGGCCCACTGCAGCCACAACCTCCTAGATCGGAAGAGCGGTTCAGCAGGAATGCCGAGACCGATCTCGTATGCCGTCTTCTGCTTG
trf130982	plus	AATGCATGATGTGGCCAGGTGCAGTGTCTCACACTTGTAAAGATCGGAAGAGCGGTTCAGCAGGAATGCCGAGACCGATCTCGTATGCCGTCTTCTGCTTG
trf131138	minus	ACACACGCGGGTGGAAACATGCAGCAGTCACACCCCTTAGAGATCGGAAGAGCGGTTCAGCAGGAATGCCGAGACCGATCTCGTATGCCGTCTTCTGCTTG
trf131138	plus	ATGTGCTCTTGCTTGTACGTGTGTGCATGTGTGTGCATGTAGATCGGAAGAGCGGTTCAGCAGGAATGCCGAGACCGATCTCGTATGCCGTCTTCTGCTTG
trf131706	minus	ATTGGTCTTCAGTTTTTCCCTTCCTACAATTTATATTCTAAGATCGGAAGAGCGGTTCAGCAGGAATGCCGAGACCGATCTCGTATGCCGTCTTCTGCTTG
trf131706	plus	AAGCTCACTTCTGGGTTCAAGTAATCTCCTCAACTCAGCCAGATCGGAAGAGCGGTTCAGCAGGAATGCCGAGACCGATCTCGTATGCCGTCTTCTGCTTG
trf132343	minus	TAGTAAGTGGTCGGATTCAGGACACTCTTTATTAGTTCAGAGATCGGAAGAGCGGTTCAGCAGGAATGCCGAGACCGATCTCGTATGCCGTCTTCTGCTTG
trf132343	plus	CTCAGGAAGTTTTGAAGACCTAGTTCATATTGGAGTTCACAGATCGGAAGAGCGGTTCAGCAGGAATGCCGAGACCGATCTCGTATGCCGTCTTCTGCTTG
trf13275	minus	GAAGATGAGAACGAGTCATGTAGCCAAATTATTTTTAGCTAGATCGGAAGAGCGGTTCAGCAGGAATGCCGAGACCGATCTCGTATGCCGTCTTCTGCTTG
trf13275	plus	AATAGTGTACCTCCATCTGCAGGGACCAAATAAACCACTTAGATCGGAAGAGCGGTTCAGCAGGAATGCCGAGACCGATCTCGTATGCCGTCTTCTGCTTG
trf133837	minus	CTACACCCATCAAATGTGTGTATTTTTAGTAGAGAAAAGGAGATCGGAAGAGCGGTTCAGCAGGAATGCCGAGACCGATCTCGTATGCCGTCTTCTGCTTG
trf133837	plus	GATCTGTCTTCTTTCAATTGATAATTAAGATCTTCATTGGAGATCGGAAGAGCGGTTCAGCAGGAATGCCGAGACCGATCTCGTATGCCGTCTTCTGCTTG
trf134025	minus	TCATGTCTTTTGTGAGACTGTAGATGGAGCTGGAGACTATAGATCGGAAGAGCGGTTCAGCAGGAATGCCGAGACCGATCTCGTATGCCGTCTTCTGCTTG
trf134025	minus	GTGAGATAATTAGAAGTGTATTGGTATTTATTTTAGAAATAGATCGGAAGAGCGGTTCAGCAGGAATGCCGAGACCGATCTCGTATGCCGTCTTCTGCTTG
trf134025	plus	GGTAGCCAGACCCTATCTAGCAGCTCAGGACACTAGACAGAGATCGGAAGAGCGGTTCAGCAGGAATGCCGAGACCGATCTCGTATGCCGTCTTCTGCTTG
trf134025	plus	TCTGAGACCATGTAGATGTGCCAATTCGTCTAACGTGCACAGATCGGAAGAGCGGTTCAGCAGGAATGCCGAGACCGATCTCGTATGCCGTCTTCTGCTTG
trf134117	minus	GTGGTGAGTGTTAGGAGATAAGGTTCTTTAGGTAAGGGAGAGATCGGAAGAGCGGTTCAGCAGGAATGCCGAGACCGATCTCGTATGCCGTCTTCTGCTTG
trf134117	plus	CGTCACATTCTGACAAAGGTGAATGTGACATTTTAAATTCAGATCGGAAGAGCGGTTCAGCAGGAATGCCGAGACCGATCTCGTATGCCGTCTTCTGCTTG
trf134339	minus	GCTAGGGCTTCGCCATCTATCCTCCTCTCTCACTCCACCAAGATCGGAAGAGCGGTTCAGCAGGAATGCCGAGACCGATCTCGTATGCCGTCTTCTGCTTG
trf134339	plus	GACTGCACTTGGTGAAAGTTTCAATTCTCCTGTGTGGAGAAGATCGGAAGAGCGGTTCAGCAGGAATGCCGAGACCGATCTCGTATGCCGTCTTCTGCTTG
trf134879	minus	GGAGATCAATGTGGCAGGCAGTGAGCCAAGATTGTTCCTTAGATCGGAAGAGCGGTTCAGCAGGAATGCCGAGACCGATCTCGTATGCCGTCTTCTGCTTG
trf134879	plus	CCTGGCCTAAGAATTGGATTTTAGTTAAAACCTTCACACAAGATCGGAAGAGCGGTTCAGCAGGAATGCCGAGACCGATCTCGTATGCCGTCTTCTGCTTG
trf135065	minus	AACGATACTCTCTGCAGAACTGTCAACATATTCAGAGCAAAGATCGGAAGAGCGGTTCAGCAGGAATGCCGAGACCGATCTCGTATGCCGTCTTCTGCTTG
trf135065	plus	TATACTAAGCTTCTCGAGGGTTGGAGGGAGAAAACTGTAGAGATCGGAAGAGCGGTTCAGCAGGAATGCCGAGACCGATCTCGTATGCCGTCTTCTGCTTG
trf135065	plus	TACTAAGCTTCTCGAGGGTTGGAGGGAGAAAACTGTAGTTAGATCGGAAGAGCGGTTCAGCAGGAATGCCGAGACCGATCTCGTATGCCGTCTTCTGCTTG
trf136282	minus	AAGAAGATCTGGCAACATCCCTGCTGAAACTATTCCAAAAAGATCGGAAGAGCGGTTCAGCAGGAATGCCGAGACCGATCTCGTATGCCGTCTTCTGCTTG
trf136282	plus	GCTTTCATTATGGTAACTGCCATCTCTCTACTTCAAGATGAGATCGGAAGAGCGGTTCAGCAGGAATGCCGAGACCGATCTCGTATGCCGTCTTCTGCTTG
trf136700	minus	TCATCATAGTGCAATGTGCCACCTTTTCTATGATTAGATAAGATCGGAAGAGCGGTTCAGCAGGAATGCCGAGACCGATCTCGTATGCCGTCTTCTGCTTG
trf136700	plus	TGTAGTCAAACTCCTCGCTTCAAGCAATCCTCCTGCTTTGAGATCGGAAGAGCGGTTCAGCAGGAATGCCGAGACCGATCTCGTATGCCGTCTTCTGCTTG
trf136790	minus	AATCAATCCTGTCCTAGTGCCCTCAGAGCCCAGGAAGAGCAGATCGGAAGAGCGGTTCAGCAGGAATGCCGAGACCGATCTCGTATGCCGTCTTCTGCTTG
trf136790	plus	TCAATCACCACCAGTACCATCATCCCAATCACCACCACCAAGATCGGAAGAGCGGTTCAGCAGGAATGCCGAGACCGATCTCGTATGCCGTCTTCTGCTTG
trf139465	minus	CCACCCTTTTAAAAAGCGGTTTAATAGTGTGGTTGATGCTAGATCGGAAGAGCGGTTCAGCAGGAATGCCGAGACCGATCTCGTATGCCGTCTTCTGCTTG
trf139465	plus	CTCTCTTTTGTCCATCAATCCATTCACCCACCCACCCATCAGATCGGAAGAGCGGTTCAGCAGGAATGCCGAGACCGATCTCGTATGCCGTCTTCTGCTTG
trf13963	minus	AATAGCTCTCAAACCACAGCCATGGTCTCACATTACTCAGAGATCGGAAGAGCGGTTCAGCAGGAATGCCGAGACCGATCTCGTATGCCGTCTTCTGCTTG
trf13963	plus	ACCACAAATTCTTAGTTGGAAGTCCAGGAGATAAAAGGGAAGATCGGAAGAGCGGTTCAGCAGGAATGCCGAGACCGATCTCGTATGCCGTCTTCTGCTTG
trf140254	minus	TCGAATAGGTAGGATGAAGCCATTGGCCCAGTCAGCAGCTAGATCGGAAGAGCGGTTCAGCAGGAATGCCGAGACCGATCTCGTATGCCGTCTTCTGCTTG
trf140254	plus	AGGCTCTTACCAAGATGACAGCTGCCACGGCCCCAGCCTCAGATCGGAAGAGCGGTTCAGCAGGAATGCCGAGACCGATCTCGTATGCCGTCTTCTGCTTG
trf140625	minus	GATACTACGCTCTATAGTGAAAATGAATTGTGTCAGTACAAGATCGGAAGAGCGGTTCAGCAGGAATGCCGAGACCGATCTCGTATGCCGTCTTCTGCTTG
trf140625	plus	CCGGGGACTCCACCATGTTAGCCAGGCTGGTCTTGAACTGAGATCGGAAGAGCGGTTCAGCAGGAATGCCGAGACCGATCTCGTATGCCGTCTTCTGCTTG
trf141557	minus	TCTTCAGAACCTACACCCATTGATATCCACTTAGAACTCTAGATCGGAAGAGCGGTTCAGCAGGAATGCCGAGACCGATCTCGTATGCCGTCTTCTGCTTG
trf141557	plus	TGGCCTGGCTATTGTTTTCATGATAGCAATGGACAGCCCTAGATCGGAAGAGCGGTTCAGCAGGAATGCCGAGACCGATCTCGTATGCCGTCTTCTGCTTG
trf142420	minus	AATGGTGGAGCAGTTTACTCAGATGGGCAAGGCTTGGGGAAGATCGGAAGAGCGGTTCAGCAGGAATGCCGAGACCGATCTCGTATGCCGTCTTCTGCTTG
trf142420	plus	TATCATTAGCCTGCTGACTGCTCTTCTCTACCCACCTTCCAGATCGGAAGAGCGGTTCAGCAGGAATGCCGAGACCGATCTCGTATGCCGTCTTCTGCTTG
trf142552	minus	TAATAACTGGCTGGTGTGGTGGCTCACACCTGTAATATCAAGATCGGAAGAGCGGTTCAGCAGGAATGCCGAGACCGATCTCGTATGCCGTCTTCTGCTTG
trf142552	plus	CAAGCAGCACTTTTTGGTCTGATAACAAACCCCCAGCTTTAGATCGGAAGAGCGGTTCAGCAGGAATGCCGAGACCGATCTCGTATGCCGTCTTCTGCTTG
trf142580	minus	AGTAAGTCTTCCAGTCTGCAGTAGGCCATTAGTAGTTAAGAGATCGGAAGAGCGGTTCAGCAGGAATGCCGAGACCGATCTCGTATGCCGTCTTCTGCTTG
trf142580	plus	CAGATTACCATAAAGCAAGCTAGAGAAAAATAATGGTTATAGATCGGAAGAGCGGTTCAGCAGGAATGCCGAGACCGATCTCGTATGCCGTCTTCTGCTTG
trf142734	minus	ATTGATGGATTTGTTTCACGTTTTTGCCATTATGTATTGTAGATCGGAAGAGCGGTTCAGCAGGAATGCCGAGACCGATCTCGTATGCCGTCTTCTGCTTG
trf142734	plus	GTAAAGGGTGGGTGGGAACGGGGTGAGAGAAAAAAGACTTAGATCGGAAGAGCGGTTCAGCAGGAATGCCGAGACCGATCTCGTATGCCGTCTTCTGCTTG
trf14366	minus	CGACCAGACCCATTTTAATCCTCTCGAGCGAGAAGTTCTGAGATCGGAAGAGCGGTTCAGCAGGAATGCCGAGACCGATCTCGTATGCCGTCTTCTGCTTG
trf14366	plus	TCTATGTTACTTGTCGGTCCACCTCTTCCTCCTGTTCCCCAGATCGGAAGAGCGGTTCAGCAGGAATGCCGAGACCGATCTCGTATGCCGTCTTCTGCTTG
trf14366	plus	TGTTCCCCGCTTCTGTGGGTTGCCAGGGTCCAGCACAGTGAGATCGGAAGAGCGGTTCAGCAGGAATGCCGAGACCGATCTCGTATGCCGTCTTCTGCTTG
trf144713	minus	CCAAATTTATAACAGAGAGTTAAGAAAGAAATATAATACAAGATCGGAAGAGCGGTTCAGCAGGAATGCCGAGACCGATCTCGTATGCCGTCTTCTGCTTG
trf144713	minus	ACCCCTATACACTGGCAAATCAATAAGAAAGAAAAGTAAAAGATCGGAAGAGCGGTTCAGCAGGAATGCCGAGACCGATCTCGTATGCCGTCTTCTGCTTG
trf144713	plus	GTGTTACTTTTTGATGAACAGAAGTTACAAATATAATTAAAGATCGGAAGAGCGGTTCAGCAGGAATGCCGAGACCGATCTCGTATGCCGTCTTCTGCTTG
trf144713	plus	ATGTGAATGCTTCTTGGTCCTGTTAAATGAATCTTTCCCTAGATCGGAAGAGCGGTTCAGCAGGAATGCCGAGACCGATCTCGTATGCCGTCTTCTGCTTG
trf145129	minus	TTTGTAACCATCGACGATGCCAACTGTAGAAGAAATTGTGAGATCGGAAGAGCGGTTCAGCAGGAATGCCGAGACCGATCTCGTATGCCGTCTTCTGCTTG
trf145129	plus	ATTTGCCCATGGTACACCTTCAAGCTGGTTCTTATGTCTCAGATCGGAAGAGCGGTTCAGCAGGAATGCCGAGACCGATCTCGTATGCCGTCTTCTGCTTG
trf145536	minus	GGGCAGGTGGACCATAAGTTCAAGAGTTCCAGACCAGCCTAGATCGGAAGAGCGGTTCAGCAGGAATGCCGAGACCGATCTCGTATGCCGTCTTCTGCTTG
trf145536	plus	CTCTTCTTGTCCTTTGCCACTTTTTTAATCAAGTTGTTTGAGATCGGAAGAGCGGTTCAGCAGGAATGCCGAGACCGATCTCGTATGCCGTCTTCTGCTTG
trf145692	minus	ACTTTCAGTCAGTGATGAGCTGCACATATGATGGTGGTCCAGATCGGAAGAGCGGTTCAGCAGGAATGCCGAGACCGATCTCGTATGCCGTCTTCTGCTTG
trf145692	plus	CTAATGCAACTGTGAAGGCTGAGAATTTCCAAGATCTGTAAGATCGGAAGAGCGGTTCAGCAGGAATGCCGAGACCGATCTCGTATGCCGTCTTCTGCTTG
trf145836	minus	CTCTGCTCACTCTTTGTATCATCTTTCCTAAAACTATATAAGATCGGAAGAGCGGTTCAGCAGGAATGCCGAGACCGATCTCGTATGCCGTCTTCTGCTTG
trf145836	plus	ACCTGAGAAAGATGAGTTCCTGACAATCTATTTCCAATCTAGATCGGAAGAGCGGTTCAGCAGGAATGCCGAGACCGATCTCGTATGCCGTCTTCTGCTTG
trf145843	minus	AAGGACTAGAATGTGTAGGGCTTTGTACACCACATCAATGAGATCGGAAGAGCGGTTCAGCAGGAATGCCGAGACCGATCTCGTATGCCGTCTTCTGCTTG
trf145843	plus	AACCTAGCAATGATAAGCCCCACTCCCATATCTATCACTAAGATCGGAAGAGCGGTTCAGCAGGAATGCCGAGACCGATCTCGTATGCCGTCTTCTGCTTG
trf145951	minus	ACCCAGTCTCAGGAAGACTAATACACATTCCCACTGGGAAAGATCGGAAGAGCGGTTCAGCAGGAATGCCGAGACCGATCTCGTATGCCGTCTTCTGCTTG
trf145951	plus	AGGTCCCTTCTTGACACAAAGGGATTACAATTCCAGATGAAGATCGGAAGAGCGGTTCAGCAGGAATGCCGAGACCGATCTCGTATGCCGTCTTCTGCTTG
trf145975	minus	TAGGTGAAAACACTCAGGACTATCTAAGAATGCTTGAATTAGATCGGAAGAGCGGTTCAGCAGGAATGCCGAGACCGATCTCGTATGCCGTCTTCTGCTTG
trf145975	plus	GTACCAGGTATATTGCATGGATTTACTGAATTTTAAATGTAGATCGGAAGAGCGGTTCAGCAGGAATGCCGAGACCGATCTCGTATGCCGTCTTCTGCTTG
trf146036	minus	ATATCAGGGTCACGTGATCATGAGTATGATTATAATTTTCAGATCGGAAGAGCGGTTCAGCAGGAATGCCGAGACCGATCTCGTATGCCGTCTTCTGCTTG
trf146036	plus	TTCTAGCCCTCATAGCTACAGGAGACCCATGGTCAGAGCAAGATCGGAAGAGCGGTTCAGCAGGAATGCCGAGACCGATCTCGTATGCCGTCTTCTGCTTG
trf146664	minus	ATAAGTAATCTGCAGCCAGGAAAAGACTGTCTGGATTCCCAGATCGGAAGAGCGGTTCAGCAGGAATGCCGAGACCGATCTCGTATGCCGTCTTCTGCTTG
trf146664	minus	GGTAGACTTTTGGGCACTTACTTCTTGTAATAGCCAAGGGAGATCGGAAGAGCGGTTCAGCAGGAATGCCGAGACCGATCTCGTATGCCGTCTTCTGCTTG
trf146664	plus	ATATCCCAGGGAATACCAGTTTCCATTCAGTGTTCAGTTTAGATCGGAAGAGCGGTTCAGCAGGAATGCCGAGACCGATCTCGTATGCCGTCTTCTGCTTG
trf146664	plus	CCTCCTTTTGAACATATCTGTAGGAAAATATCCCTAAATGAGATCGGAAGAGCGGTTCAGCAGGAATGCCGAGACCGATCTCGTATGCCGTCTTCTGCTTG
trf146919	minus	GAAGCACCAAGTCAGTTCTATTATACAAAAATCTATGATTAGATCGGAAGAGCGGTTCAGCAGGAATGCCGAGACCGATCTCGTATGCCGTCTTCTGCTTG
trf146919	plus	CTCTGTACTCTGCTAGCTATTTTAAACAGAAAAGCATTTCAGATCGGAAGAGCGGTTCAGCAGGAATGCCGAGACCGATCTCGTATGCCGTCTTCTGCTTG
trf147124	minus	AGGTGTAGCCACAGCTTTTTTTTTTTTTTTTAAGAATCTCAGATCGGAAGAGCGGTTCAGCAGGAATGCCGAGACCGATCTCGTATGCCGTCTTCTGCTTG
trf147124	plus	CTTGGGCTTCTGTCTCTTTATTTTACATGAATGTCCAAGCAGATCGGAAGAGCGGTTCAGCAGGAATGCCGAGACCGATCTCGTATGCCGTCTTCTGCTTG
trf147160	minus	CAGATAAACTAAAGGACTATTTTGAGACACTTAAATCATAAGATCGGAAGAGCGGTTCAGCAGGAATGCCGAGACCGATCTCGTATGCCGTCTTCTGCTTG
trf147160	minus	CCTATCATTGTAGCTTGTGGTATGTAGTTTCTTTATCAGAAGATCGGAAGAGCGGTTCAGCAGGAATGCCGAGACCGATCTCGTATGCCGTCTTCTGCTTG
trf147160	plus	AAGCCGTGCTACAAAAAAGCCCATAAATAGCAAAGGATCCAGATCGGAAGAGCGGTTCAGCAGGAATGCCGAGACCGATCTCGTATGCCGTCTTCTGCTTG
trf147160	plus	ATAGCAAAGGATCCCACCTTCCCTTTTTCCCAACAGAAACAGATCGGAAGAGCGGTTCAGCAGGAATGCCGAGACCGATCTCGTATGCCGTCTTCTGCTTG
trf147586	minus	CATGATTCTATAATACTCCAATACCACCTTGTTGTCAGTGAGATCGGAAGAGCGGTTCAGCAGGAATGCCGAGACCGATCTCGTATGCCGTCTTCTGCTTG
trf147586	plus	TTTTCTTTGTCGCTCTGCTGGTCTTTCCCTGCTTCTGGCAAGATCGGAAGAGCGGTTCAGCAGGAATGCCGAGACCGATCTCGTATGCCGTCTTCTGCTTG
trf147953	minus	CAACTGGGAGACCAGTTTTACAAAGCATTGGAGGTTGATTAGATCGGAAGAGCGGTTCAGCAGGAATGCCGAGACCGATCTCGTATGCCGTCTTCTGCTTG
trf147953	plus	TAGAGAGCTAACAAAGGGCACAGGGAAATAAACTGGCATCAGATCGGAAGAGCGGTTCAGCAGGAATGCCGAGACCGATCTCGTATGCCGTCTTCTGCTTG
trf147958	minus	ATCTCCTGATCTCGTCCATCCCCCCACCTTGGCCTCCCAAAGATCGGAAGAGCGGTTCAGCAGGAATGCCGAGACCGATCTCGTATGCCGTCTTCTGCTTG
trf147958	plus	ATCTCTTTGGCAAAGTGTCCTATTATTTAATGATAATAATAGATCGGAAGAGCGGTTCAGCAGGAATGCCGAGACCGATCTCGTATGCCGTCTTCTGCTTG
trf148113	minus	CCAGTTCTTTTCATTTCCGAAGTTATGGTGAGAAGAACTAAGATCGGAAGAGCGGTTCAGCAGGAATGCCGAGACCGATCTCGTATGCCGTCTTCTGCTTG
trf148113	plus	TCTCATTGCAAGTGGAGCTACCACAGCTCAAATTAAAACCAGATCGGAAGAGCGGTTCAGCAGGAATGCCGAGACCGATCTCGTATGCCGTCTTCTGCTTG
trf148683	minus	AGGGTTATGCAAGTAGGAATTGGAGAGAAGAATGGATGTAAGATCGGAAGAGCGGTTCAGCAGGAATGCCGAGACCGATCTCGTATGCCGTCTTCTGCTTG
trf148683	plus	CCTTCTAATTTAAGACACATAACATCTTTTAAAATGTGACAGATCGGAAGAGCGGTTCAGCAGGAATGCCGAGACCGATCTCGTATGCCGTCTTCTGCTTG
trf149995	minus	TTTCACTCTGTATCCAGGGTGGAGTGTAATGGCACGATCAAGATCGGAAGAGCGGTTCAGCAGGAATGCCGAGACCGATCTCGTATGCCGTCTTCTGCTTG
trf149995	plus	GCATATGATTAATAACAACCAAATTCACACTACTTTATGTAGATCGGAAGAGCGGTTCAGCAGGAATGCCGAGACCGATCTCGTATGCCGTCTTCTGCTTG
trf150840	minus	CACAGGCTGAAAACTGTAGACTTATGATACTATCAAGATTAGATCGGAAGAGCGGTTCAGCAGGAATGCCGAGACCGATCTCGTATGCCGTCTTCTGCTTG
trf150840	minus	GATGCTTATGGCTTCAACCTTCACTTAACACAGGCTGAAAAGATCGGAAGAGCGGTTCAGCAGGAATGCCGAGACCGATCTCGTATGCCGTCTTCTGCTTG
trf150840	plus	AGATGGGTAGTGACCAGAATGCAGATAGAGGAAAGATACGAGATCGGAAGAGCGGTTCAGCAGGAATGCCGAGACCGATCTCGTATGCCGTCTTCTGCTTG
trf150840	plus	GAGGAAAGATACGTGGTGATATTCTGATAGGTTGTGAGGGAGATCGGAAGAGCGGTTCAGCAGGAATGCCGAGACCGATCTCGTATGCCGTCTTCTGCTTG
trf151398	minus	TGATCACACCACTAATATATAATTTACATTATATATGCAAAGATCGGAAGAGCGGTTCAGCAGGAATGCCGAGACCGATCTCGTATGCCGTCTTCTGCTTG
trf151398	plus	TCTTTCTTTCCACTAGGGGGAGCAGATTTCCTGCTTCTCAAGATCGGAAGAGCGGTTCAGCAGGAATGCCGAGACCGATCTCGTATGCCGTCTTCTGCTTG
trf151466	minus	TTGTACTCCTAAGGCTTACCTCTATCTTAGCATTTACGCAAGATCGGAAGAGCGGTTCAGCAGGAATGCCGAGACCGATCTCGTATGCCGTCTTCTGCTTG
trf151466	minus	AAACCAGCTCATCCACCATTTACCCAAAAAGCATTCTTTCAGATCGGAAGAGCGGTTCAGCAGGAATGCCGAGACCGATCTCGTATGCCGTCTTCTGCTTG
trf151466	plus	TCAGTGGCGTGAATCATAGTTCACTGCAGTCTTAAACTTCAGATCGGAAGAGCGGTTCAGCAGGAATGCCGAGACCGATCTCGTATGCCGTCTTCTGCTTG
trf151466	plus	CCATCCTGGATGAACTGTTTTGAAGGATAGGGGTAGGTTGAGATCGGAAGAGCGGTTCAGCAGGAATGCCGAGACCGATCTCGTATGCCGTCTTCTGCTTG
trf151961	minus	TTGGGGTGGAAAGTAAATCCGGAGAGGTATGCAGCCCTCTAGATCGGAAGAGCGGTTCAGCAGGAATGCCGAGACCGATCTCGTATGCCGTCTTCTGCTTG
trf151961	plus	AGGTACCAGCGGAGGATATTAGTCTCTGCTGATGTGCTTGAGATCGGAAGAGCGGTTCAGCAGGAATGCCGAGACCGATCTCGTATGCCGTCTTCTGCTTG
trf152295	minus	TGAGGCTGTTGAGCAAAAATTTTTTTTCTACTTCTCCTTGAGATCGGAAGAGCGGTTCAGCAGGAATGCCGAGACCGATCTCGTATGCCGTCTTCTGCTTG
trf152295	plus	CACTCCACTGTCTATTGAAGAAACCCAACTTGCTTTCTAGAGATCGGAAGAGCGGTTCAGCAGGAATGCCGAGACCGATCTCGTATGCCGTCTTCTGCTTG
trf152403	minus	GCATCTTTTAACTGGCATCCCTGTAATTAGAAGGAATTGTAGATCGGAAGAGCGGTTCAGCAGGAATGCCGAGACCGATCTCGTATGCCGTCTTCTGCTTG
trf152403	plus	CTAGCTATGATTCAGATTCAAAAAGGTAAAAAAAAAAAGAAGATCGGAAGAGCGGTTCAGCAGGAATGCCGAGACCGATCTCGTATGCCGTCTTCTGCTTG
trf152627	minus	CTAGGTAGCCATTTCTGCAAGAAGTGATCTTAAACTTTCTAGATCGGAAGAGCGGTTCAGCAGGAATGCCGAGACCGATCTCGTATGCCGTCTTCTGCTTG
trf152627	minus	TGGCTTCCTCAAATTCATGGCCTCTGGCTTCTCCTGAGCCAGATCGGAAGAGCGGTTCAGCAGGAATGCCGAGACCGATCTCGTATGCCGTCTTCTGCTTG
trf152627	plus	GAAGCAGAAAAAGTAGACCGTTAAATTGATCCAGAGTTTAAGATCGGAAGAGCGGTTCAGCAGGAATGCCGAGACCGATCTCGTATGCCGTCTTCTGCTTG
trf152627	plus	GGAGCAAAGTATCTGAGGATATTGCAAGAAGGTGGCAGTGAGATCGGAAGAGCGGTTCAGCAGGAATGCCGAGACCGATCTCGTATGCCGTCTTCTGCTTG
trf152645	minus	AGTGTTATTAAGTAGCTTGGTTTTTCAGTTTTTCTACCTCAGATCGGAAGAGCGGTTCAGCAGGAATGCCGAGACCGATCTCGTATGCCGTCTTCTGCTTG
trf152645	minus	GTATCCCACGTATTTTGACGTGGTGTTTTTACTGTCATTCAGATCGGAAGAGCGGTTCAGCAGGAATGCCGAGACCGATCTCGTATGCCGTCTTCTGCTTG
trf152645	plus	GGAAGGGAGCTAAGTATTTGACTTAGGAATTTGGAAAAAAAGATCGGAAGAGCGGTTCAGCAGGAATGCCGAGACCGATCTCGTATGCCGTCTTCTGCTTG
trf152645	plus	ATCACCTTTTGCAACTCCTAATAATTAATTAATCTAGACAAGATCGGAAGAGCGGTTCAGCAGGAATGCCGAGACCGATCTCGTATGCCGTCTTCTGCTTG
trf153039	minus	ATCCACACTGCAGCTTTGTTTGTGACCAGGGTAAATATTAAGATCGGAAGAGCGGTTCAGCAGGAATGCCGAGACCGATCTCGTATGCCGTCTTCTGCTTG
trf153039	plus	CCGTTTCAAGCACTTTACAGAAATTAATTCTTTTTTTTAAAGATCGGAAGAGCGGTTCAGCAGGAATGCCGAGACCGATCTCGTATGCCGTCTTCTGCTTG
trf153781	minus	GGACCCTTTACTCTTTGAACCTGAAATTCCTGGTTTGTAAAGATCGGAAGAGCGGTTCAGCAGGAATGCCGAGACCGATCTCGTATGCCGTCTTCTGCTTG
trf153781	plus	ATAATGGAGATCGTGCCACAAACAGTGCTCAGCTCCTAAAAGATCGGAAGAGCGGTTCAGCAGGAATGCCGAGACCGATCTCGTATGCCGTCTTCTGCTTG
trf153887	minus	TGGCAACACACTATTAAGGCGAGAGTCCAAAACTATACCTAGATCGGAAGAGCGGTTCAGCAGGAATGCCGAGACCGATCTCGTATGCCGTCTTCTGCTTG
trf153887	plus	GCCAATTCCATTACCACAGTCAACACCTGGCGAGTGAGTGAGATCGGAAGAGCGGTTCAGCAGGAATGCCGAGACCGATCTCGTATGCCGTCTTCTGCTTG
trf154567	minus	CAGGTGTGATAATGATCCTGTGGTCATATTTTATTTTATTAGATCGGAAGAGCGGTTCAGCAGGAATGCCGAGACCGATCTCGTATGCCGTCTTCTGCTTG
trf154567	plus	GATGACGAGGTCTAATGTCTAAAGTCTCCATAGCCCAGATAGATCGGAAGAGCGGTTCAGCAGGAATGCCGAGACCGATCTCGTATGCCGTCTTCTGCTTG
trf154985	minus	CAACAATGGCCCAAAAAGACAAAGAAGGGCATTACATAATAGATCGGAAGAGCGGTTCAGCAGGAATGCCGAGACCGATCTCGTATGCCGTCTTCTGCTTG
trf154985	plus	GAACTTGCTACTGTATGCCTTTTAATTGGGGCATTTAGACAGATCGGAAGAGCGGTTCAGCAGGAATGCCGAGACCGATCTCGTATGCCGTCTTCTGCTTG
trf155142	minus	GGTGATAAGAGAATGTGGTAAAAGAAAGCTTTCCAGGGGAAGATCGGAAGAGCGGTTCAGCAGGAATGCCGAGACCGATCTCGTATGCCGTCTTCTGCTTG
trf155142	plus	TTTATACCCCTGTCTCTCAGCCATCTAGCTGTCCTCCCTGAGATCGGAAGAGCGGTTCAGCAGGAATGCCGAGACCGATCTCGTATGCCGTCTTCTGCTTG
trf155516	minus	TGAACTACAATTCCAGGCCTGTTGTTGTTTTTTTTAAGACAGATCGGAAGAGCGGTTCAGCAGGAATGCCGAGACCGATCTCGTATGCCGTCTTCTGCTTG
trf155516	plus	TTATACAGCAAGACCCCCATCTCAAAAAAGGTACATATTCAGATCGGAAGAGCGGTTCAGCAGGAATGCCGAGACCGATCTCGTATGCCGTCTTCTGCTTG
trf155592	minus	GGTAGGGATATAGTGAGTAGAGTTTGAAGAAGCACGTTGAAGATCGGAAGAGCGGTTCAGCAGGAATGCCGAGACCGATCTCGTATGCCGTCTTCTGCTTG
trf155592	plus	CAGTCCAGTTGTCCAATTTCAATATCCTACTATTCTCTAGAGATCGGAAGAGCGGTTCAGCAGGAATGCCGAGACCGATCTCGTATGCCGTCTTCTGCTTG
trf155892	minus	TAACAGGAGATACATTGCCCTCGGCATTCATGTCATTTAAAGATCGGAAGAGCGGTTCAGCAGGAATGCCGAGACCGATCTCGTATGCCGTCTTCTGCTTG
trf155892	plus	TAATGGGGGAAGCATTGTGTGAAGACCCCAAAGTAGTCAAAGATCGGAAGAGCGGTTCAGCAGGAATGCCGAGACCGATCTCGTATGCCGTCTTCTGCTTG
trf156040	minus	AGCCAAGTATAACTTGGCACATATATAGGTGTGTATATATAGATCGGAAGAGCGGTTCAGCAGGAATGCCGAGACCGATCTCGTATGCCGTCTTCTGCTTG
trf156040	plus	GGGAGATTGCTTCATCCTGGGAGGTCAAGGCTGCAGTGAGAGATCGGAAGAGCGGTTCAGCAGGAATGCCGAGACCGATCTCGTATGCCGTCTTCTGCTTG
trf156305	minus	TGACATGCTGCTTAGGAAGTGATTTGAATAGAGGAGAATGAGATCGGAAGAGCGGTTCAGCAGGAATGCCGAGACCGATCTCGTATGCCGTCTTCTGCTTG
trf156305	plus	ATAATGGGTTGAGTGCAACGAAGAATGGCTGAGGCTGCAGAGATCGGAAGAGCGGTTCAGCAGGAATGCCGAGACCGATCTCGTATGCCGTCTTCTGCTTG
trf156924	minus	TAAGCGCTCTTCTGTAATCCACAGGGAAGAGTCTGACAAGAGATCGGAAGAGCGGTTCAGCAGGAATGCCGAGACCGATCTCGTATGCCGTCTTCTGCTTG
trf156924	plus	CGTGGCCTGTGCAGTTAATACAACCGTCACAATTTTCTCAAGATCGGAAGAGCGGTTCAGCAGGAATGCCGAGACCGATCTCGTATGCCGTCTTCTGCTTG
trf157027_D11S4463	minus	AGCATTGCGATCACAACACTCAGCCTTGGGACAGCAATCGAGATCGGAAGAGCGGTTCAGCAGGAATGCCGAGACCGATCTCGTATGCCGTCTTCTGCTTG
trf157027_D11S4463	plus	CCTTTGCAGATCATCAGTACTTTCTCTGGCTGATTTTAAGAGATCGGAAGAGCGGTTCAGCAGGAATGCCGAGACCGATCTCGTATGCCGTCTTCTGCTTG
trf157125	minus	TGTTAATACCTTGTGCTCCGAATGTCTCACGAGGACCCCAAGATCGGAAGAGCGGTTCAGCAGGAATGCCGAGACCGATCTCGTATGCCGTCTTCTGCTTG
trf157125	plus	GGTTAACGACACACTATTCCAAAACATAGCACCCTGGCATAGATCGGAAGAGCGGTTCAGCAGGAATGCCGAGACCGATCTCGTATGCCGTCTTCTGCTTG
trf157328	minus	AAAGGTACAGGTGATACGTGTATTTCACACAAAGAAAGCTAGATCGGAAGAGCGGTTCAGCAGGAATGCCGAGACCGATCTCGTATGCCGTCTTCTGCTTG
trf157328	plus	GAGACTCACTCTAACATGCTGATAGCAAAGGACTTTTGTTAGATCGGAAGAGCGGTTCAGCAGGAATGCCGAGACCGATCTCGTATGCCGTCTTCTGCTTG
trf157351	minus	TGACAACATTACAGAAGGGGTATTCATGAATTCAACAGATAGATCGGAAGAGCGGTTCAGCAGGAATGCCGAGACCGATCTCGTATGCCGTCTTCTGCTTG
trf157351	plus	GGTATACACCTCACTATCTCTTGCCTTAACTGTTGCCATAAGATCGGAAGAGCGGTTCAGCAGGAATGCCGAGACCGATCTCGTATGCCGTCTTCTGCTTG
trf157670	minus	GTGACAGCATCAGTCTCAATTTGATAAATTCCACCTGCTAAGATCGGAAGAGCGGTTCAGCAGGAATGCCGAGACCGATCTCGTATGCCGTCTTCTGCTTG
trf157670	plus	ATGTGCAGTCAGCAGAGTTACACAGGCCTGCACAGTCTCTAGATCGGAAGAGCGGTTCAGCAGGAATGCCGAGACCGATCTCGTATGCCGTCTTCTGCTTG
trf158580	minus	CACAACTCCCCACCCTAACTCCCAACTCCTCCCCACTCTTAGATCGGAAGAGCGGTTCAGCAGGAATGCCGAGACCGATCTCGTATGCCGTCTTCTGCTTG
trf158580	plus	GGGGAAGGACCACAGCGATTCGGCTTGGGACACCCAGCGCAGATCGGAAGAGCGGTTCAGCAGGAATGCCGAGACCGATCTCGTATGCCGTCTTCTGCTTG
trf1591	minus	GTGGAGCTGAATAAGGGGCGAGCAGCGGGGCGGCAGTGGGAGATCGGAAGAGCGGTTCAGCAGGAATGCCGAGACCGATCTCGTATGCCGTCTTCTGCTTG
trf1591	plus	TTGCACATGTGGAGCTCCCAGCTGCAGCATCTCGGGGGGAAGATCGGAAGAGCGGTTCAGCAGGAATGCCGAGACCGATCTCGTATGCCGTCTTCTGCTTG
trf15933	minus	GTATAGCATACTTTTGACAGCCATTTATTTAAATGGTCAGAGATCGGAAGAGCGGTTCAGCAGGAATGCCGAGACCGATCTCGTATGCCGTCTTCTGCTTG
trf15933	plus	ATTTTTAGTGCCCACGGGGCTTCACCAGTTGGCCAGGTTGAGATCGGAAGAGCGGTTCAGCAGGAATGCCGAGACCGATCTCGTATGCCGTCTTCTGCTTG
trf159372	minus	CTAGAATGGCTCTAAATCACAGACAGACAATAACAAGTGTAGATCGGAAGAGCGGTTCAGCAGGAATGCCGAGACCGATCTCGTATGCCGTCTTCTGCTTG
trf159372	plus	CTTCCTGTATTTAGAGATGGGATCTTGCAGTGTTGCCCAGAGATCGGAAGAGCGGTTCAGCAGGAATGCCGAGACCGATCTCGTATGCCGTCTTCTGCTTG
trf15940	minus	CATACCCGTTCCCCTTCACACACCTCTTCACCTCCCCACAAGATCGGAAGAGCGGTTCAGCAGGAATGCCGAGACCGATCTCGTATGCCGTCTTCTGCTTG
trf15940	plus	AAGTGAGCCAATACAGAGTGCTGATGAGCCATCACTGTGGAGATCGGAAGAGCGGTTCAGCAGGAATGCCGAGACCGATCTCGTATGCCGTCTTCTGCTTG
trf15940	plus	CCAATACAGAGTGCTGATGAGCCATCACTGTGGGCAACAGAGATCGGAAGAGCGGTTCAGCAGGAATGCCGAGACCGATCTCGTATGCCGTCTTCTGCTTG
trf159554	minus	CTGTCCTCAAAGTCCGATTAAGTTTCCAAACCTTTCCTGGAGATCGGAAGAGCGGTTCAGCAGGAATGCCGAGACCGATCTCGTATGCCGTCTTCTGCTTG
trf159554	minus	ATGGATAGGATGAAGACTCCATTTCTTTCCATTGGAGAGTAGATCGGAAGAGCGGTTCAGCAGGAATGCCGAGACCGATCTCGTATGCCGTCTTCTGCTTG
trf159554	plus	ATAGATGATACCCTGTGGTCCACCCTGCCAGGCCATGCAGAGATCGGAAGAGCGGTTCAGCAGGAATGCCGAGACCGATCTCGTATGCCGTCTTCTGCTTG
trf159554	plus	TTTCTGGTTGTGACTGCTTCCTTGATAGTAAGGGTGAATTAGATCGGAAGAGCGGTTCAGCAGGAATGCCGAGACCGATCTCGTATGCCGTCTTCTGCTTG
trf159571	minus	GAAAAGAGCAGCTTTCCCATGGCGAAGGCTGGCAGCAGACAGATCGGAAGAGCGGTTCAGCAGGAATGCCGAGACCGATCTCGTATGCCGTCTTCTGCTTG
trf159571	minus	CTCCCCCAGAAAATCTTACTAATTACAAAGGGAAAAGAGCAGATCGGAAGAGCGGTTCAGCAGGAATGCCGAGACCGATCTCGTATGCCGTCTTCTGCTTG
trf159571	plus	GCGTTCATCCATCTACTGATCTGTCCATTCATTTCACTATAGATCGGAAGAGCGGTTCAGCAGGAATGCCGAGACCGATCTCGTATGCCGTCTTCTGCTTG
trf159571	plus	CAGCTGTTATCACTACTTGCTTCGATACTCAAATTGTCCCAGATCGGAAGAGCGGTTCAGCAGGAATGCCGAGACCGATCTCGTATGCCGTCTTCTGCTTG
trf159780	minus	GGTGTAAGCCTTTTTCTGGTTCACTACATGCCAAGGACTGAGATCGGAAGAGCGGTTCAGCAGGAATGCCGAGACCGATCTCGTATGCCGTCTTCTGCTTG
trf159780	plus	GACCAAACTCATTAGAGATCTAAGACAGGCAACCCAGCCTAGATCGGAAGAGCGGTTCAGCAGGAATGCCGAGACCGATCTCGTATGCCGTCTTCTGCTTG
trf159946	minus	AGACGTCCCTGGTATTTCATTCCAACCTAATGATTCTAGTAGATCGGAAGAGCGGTTCAGCAGGAATGCCGAGACCGATCTCGTATGCCGTCTTCTGCTTG
trf159946	plus	TCCCATCTATCTTGCTTGCATTCCATTGTTGTAATTCAGGAGATCGGAAGAGCGGTTCAGCAGGAATGCCGAGACCGATCTCGTATGCCGTCTTCTGCTTG
trf160063	minus	CCTACAAACCTACAGCAAACATCTTACTTAAAGATGAAGTAGATCGGAAGAGCGGTTCAGCAGGAATGCCGAGACCGATCTCGTATGCCGTCTTCTGCTTG
trf160063	plus	GTGCTCTTCATGTGCTGAATTAAACTGATTTTTTCAATGTAGATCGGAAGAGCGGTTCAGCAGGAATGCCGAGACCGATCTCGTATGCCGTCTTCTGCTTG
trf160206	minus	GGTTGATTCAACAAATAATCTAATTAAAAACTGGGCAAAGAGATCGGAAGAGCGGTTCAGCAGGAATGCCGAGACCGATCTCGTATGCCGTCTTCTGCTTG
trf160206	plus	GAGCTTATGGAAGTAGAGCATAGAATTGTGGTTATTAGAGAGATCGGAAGAGCGGTTCAGCAGGAATGCCGAGACCGATCTCGTATGCCGTCTTCTGCTTG
trf160773	minus	CACACAACCACTGTGTCCTTGACTACATTTCAACCATAAAAGATCGGAAGAGCGGTTCAGCAGGAATGCCGAGACCGATCTCGTATGCCGTCTTCTGCTTG
trf160773	minus	CGCACACATGCATGCGCTTTTGGTTTTTTAAAGACAAGGTAGATCGGAAGAGCGGTTCAGCAGGAATGCCGAGACCGATCTCGTATGCCGTCTTCTGCTTG
trf160773	plus	ACATGTAGATACATGCGTACACATGTATACACACACATAGAGATCGGAAGAGCGGTTCAGCAGGAATGCCGAGACCGATCTCGTATGCCGTCTTCTGCTTG
trf160773	plus	CTATATTTGGGAGGAAGGGAGTTTTCAGACTTTTAAAATAAGATCGGAAGAGCGGTTCAGCAGGAATGCCGAGACCGATCTCGTATGCCGTCTTCTGCTTG
trf161027	minus	ACGCTCAGCTATTTCTATGCATTTCTAAGATAGCAGTGTCAGATCGGAAGAGCGGTTCAGCAGGAATGCCGAGACCGATCTCGTATGCCGTCTTCTGCTTG
trf161027	plus	GAAAAAAGGGCACTTACGTGCATTGTACATGTGCATCTACAGATCGGAAGAGCGGTTCAGCAGGAATGCCGAGACCGATCTCGTATGCCGTCTTCTGCTTG
trf161027	plus	GTATGAATCTGTAATTGATGCTAACATTTAAAGTTTCATCAGATCGGAAGAGCGGTTCAGCAGGAATGCCGAGACCGATCTCGTATGCCGTCTTCTGCTTG
trf161126	minus	TAGCCTGAGAGTCTACGCCAGTCTCTCCTTTTCACGTTTTAGATCGGAAGAGCGGTTCAGCAGGAATGCCGAGACCGATCTCGTATGCCGTCTTCTGCTTG
trf161126	minus	CTTACACGATAACAGAGTCCCACAATAGGCTGTCTGCAAGAGATCGGAAGAGCGGTTCAGCAGGAATGCCGAGACCGATCTCGTATGCCGTCTTCTGCTTG
trf161126	plus	TACACATATGCCTTTCCCTCTATCTGAAACACTCTTTTTCAGATCGGAAGAGCGGTTCAGCAGGAATGCCGAGACCGATCTCGTATGCCGTCTTCTGCTTG
trf161126	plus	TTACTGTAAAGAGGGCTTCCCTGACCACACTACAGGCACTAGATCGGAAGAGCGGTTCAGCAGGAATGCCGAGACCGATCTCGTATGCCGTCTTCTGCTTG
trf161359	minus	GAGACTGGCCACTCACTTCAGCCTGGGTGACAGAGCGAGAAGATCGGAAGAGCGGTTCAGCAGGAATGCCGAGACCGATCTCGTATGCCGTCTTCTGCTTG
trf161359	plus	GGAATACAGCAGCGCACGATCTCGGCTCACTGCAACCTCCAGATCGGAAGAGCGGTTCAGCAGGAATGCCGAGACCGATCTCGTATGCCGTCTTCTGCTTG
trf162115	minus	TAAGAGCTTATCCCCGGAAAAATATTGCTCTTTTCTATTGAGATCGGAAGAGCGGTTCAGCAGGAATGCCGAGACCGATCTCGTATGCCGTCTTCTGCTTG
trf162115	plus	ATACACAATGCCCCTCTCGTGAATCTATGGAGATGAAGTCAGATCGGAAGAGCGGTTCAGCAGGAATGCCGAGACCGATCTCGTATGCCGTCTTCTGCTTG
trf162295	minus	CTTAAACACGGTTGACCTCAGAGTGGCTCCTAAGGAGAAAAGATCGGAAGAGCGGTTCAGCAGGAATGCCGAGACCGATCTCGTATGCCGTCTTCTGCTTG
trf162295	plus	ATACCTGAGGCTCAGGTAAACCACTTGCCCGAGGTCACCCAGATCGGAAGAGCGGTTCAGCAGGAATGCCGAGACCGATCTCGTATGCCGTCTTCTGCTTG
trf162329	minus	TGGACACAAAGTCTAAACACAAAATTCATTTATGGCTCATAGATCGGAAGAGCGGTTCAGCAGGAATGCCGAGACCGATCTCGTATGCCGTCTTCTGCTTG
trf162329	plus	CTTTATGAGAAAACCCGGGTAGTGCCAGCACCTGGATACAAGATCGGAAGAGCGGTTCAGCAGGAATGCCGAGACCGATCTCGTATGCCGTCTTCTGCTTG
trf162358	minus	TAAATGGCGCTCACTCACCAACTTTGCTCAGGACAGACCCAGATCGGAAGAGCGGTTCAGCAGGAATGCCGAGACCGATCTCGTATGCCGTCTTCTGCTTG
trf162358	plus	AAGTTGAGGACTACAGGCATGAGCCACTGCATCTGGCACCAGATCGGAAGAGCGGTTCAGCAGGAATGCCGAGACCGATCTCGTATGCCGTCTTCTGCTTG
trf162847	minus	GTGCATAGGCAGAGAGTTTATGTCCCACGCAGCGTGATCAAGATCGGAAGAGCGGTTCAGCAGGAATGCCGAGACCGATCTCGTATGCCGTCTTCTGCTTG
trf162847	plus	CCTTTTCCTGAATATGGCTCCCGTTCTTATTTGGGTGGAAAGATCGGAAGAGCGGTTCAGCAGGAATGCCGAGACCGATCTCGTATGCCGTCTTCTGCTTG
trf16297	minus	GTATATTCCATCCCAGTCCTGGCCCCTACACAGTTACTCAAGATCGGAAGAGCGGTTCAGCAGGAATGCCGAGACCGATCTCGTATGCCGTCTTCTGCTTG
trf16297	plus	CACACCACCATGCTCATAATTCTTTTTATTTTTTCTTTTGAGATCGGAAGAGCGGTTCAGCAGGAATGCCGAGACCGATCTCGTATGCCGTCTTCTGCTTG
trf163169	minus	GAAAATGGAATAAGCTCGTCAATGTCAGAAAAAGGTAGCAAGATCGGAAGAGCGGTTCAGCAGGAATGCCGAGACCGATCTCGTATGCCGTCTTCTGCTTG
trf163169	plus	GTAGAGGTGAAGTTTCTTCCTGTTGGTTAGGCTGGTCTCGAGATCGGAAGAGCGGTTCAGCAGGAATGCCGAGACCGATCTCGTATGCCGTCTTCTGCTTG
trf163804	minus	GCCTTGAAAACATCTAGTGCCACACATGTAGTCAAATTACAGATCGGAAGAGCGGTTCAGCAGGAATGCCGAGACCGATCTCGTATGCCGTCTTCTGCTTG
trf163804	plus	CTTCATATGCTACGAATTTGATTTTCCTTGTATTAACTACAGATCGGAAGAGCGGTTCAGCAGGAATGCCGAGACCGATCTCGTATGCCGTCTTCTGCTTG
trf16385	minus	CTACGTTCCTTACTCTTGTGTATGTTTGAAACCTGTTTAAAGATCGGAAGAGCGGTTCAGCAGGAATGCCGAGACCGATCTCGTATGCCGTCTTCTGCTTG
trf16385	plus	TATGCACCTGAGTCATGGACTCTTCATAACTATTGTTTGCAGATCGGAAGAGCGGTTCAGCAGGAATGCCGAGACCGATCTCGTATGCCGTCTTCTGCTTG
trf163870	minus	TACAGCCTGATTCTCATCTGATCCTCAACAAGGTCAACAAAGATCGGAAGAGCGGTTCAGCAGGAATGCCGAGACCGATCTCGTATGCCGTCTTCTGCTTG
trf163870	plus	GGCTATTGTGACATCAATAGCATAGAATGTGGTGGCAGGGAGATCGGAAGAGCGGTTCAGCAGGAATGCCGAGACCGATCTCGTATGCCGTCTTCTGCTTG
trf163938	minus	TCACGTATAATTGGTGGCGAAGCTATGAGAACCCAAATGCAGATCGGAAGAGCGGTTCAGCAGGAATGCCGAGACCGATCTCGTATGCCGTCTTCTGCTTG
trf163938	plus	GGGTAGATACTAGTAGTGAGATTGCTGGATTAAATGGTAGAGATCGGAAGAGCGGTTCAGCAGGAATGCCGAGACCGATCTCGTATGCCGTCTTCTGCTTG
trf163994	minus	GGCATCACACATATATGATCTTATGAAGAAATCAGAGATTAGATCGGAAGAGCGGTTCAGCAGGAATGCCGAGACCGATCTCGTATGCCGTCTTCTGCTTG
trf163994	minus	ATTATATTTGCTCCAGGGGGATGAAGCATGTATTGAACTTAGATCGGAAGAGCGGTTCAGCAGGAATGCCGAGACCGATCTCGTATGCCGTCTTCTGCTTG
trf163994	plus	CCAGGGTGATGAAACATGTATTGAAACTTTATTATTTTTAAGATCGGAAGAGCGGTTCAGCAGGAATGCCGAGACCGATCTCGTATGCCGTCTTCTGCTTG
trf163994	plus	TTGTAATTGATTTTGGACTGTTGTGTTTCATAAACAATAAAGATCGGAAGAGCGGTTCAGCAGGAATGCCGAGACCGATCTCGTATGCCGTCTTCTGCTTG
trf164062	minus	ATTTGTTGGGAAGGGTTCAGCCAAAAGTGGATAAATGTCAAGATCGGAAGAGCGGTTCAGCAGGAATGCCGAGACCGATCTCGTATGCCGTCTTCTGCTTG
trf164062	minus	GTCTAAATTTGTGTCATGTCTTCATATTTTTGAGATACATAGATCGGAAGAGCGGTTCAGCAGGAATGCCGAGACCGATCTCGTATGCCGTCTTCTGCTTG
trf164062	plus	AGAGAATGCTAACACAACCCACAGACTGGGGGAGAAGGTAAGATCGGAAGAGCGGTTCAGCAGGAATGCCGAGACCGATCTCGTATGCCGTCTTCTGCTTG
trf164062	plus	ATCCAGCTTCCTTAGTACCATTTATTAAAGACACAGTTTCAGATCGGAAGAGCGGTTCAGCAGGAATGCCGAGACCGATCTCGTATGCCGTCTTCTGCTTG
trf164064	minus	ACCCTTTATTGTGTCGAGGAATTTTTTCTCTATTCTTAGTAGATCGGAAGAGCGGTTCAGCAGGAATGCCGAGACCGATCTCGTATGCCGTCTTCTGCTTG
trf164064	plus	CAGCATGAGTGCCAAGATTATTCAATGGGCAAAGAATTGTAGATCGGAAGAGCGGTTCAGCAGGAATGCCGAGACCGATCTCGTATGCCGTCTTCTGCTTG
trf164659	minus	CCAGAAGGTTTTCTAGAATTATGGTTTTAATTATTTTATAAGATCGGAAGAGCGGTTCAGCAGGAATGCCGAGACCGATCTCGTATGCCGTCTTCTGCTTG
trf164659	plus	CCAGCCTGACTTTATATTGAAAGAATTTAGTAGGTACTTGAGATCGGAAGAGCGGTTCAGCAGGAATGCCGAGACCGATCTCGTATGCCGTCTTCTGCTTG
trf164763	minus	GATCCTCTTCAACAGATCTGTAAAGACTGTGTGTGTGTGTAGATCGGAAGAGCGGTTCAGCAGGAATGCCGAGACCGATCTCGTATGCCGTCTTCTGCTTG
trf164763	plus	GTAGAGACGGGGTGTGTTATTCAGGATGGTCTCGATTTCCAGATCGGAAGAGCGGTTCAGCAGGAATGCCGAGACCGATCTCGTATGCCGTCTTCTGCTTG
trf165340	minus	AAGACACAAAGCTTAGGCCAGGCACGATGGCTCATGCCTAAGATCGGAAGAGCGGTTCAGCAGGAATGCCGAGACCGATCTCGTATGCCGTCTTCTGCTTG
trf165340	plus	TTCATGCCAACAGGACCATTCTCTGTAATTAAGCACATGGAGATCGGAAGAGCGGTTCAGCAGGAATGCCGAGACCGATCTCGTATGCCGTCTTCTGCTTG
trf165807	minus	TCAGTGGTTCTTTTGGTAGGACTGTGCATTAAATTTTTGTAGATCGGAAGAGCGGTTCAGCAGGAATGCCGAGACCGATCTCGTATGCCGTCTTCTGCTTG
trf165807	plus	TAGCTGGGACACTACTACGTGGTGCACACCACCACGTCCGAGATCGGAAGAGCGGTTCAGCAGGAATGCCGAGACCGATCTCGTATGCCGTCTTCTGCTTG
trf165919	minus	CGATTTGTGAGGTTCTCATGCTGGGAAAATTAATCATCAAAGATCGGAAGAGCGGTTCAGCAGGAATGCCGAGACCGATCTCGTATGCCGTCTTCTGCTTG
trf165919	plus	GATAGATAGTAGAGACAGAATCTCGCTATATTGCCCAGGAAGATCGGAAGAGCGGTTCAGCAGGAATGCCGAGACCGATCTCGTATGCCGTCTTCTGCTTG
trf166054	minus	GAACTATGTGCAGGACATTGTGCTAGACATGTCTTTCCTGAGATCGGAAGAGCGGTTCAGCAGGAATGCCGAGACCGATCTCGTATGCCGTCTTCTGCTTG
trf166054	plus	GACAACTCTGCGTCAAACAAATATATTGACACAATTTTCCAGATCGGAAGAGCGGTTCAGCAGGAATGCCGAGACCGATCTCGTATGCCGTCTTCTGCTTG
trf166119	minus	AATCTGCAGTGTAGATCGTCAAGCTGGAGACCCAGGGAAGAGATCGGAAGAGCGGTTCAGCAGGAATGCCGAGACCGATCTCGTATGCCGTCTTCTGCTTG
trf166119	plus	TACAGTTTCCATCACCAACCCATTTTCAATTTACTTCCCAAGATCGGAAGAGCGGTTCAGCAGGAATGCCGAGACCGATCTCGTATGCCGTCTTCTGCTTG
trf166129	minus	ATCTGAATATGATGGGTCGGTTGTAGCAATCATCAACGTAAGATCGGAAGAGCGGTTCAGCAGGAATGCCGAGACCGATCTCGTATGCCGTCTTCTGCTTG
trf166129	plus	AGAGGCTAAATGACTTCGGGGTGGCAGAGCATTCCTGCTGAGATCGGAAGAGCGGTTCAGCAGGAATGCCGAGACCGATCTCGTATGCCGTCTTCTGCTTG
trf166462	minus	TTGTGACCTCGAGATCTTCAGAGTGCTGGGATTACAGGCAAGATCGGAAGAGCGGTTCAGCAGGAATGCCGAGACCGATCTCGTATGCCGTCTTCTGCTTG
trf166462	plus	GGCTCAAGATTGCAGTAAGATATGATCACACTACTGCACTAGATCGGAAGAGCGGTTCAGCAGGAATGCCGAGACCGATCTCGTATGCCGTCTTCTGCTTG
trf166588	minus	TAGATTTGAGGCATGATGACACTGAGTAACTCAGTACAGAAGATCGGAAGAGCGGTTCAGCAGGAATGCCGAGACCGATCTCGTATGCCGTCTTCTGCTTG
trf166588	plus	TTCAGGACAGTCTCAAGTTTAATAACTTCCAGTCCACATAAGATCGGAAGAGCGGTTCAGCAGGAATGCCGAGACCGATCTCGTATGCCGTCTTCTGCTTG
trf166846	minus	TTTCATGGGGTAGGAAGTGAAATGAAAATCCATGATTATTAGATCGGAAGAGCGGTTCAGCAGGAATGCCGAGACCGATCTCGTATGCCGTCTTCTGCTTG
trf166846	plus	CAACGTCTCTGAGAATTCTGTTGATGTGTTTTTTGACATTAGATCGGAAGAGCGGTTCAGCAGGAATGCCGAGACCGATCTCGTATGCCGTCTTCTGCTTG
trf167310	minus	GTGCAAGGCTATAAATCTCCTAAAAGATAATGTAGGAGAAAGATCGGAAGAGCGGTTCAGCAGGAATGCCGAGACCGATCTCGTATGCCGTCTTCTGCTTG
trf167310	plus	ATAATGGTCTATTTCTGGGCTTTCTATTCTGTTCCATTGAAGATCGGAAGAGCGGTTCAGCAGGAATGCCGAGACCGATCTCGTATGCCGTCTTCTGCTTG
trf167516	minus	GAGTTCACTCTATTAAAGTGTTTATGTTTATATATAAAGCAGATCGGAAGAGCGGTTCAGCAGGAATGCCGAGACCGATCTCGTATGCCGTCTTCTGCTTG
trf167516	plus	CAAAAGCAAGTCCACGATTCTTGAAGACAGTTTTATCACAAGATCGGAAGAGCGGTTCAGCAGGAATGCCGAGACCGATCTCGTATGCCGTCTTCTGCTTG
trf167551	minus	TAGCTACAGAGCACAACCATGAAAGTGATAAATCCATAAAAGATCGGAAGAGCGGTTCAGCAGGAATGCCGAGACCGATCTCGTATGCCGTCTTCTGCTTG
trf167551	plus	GAATTCCTAGCATCAATGCCTCCATATTCAATATGATAGGAGATCGGAAGAGCGGTTCAGCAGGAATGCCGAGACCGATCTCGTATGCCGTCTTCTGCTTG
trf167619	minus	CATTTCCTCAGAACATTGAGGTCCTTGAAGATGCTCATTTAGATCGGAAGAGCGGTTCAGCAGGAATGCCGAGACCGATCTCGTATGCCGTCTTCTGCTTG
trf167619	plus	GCTCATAAGCAGTTCAGCTAATGTGAATATATAATTCTACAGATCGGAAGAGCGGTTCAGCAGGAATGCCGAGACCGATCTCGTATGCCGTCTTCTGCTTG
trf167733	minus	GGCTGTAACCAATAGTCATCAATATGTTTTCCAGTGAGACAGATCGGAAGAGCGGTTCAGCAGGAATGCCGAGACCGATCTCGTATGCCGTCTTCTGCTTG
trf167733	plus	GAAATTCCATGGATCTGCCCCTGCCTCCCCCAGACCCTTCAGATCGGAAGAGCGGTTCAGCAGGAATGCCGAGACCGATCTCGTATGCCGTCTTCTGCTTG
trf168087	minus	ATGAGCCACCTGCTTTACCTCCCAAAGTGCTGGGATTATAAGATCGGAAGAGCGGTTCAGCAGGAATGCCGAGACCGATCTCGTATGCCGTCTTCTGCTTG
trf168087	plus	GATCTCCTTAAGTCCAGATTTATTTTTATTGGACATTTCTAGATCGGAAGAGCGGTTCAGCAGGAATGCCGAGACCGATCTCGTATGCCGTCTTCTGCTTG
trf168222	minus	GTTTCACTGAAAGCTCTCCAAATTTAGAGATACACTCATCAGATCGGAAGAGCGGTTCAGCAGGAATGCCGAGACCGATCTCGTATGCCGTCTTCTGCTTG
trf168222	plus	GACCATATTTCGCTCTCGTTGTCCAGGCTGGAGTGCAATGAGATCGGAAGAGCGGTTCAGCAGGAATGCCGAGACCGATCTCGTATGCCGTCTTCTGCTTG
trf168237	minus	CTGGAAGTGTGGTGACACGATCTCAGCTCACTGCAACCTCAGATCGGAAGAGCGGTTCAGCAGGAATGCCGAGACCGATCTCGTATGCCGTCTTCTGCTTG
trf168237	plus	TCGCTTCACATCTGACTCTTGCAGCATTCTTATAAAGAGAAGATCGGAAGAGCGGTTCAGCAGGAATGCCGAGACCGATCTCGTATGCCGTCTTCTGCTTG
trf168494	minus	TATGCTGAATATTTATTCCGAGAAATGAGTTTTTTTGGTTAGATCGGAAGAGCGGTTCAGCAGGAATGCCGAGACCGATCTCGTATGCCGTCTTCTGCTTG
trf168494	plus	AATATAGCAGGTAAGGGGTCAGAAGTGCCAAGGTTACTATAGATCGGAAGAGCGGTTCAGCAGGAATGCCGAGACCGATCTCGTATGCCGTCTTCTGCTTG
trf169627	minus	CTGCCGGTAATTACCATTCTACTTTCTCTTTCTATAAATTAGATCGGAAGAGCGGTTCAGCAGGAATGCCGAGACCGATCTCGTATGCCGTCTTCTGCTTG
trf169627	minus	ACTCATTAAACAACACTCCTTTTCCTCTTCCCTCTAGCTGAGATCGGAAGAGCGGTTCAGCAGGAATGCCGAGACCGATCTCGTATGCCGTCTTCTGCTTG
trf169627	plus	GACCAGTTGAGGTTATTCTGAGAATACAAGACTGTGTAACAGATCGGAAGAGCGGTTCAGCAGGAATGCCGAGACCGATCTCGTATGCCGTCTTCTGCTTG
trf169627	plus	CTGAACTCAGGCCAGGAACGGTGGTCACGCCTGTAATCCCAGATCGGAAGAGCGGTTCAGCAGGAATGCCGAGACCGATCTCGTATGCCGTCTTCTGCTTG
trf169984	minus	TTGCTCCATCCCCTTATCTCCCAGGCTGGAGTGCAGTGGCAGATCGGAAGAGCGGTTCAGCAGGAATGCCGAGACCGATCTCGTATGCCGTCTTCTGCTTG
trf169984	plus	GGCTCTTCACTGATGGTCAATTGTTATCTCTAAGAATCACAGATCGGAAGAGCGGTTCAGCAGGAATGCCGAGACCGATCTCGTATGCCGTCTTCTGCTTG
trf170449	minus	TTCACATCTGTAGCTTGAGCTGTACTCTAGTAAAAGTCTAAGATCGGAAGAGCGGTTCAGCAGGAATGCCGAGACCGATCTCGTATGCCGTCTTCTGCTTG
trf170449	plus	AGCTTAAACTGATGGCCGTTCATTTCTCTGTCACACAACAAGATCGGAAGAGCGGTTCAGCAGGAATGCCGAGACCGATCTCGTATGCCGTCTTCTGCTTG
trf170517	minus	GCGAAGCTTCCAATTTAGTGATTTATTATCCTGAGCAAGCAGATCGGAAGAGCGGTTCAGCAGGAATGCCGAGACCGATCTCGTATGCCGTCTTCTGCTTG
trf170517	plus	GGTGATAAAGCTCTGTTGGAAACAAAGCGAGAAGCACTATAGATCGGAAGAGCGGTTCAGCAGGAATGCCGAGACCGATCTCGTATGCCGTCTTCTGCTTG
trf170843	minus	ACCCAGTGCCCAGATTTGTTTCCTAATACCATTCTCCAATAGATCGGAAGAGCGGTTCAGCAGGAATGCCGAGACCGATCTCGTATGCCGTCTTCTGCTTG
trf170843	plus	GTATATAAGGTCACGCACTGCATACTGATGTTTTGGTCAAAGATCGGAAGAGCGGTTCAGCAGGAATGCCGAGACCGATCTCGTATGCCGTCTTCTGCTTG
trf171009	minus	TACACGTGCACGATTCACTGGGTCTCTCTTTATCACCTTAAGATCGGAAGAGCGGTTCAGCAGGAATGCCGAGACCGATCTCGTATGCCGTCTTCTGCTTG
trf171009	minus	ATATACAGCAGGTTTCTTTACTGTCCAATATTATGAATATAGATCGGAAGAGCGGTTCAGCAGGAATGCCGAGACCGATCTCGTATGCCGTCTTCTGCTTG
trf171009	plus	CTCTAATATACGTATCTGTGTGTATCTATATCTATGGATAAGATCGGAAGAGCGGTTCAGCAGGAATGCCGAGACCGATCTCGTATGCCGTCTTCTGCTTG
trf171009	plus	CAAGAACTTGAAGGATGGCAAACTATAAAGATGATGGTGAAGATCGGAAGAGCGGTTCAGCAGGAATGCCGAGACCGATCTCGTATGCCGTCTTCTGCTTG
trf171871	minus	AGCTCAAAAAGTAGTTTGGCAAAATTTATATATTATATGAAGATCGGAAGAGCGGTTCAGCAGGAATGCCGAGACCGATCTCGTATGCCGTCTTCTGCTTG
trf171871	plus	GGAACCTTAAGTTCGTTCAGGTGGCTGCTGAGATCTTTCCAGATCGGAAGAGCGGTTCAGCAGGAATGCCGAGACCGATCTCGTATGCCGTCTTCTGCTTG
trf172024	minus	TTGGTCACAGGGATTAACCTTGGTAAACTGTGGGTTTCACAGATCGGAAGAGCGGTTCAGCAGGAATGCCGAGACCGATCTCGTATGCCGTCTTCTGCTTG
trf172024	plus	AACACAGAAGGAGTATGGCACAGAGTCCTGGAGCCAGGAAAGATCGGAAGAGCGGTTCAGCAGGAATGCCGAGACCGATCTCGTATGCCGTCTTCTGCTTG
trf173187	minus	ATTTCCTCTGGAATGGGACAGTGGGGAAGGAAGGAACCAGAGATCGGAAGAGCGGTTCAGCAGGAATGCCGAGACCGATCTCGTATGCCGTCTTCTGCTTG
trf173187	plus	AGTAGTGCCATCTCAGCAGACTGTAACCTCTGCCTCCCAGAGATCGGAAGAGCGGTTCAGCAGGAATGCCGAGACCGATCTCGTATGCCGTCTTCTGCTTG
trf173763	minus	GCTAACTCCACTGATGATTTTATTTCCTGTAGAACATTGTAGATCGGAAGAGCGGTTCAGCAGGAATGCCGAGACCGATCTCGTATGCCGTCTTCTGCTTG
trf173763	minus	CACATGTATTTGCTAACTCCACTGATGATTTTATTTCCTGAGATCGGAAGAGCGGTTCAGCAGGAATGCCGAGACCGATCTCGTATGCCGTCTTCTGCTTG
trf173763	plus	CACATGGTTCATTCAGTTCCTCCCTTTCCATACTTATAAAAGATCGGAAGAGCGGTTCAGCAGGAATGCCGAGACCGATCTCGTATGCCGTCTTCTGCTTG
trf173763	plus	AGTTCCTCCCTTTCCATACTTATAAATCCTTTCTCCCTTAAGATCGGAAGAGCGGTTCAGCAGGAATGCCGAGACCGATCTCGTATGCCGTCTTCTGCTTG
trf173918	minus	TTTATGGGCAGGAACCATGACTTTATTCATCTTGACATTCAGATCGGAAGAGCGGTTCAGCAGGAATGCCGAGACCGATCTCGTATGCCGTCTTCTGCTTG
trf173918	plus	GGATCAAATCCACAACACTCAAAGTAAAAAAACTGCAGATAGATCGGAAGAGCGGTTCAGCAGGAATGCCGAGACCGATCTCGTATGCCGTCTTCTGCTTG
trf174669	minus	GATCTCTTATCTTTATCCTCATAATTTCCATTTCCTTGTCAGATCGGAAGAGCGGTTCAGCAGGAATGCCGAGACCGATCTCGTATGCCGTCTTCTGCTTG
trf174669	plus	CAGGAATTAGGAAGGAGCAGGAGGAGGAGGAGAAAAATTTAGATCGGAAGAGCGGTTCAGCAGGAATGCCGAGACCGATCTCGTATGCCGTCTTCTGCTTG
trf174669	plus	CAAAAGTACATCCTGAGGGTAGAAGGGAATAGCTAGGTGAAGATCGGAAGAGCGGTTCAGCAGGAATGCCGAGACCGATCTCGTATGCCGTCTTCTGCTTG
trf176070	minus	AGTGGTAAGTAAAGCATCTCTATATAAATTACATATGCCAAGATCGGAAGAGCGGTTCAGCAGGAATGCCGAGACCGATCTCGTATGCCGTCTTCTGCTTG
trf176070	plus	GCATTTTAATTCTTCAGCCATTTTTTGTTGAAGTGTTACAAGATCGGAAGAGCGGTTCAGCAGGAATGCCGAGACCGATCTCGTATGCCGTCTTCTGCTTG
trf176231	minus	CTGGAGTGAGAGTGATGCAATTATAATTCACTGTAAATTCAGATCGGAAGAGCGGTTCAGCAGGAATGCCGAGACCGATCTCGTATGCCGTCTTCTGCTTG
trf176231	plus	CCTAAACATTTCCCAGTAACAGGTTAAAATTTTTGCTAATAGATCGGAAGAGCGGTTCAGCAGGAATGCCGAGACCGATCTCGTATGCCGTCTTCTGCTTG
trf176735	minus	GCTCCACCAGGAATATATTAAATTTTTTTATAAAACAGGAAGATCGGAAGAGCGGTTCAGCAGGAATGCCGAGACCGATCTCGTATGCCGTCTTCTGCTTG
trf176735	plus	ACAGACGGCACAGACATCTACAGAACTCCCCACCCCAAAAAGATCGGAAGAGCGGTTCAGCAGGAATGCCGAGACCGATCTCGTATGCCGTCTTCTGCTTG
trf178506	minus	ACAAGTGGCCTAATAGCCTACCATTTGAGGACTCCCAACCAGATCGGAAGAGCGGTTCAGCAGGAATGCCGAGACCGATCTCGTATGCCGTCTTCTGCTTG
trf178506	plus	GTGCCCTTTAGATCTTATGGAACAAGTTTTCTTCAGTGATAGATCGGAAGAGCGGTTCAGCAGGAATGCCGAGACCGATCTCGTATGCCGTCTTCTGCTTG
trf178647	minus	GAACTATATCCATGGTATTCTTTTATTTTAAAAAAAGTTTAGATCGGAAGAGCGGTTCAGCAGGAATGCCGAGACCGATCTCGTATGCCGTCTTCTGCTTG
trf178647	minus	GAGACTTGTGTGAAGTGTAGAATTAGGTAAAATTTTAAGAAGATCGGAAGAGCGGTTCAGCAGGAATGCCGAGACCGATCTCGTATGCCGTCTTCTGCTTG
trf178647	plus	ATATAGAGGTTCCGCGTTACCTTCAAATTATTTAAAAATAAGATCGGAAGAGCGGTTCAGCAGGAATGCCGAGACCGATCTCGTATGCCGTCTTCTGCTTG
trf178647	plus	AAATTCTCCCGCAGAGCAAGGAAGCAAATGCAAGTATCAAAGATCGGAAGAGCGGTTCAGCAGGAATGCCGAGACCGATCTCGTATGCCGTCTTCTGCTTG
trf178904	minus	AAGACTTAGGGCTCCAAATCTGCGTTTATTCCTAGTTTTGAGATCGGAAGAGCGGTTCAGCAGGAATGCCGAGACCGATCTCGTATGCCGTCTTCTGCTTG
trf178904	plus	GCCAGGTCACTCCTTTAAAAAAGGATATAAAATTGGGTACAGATCGGAAGAGCGGTTCAGCAGGAATGCCGAGACCGATCTCGTATGCCGTCTTCTGCTTG
trf179435	minus	ATTGAATAACCCAGTACAGGTTGAGTATCCCTGTATCCCTAGATCGGAAGAGCGGTTCAGCAGGAATGCCGAGACCGATCTCGTATGCCGTCTTCTGCTTG
trf179435	plus	TACTGACAGATGGCTTCCTTCAATTCTCAAAGTTCTTTGTAGATCGGAAGAGCGGTTCAGCAGGAATGCCGAGACCGATCTCGTATGCCGTCTTCTGCTTG
trf179787	minus	GCTTCTGTTGGGTTTAAGAAATCAACCTAAACAGACGGAGAGATCGGAAGAGCGGTTCAGCAGGAATGCCGAGACCGATCTCGTATGCCGTCTTCTGCTTG
trf179787	plus	GAATTTCGATCTTTTCAACACTTTATTATGAAATAGGCTTAGATCGGAAGAGCGGTTCAGCAGGAATGCCGAGACCGATCTCGTATGCCGTCTTCTGCTTG
trf180125	minus	ACTTTGAAAGCCACGTTACCATTGCAATACACATACACATAGATCGGAAGAGCGGTTCAGCAGGAATGCCGAGACCGATCTCGTATGCCGTCTTCTGCTTG
trf180125	plus	CTGACCCTATGTAAATTAGCTTCTTTAGTTTCTCTAGTATAGATCGGAAGAGCGGTTCAGCAGGAATGCCGAGACCGATCTCGTATGCCGTCTTCTGCTTG
trf18050	minus	CTTTATCAGCACTCAGTGTCAGGCAAGACAGAAACCGGTCAGATCGGAAGAGCGGTTCAGCAGGAATGCCGAGACCGATCTCGTATGCCGTCTTCTGCTTG
trf18050	plus	TCAACAGCTTGTTGTAGACCCTGAGAACTTGCAGTACTGTAGATCGGAAGAGCGGTTCAGCAGGAATGCCGAGACCGATCTCGTATGCCGTCTTCTGCTTG
trf180739	minus	CCAACAGCTCAGTTATTGGACCTCTTTTGTGTTTGCTTTTAGATCGGAAGAGCGGTTCAGCAGGAATGCCGAGACCGATCTCGTATGCCGTCTTCTGCTTG
trf180739	plus	AGTCTAGCAATATGGATGTCACTACTCATGGAAAAAAGTTAGATCGGAAGAGCGGTTCAGCAGGAATGCCGAGACCGATCTCGTATGCCGTCTTCTGCTTG
trf181233	minus	AGAGAGAAATATGGCCCCAAATTCTTTGACACTTCTCCCAAGATCGGAAGAGCGGTTCAGCAGGAATGCCGAGACCGATCTCGTATGCCGTCTTCTGCTTG
trf181233	plus	GTTCAACTCCCATTCGTTAGTGAGAACATGTGGTGTTTGGAGATCGGAAGAGCGGTTCAGCAGGAATGCCGAGACCGATCTCGTATGCCGTCTTCTGCTTG
trf181426	minus	CATCACCCAAAACACTGTTGTTCTAAGAAAGCCACATCTGAGATCGGAAGAGCGGTTCAGCAGGAATGCCGAGACCGATCTCGTATGCCGTCTTCTGCTTG
trf181426	plus	TTTTGCCCTGAATTTGAACCCTGGCATGCCTCATAATTCTAGATCGGAAGAGCGGTTCAGCAGGAATGCCGAGACCGATCTCGTATGCCGTCTTCTGCTTG
trf181521	minus	AGACGTATGCCACTACACCGGGCTAATTTCTGTATTTTTAAGATCGGAAGAGCGGTTCAGCAGGAATGCCGAGACCGATCTCGTATGCCGTCTTCTGCTTG
trf181521	plus	CTAAGATGAAATTCCTCTGGGTTTTCAGTCACCTGTAATTAGATCGGAAGAGCGGTTCAGCAGGAATGCCGAGACCGATCTCGTATGCCGTCTTCTGCTTG
trf181565	minus	ATACAATTGGTTTTGAGGGATTTAATCAAATAAAAATATTAGATCGGAAGAGCGGTTCAGCAGGAATGCCGAGACCGATCTCGTATGCCGTCTTCTGCTTG
trf181565	plus	GGGATATAGATATGTATCTCTAGTATTTTTATATATATATAGATCGGAAGAGCGGTTCAGCAGGAATGCCGAGACCGATCTCGTATGCCGTCTTCTGCTTG
trf181669	minus	TACAGCTTCCAAAACGAAGCCATCAATTTAAATACCCAGCAGATCGGAAGAGCGGTTCAGCAGGAATGCCGAGACCGATCTCGTATGCCGTCTTCTGCTTG
trf181669	plus	GTGTGCTTTTGATGCCTCTTCCTAGCTTCTGTCATATATAAGATCGGAAGAGCGGTTCAGCAGGAATGCCGAGACCGATCTCGTATGCCGTCTTCTGCTTG
trf181869	minus	GTCAGCATATTAGACACGTTTTGAATCAGTTTTTCCAAAGAGATCGGAAGAGCGGTTCAGCAGGAATGCCGAGACCGATCTCGTATGCCGTCTTCTGCTTG
trf181869	plus	AGAGCATGTTAGTTACCAGCATAGATTTCACAGCTACACGAGATCGGAAGAGCGGTTCAGCAGGAATGCCGAGACCGATCTCGTATGCCGTCTTCTGCTTG
trf182489	minus	GTACTCTTCTCAGACCTAGTTTGGTCTCAGTACATGGCTTAGATCGGAAGAGCGGTTCAGCAGGAATGCCGAGACCGATCTCGTATGCCGTCTTCTGCTTG
trf182489	plus	ATAAAAGTGGATCGAGGTCCAGGTTTAATCAGTTTTTGAAAGATCGGAAGAGCGGTTCAGCAGGAATGCCGAGACCGATCTCGTATGCCGTCTTCTGCTTG
trf182529	minus	GCCCAAAGATGCAAGTCTATCTGCCGATTTATAAAAGCAAAGATCGGAAGAGCGGTTCAGCAGGAATGCCGAGACCGATCTCGTATGCCGTCTTCTGCTTG
trf182529	plus	TAGAGGACACTCAACACTGAATTCTGTGAAATCTTAGTATAGATCGGAAGAGCGGTTCAGCAGGAATGCCGAGACCGATCTCGTATGCCGTCTTCTGCTTG
trf183130	minus	TAGACTATTATGGCTTCAGCTTAAATTGTTTTATTTTTAAAGATCGGAAGAGCGGTTCAGCAGGAATGCCGAGACCGATCTCGTATGCCGTCTTCTGCTTG
trf183130	plus	TGGCATCCAGTTTAGCTAAGAAAACAAAATCAATTAGCTTAGATCGGAAGAGCGGTTCAGCAGGAATGCCGAGACCGATCTCGTATGCCGTCTTCTGCTTG
trf183459	minus	ACACCTATCTACCTGTCTACACATATACACATATTCATATAGATCGGAAGAGCGGTTCAGCAGGAATGCCGAGACCGATCTCGTATGCCGTCTTCTGCTTG
trf183459	plus	GGGCAAAATTTTCATCTCACAGAAATGTAAAAAGAATGAAAGATCGGAAGAGCGGTTCAGCAGGAATGCCGAGACCGATCTCGTATGCCGTCTTCTGCTTG
trf183481	minus	TAACTGGAAGCCTCCAATAGAAATTATAGAGTGTTAAATAAGATCGGAAGAGCGGTTCAGCAGGAATGCCGAGACCGATCTCGTATGCCGTCTTCTGCTTG
trf183481	plus	CACCAGCTAAATCGTTATGCAATCTCTCAATATTATCTATAGATCGGAAGAGCGGTTCAGCAGGAATGCCGAGACCGATCTCGTATGCCGTCTTCTGCTTG
trf183575	minus	CCACTCTACCATTAATCTGTCTTTTTTATGTAATCAGAAAAGATCGGAAGAGCGGTTCAGCAGGAATGCCGAGACCGATCTCGTATGCCGTCTTCTGCTTG
trf183575	plus	CTACTAGGTGTGGAAGTCATTTTATGAGTCATTGAATATGAGATCGGAAGAGCGGTTCAGCAGGAATGCCGAGACCGATCTCGTATGCCGTCTTCTGCTTG
trf184358	minus	CAAGCATGTCTTCAGCATAGAAGTTTGAGGCTGCAGTGAGAGATCGGAAGAGCGGTTCAGCAGGAATGCCGAGACCGATCTCGTATGCCGTCTTCTGCTTG
trf184358	plus	ACAGCCTAATGTGCCCATTTTTTAAATCAGTATTATACACAGATCGGAAGAGCGGTTCAGCAGGAATGCCGAGACCGATCTCGTATGCCGTCTTCTGCTTG
trf184952	minus	GTGCTGCCATTACTGCTCATTGCAACCTTGACTTCCTGGGAGATCGGAAGAGCGGTTCAGCAGGAATGCCGAGACCGATCTCGTATGCCGTCTTCTGCTTG
trf184952	plus	GCAGTCACACAACAAATATCTGTTGAATGAATGAATGAATAGATCGGAAGAGCGGTTCAGCAGGAATGCCGAGACCGATCTCGTATGCCGTCTTCTGCTTG
trf185175	minus	GGTAGTTGAGGAGAATGGTTTAGGTAGATGTAAGGTTTTCAGATCGGAAGAGCGGTTCAGCAGGAATGCCGAGACCGATCTCGTATGCCGTCTTCTGCTTG
trf185175	plus	CTCCACTTTCTCAAAGTCTCCAGTGTGTGTTGTTCCCCACAGATCGGAAGAGCGGTTCAGCAGGAATGCCGAGACCGATCTCGTATGCCGTCTTCTGCTTG
trf185207	minus	GTTATGTGTTTGAGGTTTCCTTATTTCTTTAAGAGTCAACAGATCGGAAGAGCGGTTCAGCAGGAATGCCGAGACCGATCTCGTATGCCGTCTTCTGCTTG
trf185207	minus	AAAATACCCCTTCAGGGCTTGAAGCAGGAAGGGGCTGGAAAGATCGGAAGAGCGGTTCAGCAGGAATGCCGAGACCGATCTCGTATGCCGTCTTCTGCTTG
trf185207	plus	CCACAAGAGAGATAACAGTGTTTCAGAAAGAGAGGGTAGCAGATCGGAAGAGCGGTTCAGCAGGAATGCCGAGACCGATCTCGTATGCCGTCTTCTGCTTG
trf185207	plus	TCTGCAACCTGATTATCACTTAAGATGTTTTCGTGTTGTCAGATCGGAAGAGCGGTTCAGCAGGAATGCCGAGACCGATCTCGTATGCCGTCTTCTGCTTG
trf185845	minus	GTAATTCCAATCCAAGCCTGAAGGCTTGAGAACCAGAAGAAGATCGGAAGAGCGGTTCAGCAGGAATGCCGAGACCGATCTCGTATGCCGTCTTCTGCTTG
trf185845	plus	CTCTGACAAATCCTAATATGTCTATACTGTAAATATTTGTAGATCGGAAGAGCGGTTCAGCAGGAATGCCGAGACCGATCTCGTATGCCGTCTTCTGCTTG
trf186108	minus	CCTTGTGTTATCTGTTGGTGTGCTCTCGGGGTTTGAACCAAGATCGGAAGAGCGGTTCAGCAGGAATGCCGAGACCGATCTCGTATGCCGTCTTCTGCTTG
trf186108	plus	GAGTTATCCCTCCAAGCTTTCAGACCCCGGGAGAATCTTTAGATCGGAAGAGCGGTTCAGCAGGAATGCCGAGACCGATCTCGTATGCCGTCTTCTGCTTG
trf186580	minus	ACTGTCACACCTAGTTATGATATTTTTAATACATAAATCAAGATCGGAAGAGCGGTTCAGCAGGAATGCCGAGACCGATCTCGTATGCCGTCTTCTGCTTG
trf186580	plus	CTATTCAATGACTTACCTTCTTCATCTGTGAAATGGGGGCAGATCGGAAGAGCGGTTCAGCAGGAATGCCGAGACCGATCTCGTATGCCGTCTTCTGCTTG
trf186940	minus	AGTTTCTGGTGTCCCTCAAACCATATTCTTTTCCAGGACTAGATCGGAAGAGCGGTTCAGCAGGAATGCCGAGACCGATCTCGTATGCCGTCTTCTGCTTG
trf186940	plus	ATTGTCCCATCCAAAGGCTAAAACCTAGATGAAAATGTCTAGATCGGAAGAGCGGTTCAGCAGGAATGCCGAGACCGATCTCGTATGCCGTCTTCTGCTTG
trf187176	minus	CAAGGACAAAAAGCCACTCTTTAACAAAAGGTATGCTTATAGATCGGAAGAGCGGTTCAGCAGGAATGCCGAGACCGATCTCGTATGCCGTCTTCTGCTTG
trf187176	plus	TCTGTCTTCGAGCTGATCATAAAGAAATTCTTTGACCTACAGATCGGAAGAGCGGTTCAGCAGGAATGCCGAGACCGATCTCGTATGCCGTCTTCTGCTTG
trf187344	minus	GTTTTTGTTGTCTATAACCCACTCAGTCTATGGTATTTTGAGATCGGAAGAGCGGTTCAGCAGGAATGCCGAGACCGATCTCGTATGCCGTCTTCTGCTTG
trf187344	plus	ACTAACATCATATTAGGGGATAGAATTTCAACATATGAATAGATCGGAAGAGCGGTTCAGCAGGAATGCCGAGACCGATCTCGTATGCCGTCTTCTGCTTG
trf187630	minus	ATACCTTTAATGGGAGAGACAGCAGAATTACTGAAGATCTAGATCGGAAGAGCGGTTCAGCAGGAATGCCGAGACCGATCTCGTATGCCGTCTTCTGCTTG
trf187630	plus	GCATTAACTTCCTCAAGTCGTTTAATGTCCTGGCATTAATAGATCGGAAGAGCGGTTCAGCAGGAATGCCGAGACCGATCTCGTATGCCGTCTTCTGCTTG
trf187649	minus	ACCTAAAGGCAAACCAGATTTCTTTCAATAAAGGTTTTTGAGATCGGAAGAGCGGTTCAGCAGGAATGCCGAGACCGATCTCGTATGCCGTCTTCTGCTTG
trf187649	plus	GTTCATTCAGGGTTAGGAGTTTAAAGAAGTTACCAGTAAAAGATCGGAAGAGCGGTTCAGCAGGAATGCCGAGACCGATCTCGTATGCCGTCTTCTGCTTG
trf187905	minus	ATGAATGAACAAGTCGCCTTGGCAAAGGACACATGGATAGAGATCGGAAGAGCGGTTCAGCAGGAATGCCGAGACCGATCTCGTATGCCGTCTTCTGCTTG
trf187905	plus	ACAGATGCTGACTAAGCAACAAATTAATATACATGTAGAAAGATCGGAAGAGCGGTTCAGCAGGAATGCCGAGACCGATCTCGTATGCCGTCTTCTGCTTG
trf188461	minus	CTTCAAAATGCATAGTCGAAAATAAATTACAAGGGAAATGAGATCGGAAGAGCGGTTCAGCAGGAATGCCGAGACCGATCTCGTATGCCGTCTTCTGCTTG
trf188461	minus	AAGCCTGAAATAACGTAGAGAATATACTCTGATAACAGTGAGATCGGAAGAGCGGTTCAGCAGGAATGCCGAGACCGATCTCGTATGCCGTCTTCTGCTTG
trf188461	plus	GCTCCTTTATACCATCTATGTTGATATATGTTTCAAGTATAGATCGGAAGAGCGGTTCAGCAGGAATGCCGAGACCGATCTCGTATGCCGTCTTCTGCTTG
trf188461	plus	CAAATCTTCTAAGTCCTTGTTAAATATTGTGCCTCTTATCAGATCGGAAGAGCGGTTCAGCAGGAATGCCGAGACCGATCTCGTATGCCGTCTTCTGCTTG
trf188909	minus	ACATCAGGACGGAAGATGCTCAATAATTATTAAGCAATTTAGATCGGAAGAGCGGTTCAGCAGGAATGCCGAGACCGATCTCGTATGCCGTCTTCTGCTTG
trf188909	plus	CCTACCTGTTCCCTTCTATTTTACTATTTCCTTACTGGGAAGATCGGAAGAGCGGTTCAGCAGGAATGCCGAGACCGATCTCGTATGCCGTCTTCTGCTTG
trf188973	minus	TTGGTCAAAGAACAGTGGGAGGAGAGGGATGGGCTTCCAGAGATCGGAAGAGCGGTTCAGCAGGAATGCCGAGACCGATCTCGTATGCCGTCTTCTGCTTG
trf188973	plus	CTGTCTACTGTCTGCTAAGAATACAGATATAACAAGTGCAAGATCGGAAGAGCGGTTCAGCAGGAATGCCGAGACCGATCTCGTATGCCGTCTTCTGCTTG
trf189270	minus	AGGACAGTAACATACCTTGGGCAAGCTGTAGGTCAAATGTAGATCGGAAGAGCGGTTCAGCAGGAATGCCGAGACCGATCTCGTATGCCGTCTTCTGCTTG
trf189270	plus	TTATATTCGCAGCCAGAGTGCTCTGATAATGAATATTAGTAGATCGGAAGAGCGGTTCAGCAGGAATGCCGAGACCGATCTCGTATGCCGTCTTCTGCTTG
trf189485	minus	GGATGGTGAACACATGTAATCCCAGCACTTTGGAAGGCTAAGATCGGAAGAGCGGTTCAGCAGGAATGCCGAGACCGATCTCGTATGCCGTCTTCTGCTTG
trf189485	minus	CTTAAGATTCACCATATTTCTAAGTTTGAGGCATTAGATTAGATCGGAAGAGCGGTTCAGCAGGAATGCCGAGACCGATCTCGTATGCCGTCTTCTGCTTG
trf189485	plus	GGGCTGGAGGAGATTAGGTTTTTTAAAATGCTCTAGTATTAGATCGGAAGAGCGGTTCAGCAGGAATGCCGAGACCGATCTCGTATGCCGTCTTCTGCTTG
trf189485	plus	TGTATTGCAATGTAGATCTATTCAAAGAGGCCAAAATCTTAGATCGGAAGAGCGGTTCAGCAGGAATGCCGAGACCGATCTCGTATGCCGTCTTCTGCTTG
trf189520	minus	TTGGTTTGTGTATGTGAGGGGTATGTGTGGGAGTGTGTGTAGATCGGAAGAGCGGTTCAGCAGGAATGCCGAGACCGATCTCGTATGCCGTCTTCTGCTTG
trf189520	plus	TCCCACATATGGATTTCCTGCCCTGCCTTCTGAGGGTGTTAGATCGGAAGAGCGGTTCAGCAGGAATGCCGAGACCGATCTCGTATGCCGTCTTCTGCTTG
trf190015	minus	ATCAGTACCCTATGCTTCCAGACTTTCATAATAAATTGAAAGATCGGAAGAGCGGTTCAGCAGGAATGCCGAGACCGATCTCGTATGCCGTCTTCTGCTTG
trf190015	plus	GAATGACCTGTATCATGGACTTAACACCCTATTGTTAGTTAGATCGGAAGAGCGGTTCAGCAGGAATGCCGAGACCGATCTCGTATGCCGTCTTCTGCTTG
trf19018	minus	CAATGGAACACTATATCTATATACACACATACGCACACACAGATCGGAAGAGCGGTTCAGCAGGAATGCCGAGACCGATCTCGTATGCCGTCTTCTGCTTG
trf19018	plus	GATATACATAGGCTGTTGTGAATAGTGTTGCAAAAAACATAGATCGGAAGAGCGGTTCAGCAGGAATGCCGAGACCGATCTCGTATGCCGTCTTCTGCTTG
trf191069	minus	GGACCTATAGACAGACAAGAAGATGCCTATCCAAGTAAGAAGATCGGAAGAGCGGTTCAGCAGGAATGCCGAGACCGATCTCGTATGCCGTCTTCTGCTTG
trf191069	plus	GGGAAATTACTTCCACCCAAAGATTTTCCGCATTGTTGGAAGATCGGAAGAGCGGTTCAGCAGGAATGCCGAGACCGATCTCGTATGCCGTCTTCTGCTTG
trf192490	minus	GCACGTGGGATTGATAAAACACAACACCTCTTCGATATGTAGATCGGAAGAGCGGTTCAGCAGGAATGCCGAGACCGATCTCGTATGCCGTCTTCTGCTTG
trf192490	plus	ACATGACCACTACCATGAGACTTTTGCTGAAACTACTGAGAGATCGGAAGAGCGGTTCAGCAGGAATGCCGAGACCGATCTCGTATGCCGTCTTCTGCTTG
trf193171	minus	TAGATCATTCCCCCCTGCCTCCTGCTTTATTGAATTCTGGAGATCGGAAGAGCGGTTCAGCAGGAATGCCGAGACCGATCTCGTATGCCGTCTTCTGCTTG
trf193171	plus	GGGTGCATGATCAACAAAGTATAAATATCCATCAATAATAAGATCGGAAGAGCGGTTCAGCAGGAATGCCGAGACCGATCTCGTATGCCGTCTTCTGCTTG
trf193536	minus	CACTTGTTCGCATTCTCCTACACACTTTCATACACACAGCAGATCGGAAGAGCGGTTCAGCAGGAATGCCGAGACCGATCTCGTATGCCGTCTTCTGCTTG
trf193536	minus	CATTCTCACAGTCTCCATACACTCAAACACACGCTCACATAGATCGGAAGAGCGGTTCAGCAGGAATGCCGAGACCGATCTCGTATGCCGTCTTCTGCTTG
trf193536	plus	GCATACATGTTTGTGAAAGGGTGTATGTGTGTGGGAACGTAGATCGGAAGAGCGGTTCAGCAGGAATGCCGAGACCGATCTCGTATGCCGTCTTCTGCTTG
trf193536	plus	AGAGGGCAAGTGTGTATGAATGTGAGAGTGTGACAGTGTGAGATCGGAAGAGCGGTTCAGCAGGAATGCCGAGACCGATCTCGTATGCCGTCTTCTGCTTG
trf193614	minus	GACTACCTATACATCTGTCCATCTGTTCTCTTCAAGGGAAAGATCGGAAGAGCGGTTCAGCAGGAATGCCGAGACCGATCTCGTATGCCGTCTTCTGCTTG
trf193614	plus	AGTACTCTCTCTCCTTTGGTAGGCAGAAACTCAATTCTCTAGATCGGAAGAGCGGTTCAGCAGGAATGCCGAGACCGATCTCGTATGCCGTCTTCTGCTTG
trf193842	minus	ACTCCATCATTGTAGTATGGAAGCAGTCATAGACAATATGAGATCGGAAGAGCGGTTCAGCAGGAATGCCGAGACCGATCTCGTATGCCGTCTTCTGCTTG
trf193842	plus	CCCTCCTAAAACAGTATGTGGATATATATTTTAATTACATAGATCGGAAGAGCGGTTCAGCAGGAATGCCGAGACCGATCTCGTATGCCGTCTTCTGCTTG
trf194444	minus	CAGCTGAGGTTGCCTTTTTTTTTTTTTTTTTTTTTTTGAGAGATCGGAAGAGCGGTTCAGCAGGAATGCCGAGACCGATCTCGTATGCCGTCTTCTGCTTG
trf194444	plus	TGAACGTACATCGAGGACATCTCATGTTGTCCTGCAGAGAAGATCGGAAGAGCGGTTCAGCAGGAATGCCGAGACCGATCTCGTATGCCGTCTTCTGCTTG
trf194547	minus	AAATAACTGGGTAGAAGGGGCAGATAATGTGTTTGATATCAGATCGGAAGAGCGGTTCAGCAGGAATGCCGAGACCGATCTCGTATGCCGTCTTCTGCTTG
trf194547	minus	GGATGGAGGGTGAATGATTATATGATGGATAGATTGATGAAGATCGGAAGAGCGGTTCAGCAGGAATGCCGAGACCGATCTCGTATGCCGTCTTCTGCTTG
trf194547	plus	TGTTTTTTGGTCCATCCATCCACCCACCCATCCATCCATCAGATCGGAAGAGCGGTTCAGCAGGAATGCCGAGACCGATCTCGTATGCCGTCTTCTGCTTG
trf194547	plus	TAGTAGTGGCCCCTACAATATGCCAGGCATTGAACCAACTAGATCGGAAGAGCGGTTCAGCAGGAATGCCGAGACCGATCTCGTATGCCGTCTTCTGCTTG
trf195219	minus	GTTGGATATTGTGTCTCCCAGTTGAGCAAGAGCTCAAAGGAGATCGGAAGAGCGGTTCAGCAGGAATGCCGAGACCGATCTCGTATGCCGTCTTCTGCTTG
trf195219	plus	AGAAGTAGGAAAGACACGACCTTGGAAGAAAAAAATGAGTAGATCGGAAGAGCGGTTCAGCAGGAATGCCGAGACCGATCTCGTATGCCGTCTTCTGCTTG
trf195465	minus	ATGAAAAATATGGGTGGGAGTTTGAGAAAGTTCTAGAAATAGATCGGAAGAGCGGTTCAGCAGGAATGCCGAGACCGATCTCGTATGCCGTCTTCTGCTTG
trf195465	plus	TCAGCCACCCATATTTTTTAAAGTATCATTCAATAAAATAAGATCGGAAGAGCGGTTCAGCAGGAATGCCGAGACCGATCTCGTATGCCGTCTTCTGCTTG
trf197165	minus	GCTTCCCTCAGCTCACTGTAACCTCTGCCTCCCAGGTTCAAGATCGGAAGAGCGGTTCAGCAGGAATGCCGAGACCGATCTCGTATGCCGTCTTCTGCTTG
trf197165	plus	AGGGAATGCAGAGTCCATAAGTTGGGGAAGGCAAAGAAATAGATCGGAAGAGCGGTTCAGCAGGAATGCCGAGACCGATCTCGTATGCCGTCTTCTGCTTG
trf197451	minus	CACCTAAGCAGGTCATTTGTGGTTTTATATGGCAGACTCTAGATCGGAAGAGCGGTTCAGCAGGAATGCCGAGACCGATCTCGTATGCCGTCTTCTGCTTG
trf197451	plus	GGCATCCAGTAAATCATGTCTTCATTTCTGTCCCAAAGGAAGATCGGAAGAGCGGTTCAGCAGGAATGCCGAGACCGATCTCGTATGCCGTCTTCTGCTTG
trf197738	minus	TCCTTGGTTCTTTGGTGTTGCCTGATGTCCTAGACCACTTAGATCGGAAGAGCGGTTCAGCAGGAATGCCGAGACCGATCTCGTATGCCGTCTTCTGCTTG
trf197738	plus	ACTTTCAAAGCCCCCAGATTCAACCTTCTCTGCTTTGCTTAGATCGGAAGAGCGGTTCAGCAGGAATGCCGAGACCGATCTCGTATGCCGTCTTCTGCTTG
trf198355	minus	CTCCCTGTGACTAATCTCAAACAGCACATTCAGCCAGTGCAGATCGGAAGAGCGGTTCAGCAGGAATGCCGAGACCGATCTCGTATGCCGTCTTCTGCTTG
trf198355	plus	TGAGGAATTCTGCATGAATCATCATTTTGAACTAATCCTAAGATCGGAAGAGCGGTTCAGCAGGAATGCCGAGACCGATCTCGTATGCCGTCTTCTGCTTG
trf198650	minus	CTGGGTTCTTGACCCACAAGCAGCCTCCTTCTGGAGTCATAGATCGGAAGAGCGGTTCAGCAGGAATGCCGAGACCGATCTCGTATGCCGTCTTCTGCTTG
trf198650	plus	TTCCAAAGACTAGCCAATGGCTGAGCTCCCAACAACCTGCAGATCGGAAGAGCGGTTCAGCAGGAATGCCGAGACCGATCTCGTATGCCGTCTTCTGCTTG
trf198654	minus	AACTACTTGTATCCATTTGCATTGCATTAAGGTCTTTTTGAGATCGGAAGAGCGGTTCAGCAGGAATGCCGAGACCGATCTCGTATGCCGTCTTCTGCTTG
trf198654	plus	ACACACTGTGCTTGTATTGAAAATAATATATATGTATTTTAGATCGGAAGAGCGGTTCAGCAGGAATGCCGAGACCGATCTCGTATGCCGTCTTCTGCTTG
trf198663	minus	GTCAATCCTATGTTAGGCAGTGAACTCCAAATTTGACCAAAGATCGGAAGAGCGGTTCAGCAGGAATGCCGAGACCGATCTCGTATGCCGTCTTCTGCTTG
trf198663	plus	GGAGGGCAATTTTCACATTCTCCCTTACCAAAGTTAACCTAGATCGGAAGAGCGGTTCAGCAGGAATGCCGAGACCGATCTCGTATGCCGTCTTCTGCTTG
trf199026	minus	GGGGTGGTTATAAAGAAATATCCACACAACCATTCATGTAAGATCGGAAGAGCGGTTCAGCAGGAATGCCGAGACCGATCTCGTATGCCGTCTTCTGCTTG
trf199026	plus	CTCATGAGATCACGAGTAGATGGCAACTACTCAGGAATAAAGATCGGAAGAGCGGTTCAGCAGGAATGCCGAGACCGATCTCGTATGCCGTCTTCTGCTTG
trf199231	minus	GGGCTCCTCTTTAGTGTTAATGGTTTACAAGCCAGGTTTTAGATCGGAAGAGCGGTTCAGCAGGAATGCCGAGACCGATCTCGTATGCCGTCTTCTGCTTG
trf199231	plus	GAGGAAACTGTCGATACTCACAGCAACTTGGAGGAACCTCAGATCGGAAGAGCGGTTCAGCAGGAATGCCGAGACCGATCTCGTATGCCGTCTTCTGCTTG
trf199493	minus	GCGTGATCCCAGATCAATTGGCTCACTGCAACAGCTGCCTAGATCGGAAGAGCGGTTCAGCAGGAATGCCGAGACCGATCTCGTATGCCGTCTTCTGCTTG
trf199493	plus	TGCAGCGAAGTGACATTGCACCACTGAACTCCAGCCTGGGAGATCGGAAGAGCGGTTCAGCAGGAATGCCGAGACCGATCTCGTATGCCGTCTTCTGCTTG
trf199566	minus	GCTTCTCATTCGCTCACTTTCCAGACGATGGGCCGAGTAGAGATCGGAAGAGCGGTTCAGCAGGAATGCCGAGACCGATCTCGTATGCCGTCTTCTGCTTG
trf199566	plus	CACTCAGTGATGTGTTAACCTCAGGCAGGTTCCCAGGTGAAGATCGGAAGAGCGGTTCAGCAGGAATGCCGAGACCGATCTCGTATGCCGTCTTCTGCTTG
trf200161	minus	GGGAATTCCCCTGGTACTCTGCCAGCCCAGCAGCCCTCCCAGATCGGAAGAGCGGTTCAGCAGGAATGCCGAGACCGATCTCGTATGCCGTCTTCTGCTTG
trf200161	plus	TTCATAGAAAGCCAGGGTCTCTTTCCTCTATAGTTAGGTTAGATCGGAAGAGCGGTTCAGCAGGAATGCCGAGACCGATCTCGTATGCCGTCTTCTGCTTG
trf200179	minus	ATGGAACAAGGTATCAAGGGGAACAGGGGAGTCAGGCCACAGATCGGAAGAGCGGTTCAGCAGGAATGCCGAGACCGATCTCGTATGCCGTCTTCTGCTTG
trf200179	plus	GCCATCCTGAGTTTATGATGCCAACCAGCCCTGGGTGGATAGATCGGAAGAGCGGTTCAGCAGGAATGCCGAGACCGATCTCGTATGCCGTCTTCTGCTTG
trf200786	minus	TCCATCATCAACTCGTCTGTCCCTTCATTCAAACAACATGAGATCGGAAGAGCGGTTCAGCAGGAATGCCGAGACCGATCTCGTATGCCGTCTTCTGCTTG
trf200786	plus	TGGATGATGAATGTACAGACATGTGGATGGGTGAATAATTAGATCGGAAGAGCGGTTCAGCAGGAATGCCGAGACCGATCTCGTATGCCGTCTTCTGCTTG
trf201339	minus	TCACGCCTCTGACTAGGACACCGGCCACCGGACTGATGGCAGATCGGAAGAGCGGTTCAGCAGGAATGCCGAGACCGATCTCGTATGCCGTCTTCTGCTTG
trf201339	plus	CTTGTGGTGACTTGTTGCATCAGCTGTGGGGAGCTCACACAGATCGGAAGAGCGGTTCAGCAGGAATGCCGAGACCGATCTCGTATGCCGTCTTCTGCTTG
trf202057	minus	TCACAATCAGGTACAGACTCAAAAATGTAGTTGCATTCATAGATCGGAAGAGCGGTTCAGCAGGAATGCCGAGACCGATCTCGTATGCCGTCTTCTGCTTG
trf202057	plus	TGGCAAGTGGATGTATAGCTTATGTAATAACAGCAATTACAGATCGGAAGAGCGGTTCAGCAGGAATGCCGAGACCGATCTCGTATGCCGTCTTCTGCTTG
trf202091	minus	CACGTGGTGTGTGTTACATGAGTGTGTGTATGTGATGTGTAGATCGGAAGAGCGGTTCAGCAGGAATGCCGAGACCGATCTCGTATGCCGTCTTCTGCTTG
trf202091	plus	ACCTCACACATGCACGGATACATGCAGGCACAGGTGTGCTAGATCGGAAGAGCGGTTCAGCAGGAATGCCGAGACCGATCTCGTATGCCGTCTTCTGCTTG
trf202111	minus	ATGCCGGTGAATCCTCATTTGCCTGGGTCTCGGGACCCTCAGATCGGAAGAGCGGTTCAGCAGGAATGCCGAGACCGATCTCGTATGCCGTCTTCTGCTTG
trf202111	plus	ATGAAGACAAGAAGCGTGACCTGCCCTGGAAGGTAGATGTAGATCGGAAGAGCGGTTCAGCAGGAATGCCGAGACCGATCTCGTATGCCGTCTTCTGCTTG
trf203882	minus	GTCCAAACTTTTACAGGGTGAAGCAATTTTCTCTTTTAGTAGATCGGAAGAGCGGTTCAGCAGGAATGCCGAGACCGATCTCGTATGCCGTCTTCTGCTTG
trf203882	minus	GAGGTTCATGATAGATGATAGACAGACAGACAGACAGACAAGATCGGAAGAGCGGTTCAGCAGGAATGCCGAGACCGATCTCGTATGCCGTCTTCTGCTTG
trf203882	minus	GTACATACACGGATACACAGATACCTAGATAGATAGATAGAGATCGGAAGAGCGGTTCAGCAGGAATGCCGAGACCGATCTCGTATGCCGTCTTCTGCTTG
trf203882	plus	CCGTGTATGTACGTATCTACATAGGTATCTGTGAATGTATAGATCGGAAGAGCGGTTCAGCAGGAATGCCGAGACCGATCTCGTATGCCGTCTTCTGCTTG
trf203882	plus	AGGATGCCCTCTTAGAATCTGTAAGTGTATGAAGCAGATCAGATCGGAAGAGCGGTTCAGCAGGAATGCCGAGACCGATCTCGTATGCCGTCTTCTGCTTG
trf203882	plus	GTAGTAACTTTGGCAAGACCTATTTATTGGATGAGAGGGAAGATCGGAAGAGCGGTTCAGCAGGAATGCCGAGACCGATCTCGTATGCCGTCTTCTGCTTG
trf203986	minus	CGTAGCCTGAAGGGAACTTTATACAGTATTTTAAATAATTAGATCGGAAGAGCGGTTCAGCAGGAATGCCGAGACCGATCTCGTATGCCGTCTTCTGCTTG
trf203986	plus	TTGTAGATTGCATCAAGGGGCTTCCTTGAATATGGCTTTCAGATCGGAAGAGCGGTTCAGCAGGAATGCCGAGACCGATCTCGTATGCCGTCTTCTGCTTG
trf204887	minus	TATCTTAACCACCTGTCCACGCCTTGCAGGTTGAACGCTCAGATCGGAAGAGCGGTTCAGCAGGAATGCCGAGACCGATCTCGTATGCCGTCTTCTGCTTG
trf204887	plus	TGTTAGAGAAGATGACCCCTTGGGCTATTGGCTCAGAAAAAGATCGGAAGAGCGGTTCAGCAGGAATGCCGAGACCGATCTCGTATGCCGTCTTCTGCTTG
trf205046	minus	CTGAGTAGCTAGGTGCGCACCACCAAACCCGGCTAATTTTAGATCGGAAGAGCGGTTCAGCAGGAATGCCGAGACCGATCTCGTATGCCGTCTTCTGCTTG
trf205046	plus	CCACAGAGTCAAATGAAGAGACAATTAGAAAGCAGAAAGAAGATCGGAAGAGCGGTTCAGCAGGAATGCCGAGACCGATCTCGTATGCCGTCTTCTGCTTG
trf205046	plus	AGAGTCAAATGAAGAGACAATTAGAAAGCAGAAAGAGGCCAGATCGGAAGAGCGGTTCAGCAGGAATGCCGAGACCGATCTCGTATGCCGTCTTCTGCTTG
trf205426	minus	TAGATTAGTGGGACCAGAGTGAGTAGGGCATGGCCTTGACAGATCGGAAGAGCGGTTCAGCAGGAATGCCGAGACCGATCTCGTATGCCGTCTTCTGCTTG
trf205426	plus	CCACATATCACACATGCAACACATGCACACTCACACCCACAGATCGGAAGAGCGGTTCAGCAGGAATGCCGAGACCGATCTCGTATGCCGTCTTCTGCTTG
trf20545	minus	ATCAGGCTGTTCAGACAATCACCACTTCCAGTGCCTGTTAAGATCGGAAGAGCGGTTCAGCAGGAATGCCGAGACCGATCTCGTATGCCGTCTTCTGCTTG
trf20545	plus	GCAGTAGCTGTTCTAAAATCTGTGTCTGCTAATACCATCAAGATCGGAAGAGCGGTTCAGCAGGAATGCCGAGACCGATCTCGTATGCCGTCTTCTGCTTG
trf205582	minus	TCCTTCAACCGCACCCCCTAACCCCGCCAGCCTGTGACCAAGATCGGAAGAGCGGTTCAGCAGGAATGCCGAGACCGATCTCGTATGCCGTCTTCTGCTTG
trf205582	plus	AGCTGCACCTGTCTGTAGGAGCACGCTGGTAGCATACGGAAGATCGGAAGAGCGGTTCAGCAGGAATGCCGAGACCGATCTCGTATGCCGTCTTCTGCTTG
trf205630	minus	AGCCTGTCTCATCTTATGCACACACACACACACACACACAAGATCGGAAGAGCGGTTCAGCAGGAATGCCGAGACCGATCTCGTATGCCGTCTTCTGCTTG
trf205630	minus	AACAGAAGAGATTCCCTGCAGCCTGTCTCATCTTATGCACAGATCGGAAGAGCGGTTCAGCAGGAATGCCGAGACCGATCTCGTATGCCGTCTTCTGCTTG
trf205630	plus	GACTATAGATGCAGCCATCATGCCCAGCTAATTTTTGTATAGATCGGAAGAGCGGTTCAGCAGGAATGCCGAGACCGATCTCGTATGCCGTCTTCTGCTTG
trf206645	minus	TAGACAATGATGGCCAGGAGCAGTGGCTCACGCCTGTAATAGATCGGAAGAGCGGTTCAGCAGGAATGCCGAGACCGATCTCGTATGCCGTCTTCTGCTTG
trf206645	plus	TAAGGAGATTAGCAAATGAGAAAATAATTTACCTGATATAAGATCGGAAGAGCGGTTCAGCAGGAATGCCGAGACCGATCTCGTATGCCGTCTTCTGCTTG
trf206647	minus	ACTTTGGCATCTTATTCCCGGATGGACTGCTCCTCTTAGGAGATCGGAAGAGCGGTTCAGCAGGAATGCCGAGACCGATCTCGTATGCCGTCTTCTGCTTG
trf206647	plus	TCTTACATGGTGACGACGAGAGAAATGAGGAAGAAGCAAAAGATCGGAAGAGCGGTTCAGCAGGAATGCCGAGACCGATCTCGTATGCCGTCTTCTGCTTG
trf207023	minus	AGTCATGTGCATGACATGTGAAGAAAATAAGAAAATTCTAAGATCGGAAGAGCGGTTCAGCAGGAATGCCGAGACCGATCTCGTATGCCGTCTTCTGCTTG
trf207023	minus	TAGAGCTATATGTGTGTAACTGTATTTTATATATATGCATAGATCGGAAGAGCGGTTCAGCAGGAATGCCGAGACCGATCTCGTATGCCGTCTTCTGCTTG
trf207023	plus	TGTTATAGCTGTATTCCTGTATATATGTTATAACAACTGTAGATCGGAAGAGCGGTTCAGCAGGAATGCCGAGACCGATCTCGTATGCCGTCTTCTGCTTG
trf207023	plus	ATAACTCCTAGGAGTACAGTTATAACATATATATAATATTAGATCGGAAGAGCGGTTCAGCAGGAATGCCGAGACCGATCTCGTATGCCGTCTTCTGCTTG
trf207164	minus	TAAGTGCCACCAAGAAACGTATATGCAGCAGGAAGATCTCAGATCGGAAGAGCGGTTCAGCAGGAATGCCGAGACCGATCTCGTATGCCGTCTTCTGCTTG
trf207164	minus	TAGGCTAGAAAGTCCATGTCTTGTTCACTATTTTATCCCTAGATCGGAAGAGCGGTTCAGCAGGAATGCCGAGACCGATCTCGTATGCCGTCTTCTGCTTG
trf207164	plus	AAGTTCTGACAAGTGCTCTGAAGAAATAGAGATTGCAGCCAGATCGGAAGAGCGGTTCAGCAGGAATGCCGAGACCGATCTCGTATGCCGTCTTCTGCTTG
trf207164	plus	GAGACAGCCAAGCTAAGTTATGGGACAGCAATGCTGAAGTAGATCGGAAGAGCGGTTCAGCAGGAATGCCGAGACCGATCTCGTATGCCGTCTTCTGCTTG
trf207278	minus	ACCAGAATAAGCAAACACCTCTCATTAGTTTGTGCAGCTAAGATCGGAAGAGCGGTTCAGCAGGAATGCCGAGACCGATCTCGTATGCCGTCTTCTGCTTG
trf207278	plus	AACTCTGAAAACTTCACGGGGAATTAACACTTCAGGGAGTAGATCGGAAGAGCGGTTCAGCAGGAATGCCGAGACCGATCTCGTATGCCGTCTTCTGCTTG
trf207430	minus	CTGTGACAACAGCATCGATAATTTTGTTCGTGTGTGAAATAGATCGGAAGAGCGGTTCAGCAGGAATGCCGAGACCGATCTCGTATGCCGTCTTCTGCTTG
trf207430	plus	GCATCTTAGTTCTTTTGGGCTGCTATAACAAAATGCCATAAGATCGGAAGAGCGGTTCAGCAGGAATGCCGAGACCGATCTCGTATGCCGTCTTCTGCTTG
trf207927	minus	CATGAACGATCACTCTTGTGGGGATGCCCAAGATTCTGTGAGATCGGAAGAGCGGTTCAGCAGGAATGCCGAGACCGATCTCGTATGCCGTCTTCTGCTTG
trf207927	plus	GGCCAATTTATTGGGAGCATTTCCTCTATCTGTGGGGTGCAGATCGGAAGAGCGGTTCAGCAGGAATGCCGAGACCGATCTCGTATGCCGTCTTCTGCTTG
trf207939	minus	ACCAATCACCCTTGGATGTAGAGGGACAACTGTATCTTCTAGATCGGAAGAGCGGTTCAGCAGGAATGCCGAGACCGATCTCGTATGCCGTCTTCTGCTTG
trf207939	plus	TCCCCAATTTTTTTTGATCCACAGTTGGTTGAATTCATGGAGATCGGAAGAGCGGTTCAGCAGGAATGCCGAGACCGATCTCGTATGCCGTCTTCTGCTTG
trf208055	minus	ATGTGACCACACTATTCTCCATCGCTGTTTCCTTGCTGTGAGATCGGAAGAGCGGTTCAGCAGGAATGCCGAGACCGATCTCGTATGCCGTCTTCTGCTTG
trf208055	plus	TCCAAAAGACCTGGTCAAAGGTGTGTGGGTCATTCAAGTGAGATCGGAAGAGCGGTTCAGCAGGAATGCCGAGACCGATCTCGTATGCCGTCTTCTGCTTG
trf208395	minus	ATGGTGCAATCTGCTGTAGTGTAATCTATATTATTGGCAGAGATCGGAAGAGCGGTTCAGCAGGAATGCCGAGACCGATCTCGTATGCCGTCTTCTGCTTG
trf208395	plus	GTTAGCCTTTGTTGGGGATACAAGATCAATGAGTTATACTAGATCGGAAGAGCGGTTCAGCAGGAATGCCGAGACCGATCTCGTATGCCGTCTTCTGCTTG
trf208921	minus	ATCTCAGTTCCATGTCTGACCCATAATAAGCACTCGGTCAAGATCGGAAGAGCGGTTCAGCAGGAATGCCGAGACCGATCTCGTATGCCGTCTTCTGCTTG
trf208921	plus	ATCCCACATAAGGGATTCTCTCCTTTTTAGAGATGAGTAAAGATCGGAAGAGCGGTTCAGCAGGAATGCCGAGACCGATCTCGTATGCCGTCTTCTGCTTG
trf209079	minus	TTAGAGTGAAGTCACAGGTGAAGTATAGAAGAGACATCCAAGATCGGAAGAGCGGTTCAGCAGGAATGCCGAGACCGATCTCGTATGCCGTCTTCTGCTTG
trf209079	plus	AAAGGGCATAGCCAACACCATGGCTCAAGCCTGTAATTCCAGATCGGAAGAGCGGTTCAGCAGGAATGCCGAGACCGATCTCGTATGCCGTCTTCTGCTTG
trf2094	minus	TGCTGGTCAGAGGATTTTGAGGAGCCCCGCCCCAATTTTGAGATCGGAAGAGCGGTTCAGCAGGAATGCCGAGACCGATCTCGTATGCCGTCTTCTGCTTG
trf2094	plus	CATAGGTGGAATTTGCTGTGAAATGCCCCAGGAAACAAAAAGATCGGAAGAGCGGTTCAGCAGGAATGCCGAGACCGATCTCGTATGCCGTCTTCTGCTTG
trf209575	minus	CACTACATAAAGGCCAGTAGTTGTTACTGTCAAACTATCAAGATCGGAAGAGCGGTTCAGCAGGAATGCCGAGACCGATCTCGTATGCCGTCTTCTGCTTG
trf209575	plus	TGGCAGCCCTTTAATGATACCAAAAACAGCTTTGGTGGGAAGATCGGAAGAGCGGTTCAGCAGGAATGCCGAGACCGATCTCGTATGCCGTCTTCTGCTTG
trf210970	minus	TCTTCTGGATAAAACCAGGGTAATTTCCCATAGAGCCCAAAGATCGGAAGAGCGGTTCAGCAGGAATGCCGAGACCGATCTCGTATGCCGTCTTCTGCTTG
trf210970	plus	GCCGTTTGTAAGATTAGAGGAAAAAGACATTTCCAACCATAGATCGGAAGAGCGGTTCAGCAGGAATGCCGAGACCGATCTCGTATGCCGTCTTCTGCTTG
trf211013	minus	GCAGTTAGACCAATAAGTGGGTCTTGTAATGCAATTTAACAGATCGGAAGAGCGGTTCAGCAGGAATGCCGAGACCGATCTCGTATGCCGTCTTCTGCTTG
trf211013	minus	TACTAACTATCATGTACAGCTCCAATTTCCTTAGAATAAAAGATCGGAAGAGCGGTTCAGCAGGAATGCCGAGACCGATCTCGTATGCCGTCTTCTGCTTG
trf211013	plus	TGACTAATAGTAAGGAGTTGATTAAATAAATTTTGCTTATAGATCGGAAGAGCGGTTCAGCAGGAATGCCGAGACCGATCTCGTATGCCGTCTTCTGCTTG
trf211013	plus	AGATGCCTACTATCTTCCAGGAATTGTTCTGTAGTATAATAGATCGGAAGAGCGGTTCAGCAGGAATGCCGAGACCGATCTCGTATGCCGTCTTCTGCTTG
trf211531	minus	TATGATCATGCGAGCAAGACCTTGCCTCTTAAAAAAAAAAAGATCGGAAGAGCGGTTCAGCAGGAATGCCGAGACCGATCTCGTATGCCGTCTTCTGCTTG
trf211531	plus	CTGGCCAAGTTATTGCTAAATATTAACTGAATTACAATTGAGATCGGAAGAGCGGTTCAGCAGGAATGCCGAGACCGATCTCGTATGCCGTCTTCTGCTTG
trf211589	minus	ATTAGAAGGGGAAATTCATCAAAGATATAATCATTGTGGGAGATCGGAAGAGCGGTTCAGCAGGAATGCCGAGACCGATCTCGTATGCCGTCTTCTGCTTG
trf211589	plus	GGCACAAGAACCATATTTACTTATTTTTTATTTTTTAGATAGATCGGAAGAGCGGTTCAGCAGGAATGCCGAGACCGATCTCGTATGCCGTCTTCTGCTTG
trf211916	minus	TAATTTCCAACCTAGCCAGCCAGCTTCCAGATGTGGACCTAGATCGGAAGAGCGGTTCAGCAGGAATGCCGAGACCGATCTCGTATGCCGTCTTCTGCTTG
trf211916	plus	GGGAATTACCATGATTAACCAAAAGCTAGAGGTATACTAGAGATCGGAAGAGCGGTTCAGCAGGAATGCCGAGACCGATCTCGTATGCCGTCTTCTGCTTG
trf211981	minus	TCCACCCAGCTTCACTAATTAACAATATTTTGCCAGTCTTAGATCGGAAGAGCGGTTCAGCAGGAATGCCGAGACCGATCTCGTATGCCGTCTTCTGCTTG
trf211981	plus	TATCACGGCTCACGCAGCTTCAACCTCCCCAGGCTCAGGTAGATCGGAAGAGCGGTTCAGCAGGAATGCCGAGACCGATCTCGTATGCCGTCTTCTGCTTG
trf212236	minus	AGTAGCTGGCATAGGTGCGCGCCACCACGCCTAGCTGATTAGATCGGAAGAGCGGTTCAGCAGGAATGCCGAGACCGATCTCGTATGCCGTCTTCTGCTTG
trf212236	plus	CAGTATACTACTGATGAAGGTTTTTTTTTCTTTCATCTAAAGATCGGAAGAGCGGTTCAGCAGGAATGCCGAGACCGATCTCGTATGCCGTCTTCTGCTTG
trf212534	minus	GTTGGATGCTGTGATCACTATCTAGTAGCAATCCAAGTCCAGATCGGAAGAGCGGTTCAGCAGGAATGCCGAGACCGATCTCGTATGCCGTCTTCTGCTTG
trf212534	plus	GTGAGTTTGTGCATAATGGGTGTGGACATGCATATATGTGAGATCGGAAGAGCGGTTCAGCAGGAATGCCGAGACCGATCTCGTATGCCGTCTTCTGCTTG
trf212859	minus	CAACAAATGGACTTTGGCTTTCTAGTGAGTTCACTTTCCCAGATCGGAAGAGCGGTTCAGCAGGAATGCCGAGACCGATCTCGTATGCCGTCTTCTGCTTG
trf212859	plus	TGTGTAGCAAAGATTTTGGAGAATTCAGAATCTACTGTTTAGATCGGAAGAGCGGTTCAGCAGGAATGCCGAGACCGATCTCGTATGCCGTCTTCTGCTTG
trf212888	minus	GACATAACTTGGCCTACAGAACAATGGAACAGAGGTTCTGAGATCGGAAGAGCGGTTCAGCAGGAATGCCGAGACCGATCTCGTATGCCGTCTTCTGCTTG
trf212888	minus	GTTGACATAACTTGGCCTACAGAACAATGGAACAGAGGTTAGATCGGAAGAGCGGTTCAGCAGGAATGCCGAGACCGATCTCGTATGCCGTCTTCTGCTTG
trf212888	plus	TCATAATGACAGCTAACTGCAGCCTTGACCTCCGGGATTCAGATCGGAAGAGCGGTTCAGCAGGAATGCCGAGACCGATCTCGTATGCCGTCTTCTGCTTG
trf212888	plus	TGACCTCCGGGATTCCAGTGATCCTCTCACCTTAGCCTCTAGATCGGAAGAGCGGTTCAGCAGGAATGCCGAGACCGATCTCGTATGCCGTCTTCTGCTTG
trf21296	minus	GTGTATATGAGAGAGGAGGAGAGGAGAGGAGAGGGGAAGGAGATCGGAAGAGCGGTTCAGCAGGAATGCCGAGACCGATCTCGTATGCCGTCTTCTGCTTG
trf21296	plus	GTCTAGGCCTACAGGTATAAGAAAGAAGATATTTCAAGGAAGATCGGAAGAGCGGTTCAGCAGGAATGCCGAGACCGATCTCGTATGCCGTCTTCTGCTTG
trf213027	minus	CACACACATTCAACTCCTATATATATATAGGAGTTTATTAAGATCGGAAGAGCGGTTCAGCAGGAATGCCGAGACCGATCTCGTATGCCGTCTTCTGCTTG
trf213027	plus	ACAGTATCTATATCCAGGTCTTCATAAAGAGCCATCATGAAGATCGGAAGAGCGGTTCAGCAGGAATGCCGAGACCGATCTCGTATGCCGTCTTCTGCTTG
trf213066	minus	CTAACCTATCAAACGCTCAATCAATAATCTAGAAATTATCAGATCGGAAGAGCGGTTCAGCAGGAATGCCGAGACCGATCTCGTATGCCGTCTTCTGCTTG
trf213066	plus	TTGCTTGGATCCATGAAGCAGAGGTTGCAGTGAGCCAAGAAGATCGGAAGAGCGGTTCAGCAGGAATGCCGAGACCGATCTCGTATGCCGTCTTCTGCTTG
trf214049	minus	AAGTTCTCTCTAAAATAGGTAAGTATAGTTACTTTATAGTAGATCGGAAGAGCGGTTCAGCAGGAATGCCGAGACCGATCTCGTATGCCGTCTTCTGCTTG
trf214049	plus	CTGGGAGTTCTTTATCAGAGAGTCAGGCAACATAATATTTAGATCGGAAGAGCGGTTCAGCAGGAATGCCGAGACCGATCTCGTATGCCGTCTTCTGCTTG
trf214294	minus	GTGCGTTTACAGCCCTTGAGCTAGACATGAAAGTTCTCCAAGATCGGAAGAGCGGTTCAGCAGGAATGCCGAGACCGATCTCGTATGCCGTCTTCTGCTTG
trf214294	plus	TGAAGATCTGCGGCTATCGAAACCACGAACCCACCGGGAGAGATCGGAAGAGCGGTTCAGCAGGAATGCCGAGACCGATCTCGTATGCCGTCTTCTGCTTG
trf214318	minus	TATATCCCCTTAGGCTTGAGCCAGTTGAAAAAAACTTCCTAGATCGGAAGAGCGGTTCAGCAGGAATGCCGAGACCGATCTCGTATGCCGTCTTCTGCTTG
trf214318	plus	CCTTGATGGTAGATTGTAGAATTAAAATAGTATGGGAAAAAGATCGGAAGAGCGGTTCAGCAGGAATGCCGAGACCGATCTCGTATGCCGTCTTCTGCTTG
trf214476	minus	ACTACATGAACCTCTAGAGAATTATGCTGAGTAAAAAAGCAGATCGGAAGAGCGGTTCAGCAGGAATGCCGAGACCGATCTCGTATGCCGTCTTCTGCTTG
trf214476	plus	TCAGGCTATTTTTCAAAGTGACTATCATTTTTCATTTTCAAGATCGGAAGAGCGGTTCAGCAGGAATGCCGAGACCGATCTCGTATGCCGTCTTCTGCTTG
trf214642	minus	CCCATAACAAGAACCTCCTATCCAAGGGCAGGAGAATCTGAGATCGGAAGAGCGGTTCAGCAGGAATGCCGAGACCGATCTCGTATGCCGTCTTCTGCTTG
trf214642	plus	GGGGGCAAGTAATAATGTTCGTGTCATGTAGCAGACTCATAGATCGGAAGAGCGGTTCAGCAGGAATGCCGAGACCGATCTCGTATGCCGTCTTCTGCTTG
trf214770	minus	GATGTTATGCTAAGCCATGCATAAAAACACAAACACTGCAAGATCGGAAGAGCGGTTCAGCAGGAATGCCGAGACCGATCTCGTATGCCGTCTTCTGCTTG
trf214770	plus	AATAGATGTGAGAGTGCTGGCATCTCTTTGACATACTGATAGATCGGAAGAGCGGTTCAGCAGGAATGCCGAGACCGATCTCGTATGCCGTCTTCTGCTTG
trf214771	minus	CCTGAACACAGTCTTAGATTAGGTGTATGATGTTGCTGCCAGATCGGAAGAGCGGTTCAGCAGGAATGCCGAGACCGATCTCGTATGCCGTCTTCTGCTTG
trf214771	plus	GAACCCAGTCTTAGATGAGTTGTGTGATGTTGCTGCCACTAGATCGGAAGAGCGGTTCAGCAGGAATGCCGAGACCGATCTCGTATGCCGTCTTCTGCTTG
trf21498	minus	TGGAGAGTCATAAGATGACTTTTGAAAAAGCTGTTTACAGAGATCGGAAGAGCGGTTCAGCAGGAATGCCGAGACCGATCTCGTATGCCGTCTTCTGCTTG
trf21498	plus	CTGGTTCAAGTGAAATCTCCTGCCTCAGCCTCCCGAGTAGAGATCGGAAGAGCGGTTCAGCAGGAATGCCGAGACCGATCTCGTATGCCGTCTTCTGCTTG
trf215211	minus	TCAAATAGGCTAGACTCAAGAAAATTCCTGAGATATAATAAGATCGGAAGAGCGGTTCAGCAGGAATGCCGAGACCGATCTCGTATGCCGTCTTCTGCTTG
trf215211	plus	AATCCGCATAAAGTCCTGCAGTCAGCCTGTGGAACCCACTAGATCGGAAGAGCGGTTCAGCAGGAATGCCGAGACCGATCTCGTATGCCGTCTTCTGCTTG
trf215315	minus	ACCTCCTTCTTTAGAGTATTTCCCAATATATAGCTCTTTAAGATCGGAAGAGCGGTTCAGCAGGAATGCCGAGACCGATCTCGTATGCCGTCTTCTGCTTG
trf215315	minus	GACAACATTTTTATTGGGTAATTAACAAAATTTTGTCATTAGATCGGAAGAGCGGTTCAGCAGGAATGCCGAGACCGATCTCGTATGCCGTCTTCTGCTTG
trf215315	plus	ATCAAGAGGCAATCTTCTTGAAACATTCTATGGAAATCAAAGATCGGAAGAGCGGTTCAGCAGGAATGCCGAGACCGATCTCGTATGCCGTCTTCTGCTTG
trf215636	minus	ATTTCAGTCATGTTCACACTTTTATTCTTTTTGAGGCCTAAGATCGGAAGAGCGGTTCAGCAGGAATGCCGAGACCGATCTCGTATGCCGTCTTCTGCTTG
trf215636	plus	TGCACAATATTCCACAGGGAATGTAGTGAATCGATATATAAGATCGGAAGAGCGGTTCAGCAGGAATGCCGAGACCGATCTCGTATGCCGTCTTCTGCTTG
trf215719	minus	TACACACAGCAGAATGGTACATTTGTTACAACTGACAATTAGATCGGAAGAGCGGTTCAGCAGGAATGCCGAGACCGATCTCGTATGCCGTCTTCTGCTTG
trf215719	plus	GACTATAGGTGCATGCTGTAAATATAAAACCACTCTAAAAAGATCGGAAGAGCGGTTCAGCAGGAATGCCGAGACCGATCTCGTATGCCGTCTTCTGCTTG
trf21631	minus	CTGGATTTCTGCCCAAGAATTACAGCGCCTGCTCCTGATAAGATCGGAAGAGCGGTTCAGCAGGAATGCCGAGACCGATCTCGTATGCCGTCTTCTGCTTG
trf21631	plus	TTAAAGAAACAGGGAGGGCTGGGTGTGGTGGCTCATGCCTAGATCGGAAGAGCGGTTCAGCAGGAATGCCGAGACCGATCTCGTATGCCGTCTTCTGCTTG
trf216620	minus	GCTTTGGAGATGACCCAAATGTGTCCACCATGTATTCTATAGATCGGAAGAGCGGTTCAGCAGGAATGCCGAGACCGATCTCGTATGCCGTCTTCTGCTTG
trf216620	plus	TCAAGTCCCTAAATTGCCAAATCAAAAATTAAAATATCCCAGATCGGAAGAGCGGTTCAGCAGGAATGCCGAGACCGATCTCGTATGCCGTCTTCTGCTTG
trf216713	minus	TCGCCAAGGAAACATGTAGAATGCACTGATAGCCCACTGAAGATCGGAAGAGCGGTTCAGCAGGAATGCCGAGACCGATCTCGTATGCCGTCTTCTGCTTG
trf216713	plus	GCACAGCTGACTAATAGCTAATCAGAGAATTGCATGGTAGAGATCGGAAGAGCGGTTCAGCAGGAATGCCGAGACCGATCTCGTATGCCGTCTTCTGCTTG
trf216948	minus	TTAAGAATGATGGGGAGGGCTGGGTGCAGTGGCTCATGTCAGATCGGAAGAGCGGTTCAGCAGGAATGCCGAGACCGATCTCGTATGCCGTCTTCTGCTTG
trf216948	plus	CACAGAAGTATGCGAGTTCATACTATCATTTCTAATTTGAAGATCGGAAGAGCGGTTCAGCAGGAATGCCGAGACCGATCTCGTATGCCGTCTTCTGCTTG
trf217117	minus	ACTGAGCTTCTCCTTTCCTATAAATCATATTTTATTAAATAGATCGGAAGAGCGGTTCAGCAGGAATGCCGAGACCGATCTCGTATGCCGTCTTCTGCTTG
trf217117	plus	AGTAGTAGGGAACAAACCTCAACTGCTATAAAGCAGCATAAGATCGGAAGAGCGGTTCAGCAGGAATGCCGAGACCGATCTCGTATGCCGTCTTCTGCTTG
trf217387	minus	CTTGGACAACAACTAAAGACAAAGTAAATTAAATAATTATAGATCGGAAGAGCGGTTCAGCAGGAATGCCGAGACCGATCTCGTATGCCGTCTTCTGCTTG
trf217387	plus	AGACTTGGACTTTTTCTGACAAATTTGAAAACAATTTGAAAGATCGGAAGAGCGGTTCAGCAGGAATGCCGAGACCGATCTCGTATGCCGTCTTCTGCTTG
trf217441	minus	TCCAGGCTGTTTATGAGCAAATATCAAAAAATTTCTTTCTAGATCGGAAGAGCGGTTCAGCAGGAATGCCGAGACCGATCTCGTATGCCGTCTTCTGCTTG
trf217441	plus	TCTAGCAGATTTGAGAAGTGATTTGGAAATTAGATGTATAAGATCGGAAGAGCGGTTCAGCAGGAATGCCGAGACCGATCTCGTATGCCGTCTTCTGCTTG
trf217635	minus	CTTGGAGCTACAGGATAGTGGAAGACTGAAAACAACGTGAAGATCGGAAGAGCGGTTCAGCAGGAATGCCGAGACCGATCTCGTATGCCGTCTTCTGCTTG
trf217635	plus	GACCTTTTCAATAAGCGAGCATTACTTTGGTTTCAGAATTAGATCGGAAGAGCGGTTCAGCAGGAATGCCGAGACCGATCTCGTATGCCGTCTTCTGCTTG
trf217761	minus	AAGGGGGGATGGAGATATATATATATATATATATATATATAGATCGGAAGAGCGGTTCAGCAGGAATGCCGAGACCGATCTCGTATGCCGTCTTCTGCTTG
trf217761	plus	GGCCTCTTTTCAATTCATGCAACTCAATTTATAAATGGCTAGATCGGAAGAGCGGTTCAGCAGGAATGCCGAGACCGATCTCGTATGCCGTCTTCTGCTTG
trf218268	minus	TCCACCTCTGGGCTCAATGGATCCTGCCACCCCAGCATCCAGATCGGAAGAGCGGTTCAGCAGGAATGCCGAGACCGATCTCGTATGCCGTCTTCTGCTTG
trf218268	plus	GACATAACTAAAAAGCAGATAGATAAAATAGAATTTTAAAAGATCGGAAGAGCGGTTCAGCAGGAATGCCGAGACCGATCTCGTATGCCGTCTTCTGCTTG
trf218387	minus	CCACAATCCTCCCCAATTAAGGAAGGAAGAGGAAAGCCAGAGATCGGAAGAGCGGTTCAGCAGGAATGCCGAGACCGATCTCGTATGCCGTCTTCTGCTTG
trf218387	plus	AGTGGAGTTCATCTACTCTGAAGTTTGTCCAAGGCCCAGCAGATCGGAAGAGCGGTTCAGCAGGAATGCCGAGACCGATCTCGTATGCCGTCTTCTGCTTG
trf218911	minus	AATCCTTAACCGGTTTGGCTGGTCGCGTCATCTTCGCAGCAGATCGGAAGAGCGGTTCAGCAGGAATGCCGAGACCGATCTCGTATGCCGTCTTCTGCTTG
trf218911	plus	GGACCGTTGTCCTTTTCCCTCCGGGTCCCTGCTGTAGCCGAGATCGGAAGAGCGGTTCAGCAGGAATGCCGAGACCGATCTCGTATGCCGTCTTCTGCTTG
trf219057	minus	CTTTATGTCACACCACCTTCTCCTAGCCAATAGGGTTTCCAGATCGGAAGAGCGGTTCAGCAGGAATGCCGAGACCGATCTCGTATGCCGTCTTCTGCTTG
trf219057	plus	ACTGGTGATAGTACCCAGAAAAAAGCTCCAGAATATTCTAAGATCGGAAGAGCGGTTCAGCAGGAATGCCGAGACCGATCTCGTATGCCGTCTTCTGCTTG
trf219575	minus	GAAGTTTGTAGCTTGATAGGAATAGCACTGAATCTGTAGAAGATCGGAAGAGCGGTTCAGCAGGAATGCCGAGACCGATCTCGTATGCCGTCTTCTGCTTG
trf219575	plus	TCACACATCTACCCATCTGATCTTTGACAGAGGTGACAAAAGATCGGAAGAGCGGTTCAGCAGGAATGCCGAGACCGATCTCGTATGCCGTCTTCTGCTTG
trf219649	minus	CAAATTTGTTAAGGTCTGTACATTTTAATCAATATAAGTAAGATCGGAAGAGCGGTTCAGCAGGAATGCCGAGACCGATCTCGTATGCCGTCTTCTGCTTG
trf219649	plus	CACATTAGGTCATCTGGTTGGTCTCTGTACTGAGAACAGCAGATCGGAAGAGCGGTTCAGCAGGAATGCCGAGACCGATCTCGTATGCCGTCTTCTGCTTG
trf219666	minus	CCTTATGTCTGCAAACTCTGATACTAATGGATCACCATATAGATCGGAAGAGCGGTTCAGCAGGAATGCCGAGACCGATCTCGTATGCCGTCTTCTGCTTG
trf219666	plus	GGGGATTTTCATCACAGGTTTTTGGCATTGGAAGGTCTTTAGATCGGAAGAGCGGTTCAGCAGGAATGCCGAGACCGATCTCGTATGCCGTCTTCTGCTTG
trf220067	minus	GGAAAACTCAGTACTAGATGTCAATTTTCCCCAAATTAATAGATCGGAAGAGCGGTTCAGCAGGAATGCCGAGACCGATCTCGTATGCCGTCTTCTGCTTG
trf220067	plus	AATTGTCCTTATATCCTATGACCTTGATAAATTTAATTATAGATCGGAAGAGCGGTTCAGCAGGAATGCCGAGACCGATCTCGTATGCCGTCTTCTGCTTG
trf220141	minus	TTTCTGCTTGCAGGCCCTATCCGGAGAGTTTCCAGGAAGAAGATCGGAAGAGCGGTTCAGCAGGAATGCCGAGACCGATCTCGTATGCCGTCTTCTGCTTG
trf220141	plus	TCATGACCTCCTGACATGTTGGATAAATTAATGAAGAATAAGATCGGAAGAGCGGTTCAGCAGGAATGCCGAGACCGATCTCGTATGCCGTCTTCTGCTTG
trf220323	minus	TTAGGATTGCTGGTTGTTCCTGTATTTCTTTCTTTAGTAAAGATCGGAAGAGCGGTTCAGCAGGAATGCCGAGACCGATCTCGTATGCCGTCTTCTGCTTG
trf220323	minus	GTTTCTCCAGTAGGGGATGTACTGGGGGAGGAGGCTCTCCAGATCGGAAGAGCGGTTCAGCAGGAATGCCGAGACCGATCTCGTATGCCGTCTTCTGCTTG
trf220323	plus	CTGGCACTAGAGGAATTGATTGGGAGGGTGGCCAGAGGAGAGATCGGAAGAGCGGTTCAGCAGGAATGCCGAGACCGATCTCGTATGCCGTCTTCTGCTTG
trf220323	plus	CATCTCTAGCTTAACTGTGTAACAATTTGAATAGGATGAGAGATCGGAAGAGCGGTTCAGCAGGAATGCCGAGACCGATCTCGTATGCCGTCTTCTGCTTG
trf220405	minus	TACACATATATGGGGAAGTTTTATTGATTTACAAAAGCAAAGATCGGAAGAGCGGTTCAGCAGGAATGCCGAGACCGATCTCGTATGCCGTCTTCTGCTTG
trf220405	minus	GCACACATCTCCTTATCCATATATATATACATACACATATAGATCGGAAGAGCGGTTCAGCAGGAATGCCGAGACCGATCTCGTATGCCGTCTTCTGCTTG
trf220405	plus	GATGGATATGAGTGGAAGAGGATGGGAGAGAGAACAAGAAAGATCGGAAGAGCGGTTCAGCAGGAATGCCGAGACCGATCTCGTATGCCGTCTTCTGCTTG
trf220405	plus	GAGAACAAGAACCAAATAGGAAGTAAGCAGAGGAGAGTGGAGATCGGAAGAGCGGTTCAGCAGGAATGCCGAGACCGATCTCGTATGCCGTCTTCTGCTTG
trf220749	minus	CAACCCATCCCAATATTCACATTGGCTGTAGGCAGAATTAAGATCGGAAGAGCGGTTCAGCAGGAATGCCGAGACCGATCTCGTATGCCGTCTTCTGCTTG
trf220749	minus	TACAGATAGGCGTTAGATGGGTCAGAGTCCAGAGAGTCACAGATCGGAAGAGCGGTTCAGCAGGAATGCCGAGACCGATCTCGTATGCCGTCTTCTGCTTG
trf220749	plus	GAAGGAGGAGATTTGACCAACAATTCAAGCTCTCTGAATAAGATCGGAAGAGCGGTTCAGCAGGAATGCCGAGACCGATCTCGTATGCCGTCTTCTGCTTG
trf220749	plus	CTGTGAGTTAAAACTCCTCCACTCTTTTTCCTACCCAAATAGATCGGAAGAGCGGTTCAGCAGGAATGCCGAGACCGATCTCGTATGCCGTCTTCTGCTTG
trf220852	minus	GTGTTTGTATTATACCCCCTTTCCTCTTATATTAGGATTGAGATCGGAAGAGCGGTTCAGCAGGAATGCCGAGACCGATCTCGTATGCCGTCTTCTGCTTG
trf220852	plus	ACTATGCTCACTACGGGTTAATGAAATAATTTGTGCACCAAGATCGGAAGAGCGGTTCAGCAGGAATGCCGAGACCGATCTCGTATGCCGTCTTCTGCTTG
trf221185	minus	GAAATCTAGGAGTACACCACCAGGACCAGCTAATTTTTGTAGATCGGAAGAGCGGTTCAGCAGGAATGCCGAGACCGATCTCGTATGCCGTCTTCTGCTTG
trf221185	plus	AAAATGAATGACCAGAGCTCAGTGGGATATGTTTCTTCTCAGATCGGAAGAGCGGTTCAGCAGGAATGCCGAGACCGATCTCGTATGCCGTCTTCTGCTTG
trf221302	minus	TGGAGTGCAGTTCTGGTGAGCTCTTGGCTCACTGCAACCTAGATCGGAAGAGCGGTTCAGCAGGAATGCCGAGACCGATCTCGTATGCCGTCTTCTGCTTG
trf221302	plus	CTACAGGATCTAATGAATGTTTTTTCAAGGCCAATGTTGAAGATCGGAAGAGCGGTTCAGCAGGAATGCCGAGACCGATCTCGTATGCCGTCTTCTGCTTG
trf221370	minus	GGTCAGCAGAATTTGCTCATCTTTTGGATTTACTCACCATAGATCGGAAGAGCGGTTCAGCAGGAATGCCGAGACCGATCTCGTATGCCGTCTTCTGCTTG
trf221370	plus	GAAAAAGTACGCTGGCATCATTAGATGGTAATAGTAATGTAGATCGGAAGAGCGGTTCAGCAGGAATGCCGAGACCGATCTCGTATGCCGTCTTCTGCTTG
trf221714	minus	TTGGTGAAGACGGGGTTTAGCCGTGTTGGCCGGGCTGGTCAGATCGGAAGAGCGGTTCAGCAGGAATGCCGAGACCGATCTCGTATGCCGTCTTCTGCTTG
trf221714	plus	GAGAGGGAGTTTTTAAAACCATTTTTAGTTCTCTCTTAGTAGATCGGAAGAGCGGTTCAGCAGGAATGCCGAGACCGATCTCGTATGCCGTCTTCTGCTTG
trf221842	minus	ACCTTTGCTCGTGAATCTAGTAGGGGCAAATGACAATAAGAGATCGGAAGAGCGGTTCAGCAGGAATGCCGAGACCGATCTCGTATGCCGTCTTCTGCTTG
trf221842	plus	GTGTCTTGGTAAGCCACAATAAATACGTCAGCTTTTATTCAGATCGGAAGAGCGGTTCAGCAGGAATGCCGAGACCGATCTCGTATGCCGTCTTCTGCTTG
trf222338	minus	GTAGTCTGTAGACACTGGAAAAGGCCAGGAAACAGACTCTAGATCGGAAGAGCGGTTCAGCAGGAATGCCGAGACCGATCTCGTATGCCGTCTTCTGCTTG
trf222338	plus	GGTTCAGAATGACCTTCTCATCTCAAAACCCTTAGCTTAAAGATCGGAAGAGCGGTTCAGCAGGAATGCCGAGACCGATCTCGTATGCCGTCTTCTGCTTG
trf222911	minus	CTATCTTAACTACTCGCCTCTCATCTCTGCCACTGCAACAAGATCGGAAGAGCGGTTCAGCAGGAATGCCGAGACCGATCTCGTATGCCGTCTTCTGCTTG
trf222911	plus	CGCTCACAGACACCTACATTCACTCATATTGGCACAATTTAGATCGGAAGAGCGGTTCAGCAGGAATGCCGAGACCGATCTCGTATGCCGTCTTCTGCTTG
trf222998	minus	GAGCAGCATTAGCAGATCAAGTTATATTGTGTTTATTTCAAGATCGGAAGAGCGGTTCAGCAGGAATGCCGAGACCGATCTCGTATGCCGTCTTCTGCTTG
trf222998	plus	TATGTAACAGAAGCTCGGGAATTAGATTCTGAATGGCTCTAGATCGGAAGAGCGGTTCAGCAGGAATGCCGAGACCGATCTCGTATGCCGTCTTCTGCTTG
trf223195	minus	TGTTTCAAGTGCCCAGTATGTTAATATGGCTAGTAACTACAGATCGGAAGAGCGGTTCAGCAGGAATGCCGAGACCGATCTCGTATGCCGTCTTCTGCTTG
trf223195	plus	TAGGCTTACAAAAAGTCTGCTAACACTAACACTTAACTATAGATCGGAAGAGCGGTTCAGCAGGAATGCCGAGACCGATCTCGTATGCCGTCTTCTGCTTG
trf223400	minus	CAGGATCAACATTACTAAGCAAGAAAATGACCAAGAAATGAGATCGGAAGAGCGGTTCAGCAGGAATGCCGAGACCGATCTCGTATGCCGTCTTCTGCTTG
trf223400	plus	GGACAATAAACTTCAGTCATGTAATAAAATGTAACTTAGTAGATCGGAAGAGCGGTTCAGCAGGAATGCCGAGACCGATCTCGTATGCCGTCTTCTGCTTG
trf223714	minus	ATATGCCATCAGTGAAATTGAAAGACTAAATATCTGCTTAAGATCGGAAGAGCGGTTCAGCAGGAATGCCGAGACCGATCTCGTATGCCGTCTTCTGCTTG
trf223714	plus	AGGTTACTAGCATGGAGAGACATTTGTTACACTGAACACAAGATCGGAAGAGCGGTTCAGCAGGAATGCCGAGACCGATCTCGTATGCCGTCTTCTGCTTG
trf223717	minus	GTACCTTGGCTCTATTCTTCTTCCACTATTTTACAACAGCAGATCGGAAGAGCGGTTCAGCAGGAATGCCGAGACCGATCTCGTATGCCGTCTTCTGCTTG
trf223717	plus	ACCATAGGTCCAACATCTGTTTTTTAAAAGCTTACATCTTAGATCGGAAGAGCGGTTCAGCAGGAATGCCGAGACCGATCTCGTATGCCGTCTTCTGCTTG
trf223767	minus	CTACCAGAGGCAACTTAACAATTTTAGGAAATTTAATTCAAGATCGGAAGAGCGGTTCAGCAGGAATGCCGAGACCGATCTCGTATGCCGTCTTCTGCTTG
trf223767	plus	ATAGAGAGAAAGGCAATGCAGTGAAAGAGACACAACAAGGAGATCGGAAGAGCGGTTCAGCAGGAATGCCGAGACCGATCTCGTATGCCGTCTTCTGCTTG
trf223940	minus	GAGGTCAGAATTTACATCACTTTGTAATGTGTGTCCCTTGAGATCGGAAGAGCGGTTCAGCAGGAATGCCGAGACCGATCTCGTATGCCGTCTTCTGCTTG
trf223940	plus	TGGAAAGGTCAAAGCATACCACTTCTTAAAAAAAAAAAAAAGATCGGAAGAGCGGTTCAGCAGGAATGCCGAGACCGATCTCGTATGCCGTCTTCTGCTTG
trf223940	plus	GAAAGGTCAAAGCATACCACTTCTTAAAAAAAAAAAAATCAGATCGGAAGAGCGGTTCAGCAGGAATGCCGAGACCGATCTCGTATGCCGTCTTCTGCTTG
trf223959	minus	TAAGCCATCTCTAGTCTGTGTCCCATATTCTCCACAGCCTAGATCGGAAGAGCGGTTCAGCAGGAATGCCGAGACCGATCTCGTATGCCGTCTTCTGCTTG
trf223959	plus	GGCAGATGTTTTCCGAATAGTCTTCCAAGATCTTTCTGTAAGATCGGAAGAGCGGTTCAGCAGGAATGCCGAGACCGATCTCGTATGCCGTCTTCTGCTTG
trf223960	minus	AAAATTTGAGGGTGCAGGTCACTGTAGGAAATTGACCTCTAGATCGGAAGAGCGGTTCAGCAGGAATGCCGAGACCGATCTCGTATGCCGTCTTCTGCTTG
trf223960	plus	CACTAGTCTTTCAGTGAACCCTCCAGAAAAGTGACAACCTAGATCGGAAGAGCGGTTCAGCAGGAATGCCGAGACCGATCTCGTATGCCGTCTTCTGCTTG
trf224024	minus	TTGCACGTTGCAGTCGTATGGAAGATTTACCAAAAAAAATAGATCGGAAGAGCGGTTCAGCAGGAATGCCGAGACCGATCTCGTATGCCGTCTTCTGCTTG
trf224024	plus	CTAGGACTGTAAACTGTATTTATATCAGATAAAATAGATAAGATCGGAAGAGCGGTTCAGCAGGAATGCCGAGACCGATCTCGTATGCCGTCTTCTGCTTG
trf224033	minus	AAGCAAGATTTGTGTACTGGAAATTAAAAATCATTGATAAAGATCGGAAGAGCGGTTCAGCAGGAATGCCGAGACCGATCTCGTATGCCGTCTTCTGCTTG
trf224033	minus	TGTTTACAGATAGTTAGATGTATATGTTTACATATATATAAGATCGGAAGAGCGGTTCAGCAGGAATGCCGAGACCGATCTCGTATGCCGTCTTCTGCTTG
trf224033	plus	AAACCTGGCATTCTATGACCTTGGAAATTTCACGTTTAAAAGATCGGAAGAGCGGTTCAGCAGGAATGCCGAGACCGATCTCGTATGCCGTCTTCTGCTTG
trf224033	plus	TTTTCCCAGACTGCATGCATCTATCTTTTCTTCTTCCCTTAGATCGGAAGAGCGGTTCAGCAGGAATGCCGAGACCGATCTCGTATGCCGTCTTCTGCTTG
trf224210	minus	CATCCCCCTAAGTATCTATCCTTTGTGTTACAAACAATCCAGATCGGAAGAGCGGTTCAGCAGGAATGCCGAGACCGATCTCGTATGCCGTCTTCTGCTTG
trf224210	plus	GACAGTTGAGCTATGTTAAGAGGATTAAGTATTGGAGGATAGATCGGAAGAGCGGTTCAGCAGGAATGCCGAGACCGATCTCGTATGCCGTCTTCTGCTTG
trf224462	minus	CTCCCTTACCTAGGCAATATAATCAGATTTACATTTCAGAAGATCGGAAGAGCGGTTCAGCAGGAATGCCGAGACCGATCTCGTATGCCGTCTTCTGCTTG
trf224462	plus	TTCACCTGATATGTCAGTGCTCCTGTGAATTATTCTCTGAAGATCGGAAGAGCGGTTCAGCAGGAATGCCGAGACCGATCTCGTATGCCGTCTTCTGCTTG
trf224563	minus	CAGGATTATACAATATTGGTCAGTCTGGTCTAGAACTCCTAGATCGGAAGAGCGGTTCAGCAGGAATGCCGAGACCGATCTCGTATGCCGTCTTCTGCTTG
trf224563	plus	TCATTGAATCTCACCTGCACTCATTCAGTTACTTTTCATGAGATCGGAAGAGCGGTTCAGCAGGAATGCCGAGACCGATCTCGTATGCCGTCTTCTGCTTG
trf224647	minus	TATTCTGAGCCAAGCCTTTCATACTCATGCATTTACCCATAGATCGGAAGAGCGGTTCAGCAGGAATGCCGAGACCGATCTCGTATGCCGTCTTCTGCTTG
trf224647	plus	GTACAATGGCATGATCGATCTTGGCTCACTGCAATCTCTGAGATCGGAAGAGCGGTTCAGCAGGAATGCCGAGACCGATCTCGTATGCCGTCTTCTGCTTG
trf225349	minus	GCCTCTGTTCAAATGCACAAGTATTTCTCTAGAATAAATAAGATCGGAAGAGCGGTTCAGCAGGAATGCCGAGACCGATCTCGTATGCCGTCTTCTGCTTG
trf225349	plus	GCTGTACTATTTTTATGCCATTATCTTTTTTACTTAAAAAAGATCGGAAGAGCGGTTCAGCAGGAATGCCGAGACCGATCTCGTATGCCGTCTTCTGCTTG
trf225378	minus	AGCTGGAATTATAGCGTGCACCACCATGCCCAGCTAATTTAGATCGGAAGAGCGGTTCAGCAGGAATGCCGAGACCGATCTCGTATGCCGTCTTCTGCTTG
trf225378	plus	TTTCCCACACTGGCAATAAGGCTGTTTTGCTTTCTTATCAAGATCGGAAGAGCGGTTCAGCAGGAATGCCGAGACCGATCTCGTATGCCGTCTTCTGCTTG
trf225425	minus	ATTCACTGTTTTAACCCTCGAAAAACCTGTACTCATTTATAGATCGGAAGAGCGGTTCAGCAGGAATGCCGAGACCGATCTCGTATGCCGTCTTCTGCTTG
trf225425	plus	TCCCTTAATGGACATAGTGGAATATTAGCCTTAAAAAGGAAGATCGGAAGAGCGGTTCAGCAGGAATGCCGAGACCGATCTCGTATGCCGTCTTCTGCTTG
trf225508	minus	TCCACTTCCTGATTATGGCACACTGCAGCCTCCACCTCACAGATCGGAAGAGCGGTTCAGCAGGAATGCCGAGACCGATCTCGTATGCCGTCTTCTGCTTG
trf225508	plus	GCATGAGCATTTAGAGGTGAGGCTAAGGTTGGAGTGAGGAAGATCGGAAGAGCGGTTCAGCAGGAATGCCGAGACCGATCTCGTATGCCGTCTTCTGCTTG
trf225508	plus	TTGGAGTGAGGAAAAGGGCCTGGCTGTAGAGCTTGTTGACAGATCGGAAGAGCGGTTCAGCAGGAATGCCGAGACCGATCTCGTATGCCGTCTTCTGCTTG
trf225630	minus	TTTTGAGGTGGAGACCATCATCCTCATTTCACAAATGGTGAGATCGGAAGAGCGGTTCAGCAGGAATGCCGAGACCGATCTCGTATGCCGTCTTCTGCTTG
trf225630	plus	GCCATGTGGTTAGTTTTAGGTTTGCTGTAATGAAGAGCGCAGATCGGAAGAGCGGTTCAGCAGGAATGCCGAGACCGATCTCGTATGCCGTCTTCTGCTTG
trf225656	minus	CCCTATCATCTTTCAACCACAAATTACAGTGAACCTTCACAGATCGGAAGAGCGGTTCAGCAGGAATGCCGAGACCGATCTCGTATGCCGTCTTCTGCTTG
trf225656	plus	ATGCCATGACGTATCTCTGAGAATTTCTTTCTTTTTTTTTAGATCGGAAGAGCGGTTCAGCAGGAATGCCGAGACCGATCTCGTATGCCGTCTTCTGCTTG
trf225880_trf225881	minus	TAGGAAAAGCTCTGCGGTATCCATGAAGTACAGAGTAATAAGATCGGAAGAGCGGTTCAGCAGGAATGCCGAGACCGATCTCGTATGCCGTCTTCTGCTTG
trf225880_trf225881	plus	ATGTAGCAACAATAGGTGCCAGAGGAACTCTACCCAGGGAAGATCGGAAGAGCGGTTCAGCAGGAATGCCGAGACCGATCTCGTATGCCGTCTTCTGCTTG
trf225986	minus	CTCTCAAGAGTATCCGTAGATCTTTTTTTTTCTTTAAATAAGATCGGAAGAGCGGTTCAGCAGGAATGCCGAGACCGATCTCGTATGCCGTCTTCTGCTTG
trf225986	plus	ACCACTGGATTCAGCAGAATGAGTTCACTTTTGAAAGGGGAGATCGGAAGAGCGGTTCAGCAGGAATGCCGAGACCGATCTCGTATGCCGTCTTCTGCTTG
trf226566	minus	GTAGTATCCTTGTATCTGTGTGTGAAGTCTTTGGCTGAGTAGATCGGAAGAGCGGTTCAGCAGGAATGCCGAGACCGATCTCGTATGCCGTCTTCTGCTTG
trf226566	plus	GTTAAGTGATATCTGTGGCCACATTTTATTTTCATTGGACAGATCGGAAGAGCGGTTCAGCAGGAATGCCGAGACCGATCTCGTATGCCGTCTTCTGCTTG
trf226617	minus	TGAATGGTCACCACCAAATGCCTCCAAGACACAGCATAGGAGATCGGAAGAGCGGTTCAGCAGGAATGCCGAGACCGATCTCGTATGCCGTCTTCTGCTTG
trf226617	plus	CATCAACAAGTCCAACAAGCCCAGGACCCTTTAGTCCTTTAGATCGGAAGAGCGGTTCAGCAGGAATGCCGAGACCGATCTCGTATGCCGTCTTCTGCTTG
trf226674	minus	TGGCATTAAAAGGCTCCCTATGAGCTGCTCCTATTGATCTAGATCGGAAGAGCGGTTCAGCAGGAATGCCGAGACCGATCTCGTATGCCGTCTTCTGCTTG
trf226674	plus	GCAGAGAATTGGCTTTTCCAGAAAGGAGTTTCTGGGACATAGATCGGAAGAGCGGTTCAGCAGGAATGCCGAGACCGATCTCGTATGCCGTCTTCTGCTTG
trf226878	minus	TATGGAAGCTCAGCTCATACTTAAAGCAAAAAGACTTCATAGATCGGAAGAGCGGTTCAGCAGGAATGCCGAGACCGATCTCGTATGCCGTCTTCTGCTTG
trf226878	plus	TTTCTATAAGGTAGCCAGCCCCAAGGTCTAGGTAAAGGAAAGATCGGAAGAGCGGTTCAGCAGGAATGCCGAGACCGATCTCGTATGCCGTCTTCTGCTTG
trf226963	minus	GATTGAGTTTCCTCTGTGGATGGTAAAACTGAGAAAACCAAGATCGGAAGAGCGGTTCAGCAGGAATGCCGAGACCGATCTCGTATGCCGTCTTCTGCTTG
trf226963	plus	AAGTTTTTAGCGACACTGGGTCAACTTGTTTATCCTTGTAAGATCGGAAGAGCGGTTCAGCAGGAATGCCGAGACCGATCTCGTATGCCGTCTTCTGCTTG
trf227348	minus	TTATAGCCATGCAGTGACTGGGACCATATATACATTTTGCAGATCGGAAGAGCGGTTCAGCAGGAATGCCGAGACCGATCTCGTATGCCGTCTTCTGCTTG
trf227348	plus	TAGTTGAGCAAGGTGATACCACTGGGGGCATATGGGATCTAGATCGGAAGAGCGGTTCAGCAGGAATGCCGAGACCGATCTCGTATGCCGTCTTCTGCTTG
trf227431	minus	CCACTCTTAATTGCCCTTTGTAATACTAATACCGCCTGAGAGATCGGAAGAGCGGTTCAGCAGGAATGCCGAGACCGATCTCGTATGCCGTCTTCTGCTTG
trf227431	minus	ACAGAGATCAAGTCAAGGGATTTAAAAATTTCACAGAAGGAGATCGGAAGAGCGGTTCAGCAGGAATGCCGAGACCGATCTCGTATGCCGTCTTCTGCTTG
trf227431	plus	GCCACTGATTTTTTGCCTTCTCACTATCCATTCAGTCTTTAGATCGGAAGAGCGGTTCAGCAGGAATGCCGAGACCGATCTCGTATGCCGTCTTCTGCTTG
trf227431	plus	GACTGTTATTTTTTCCTACCATATATAATTTTATTTCATTAGATCGGAAGAGCGGTTCAGCAGGAATGCCGAGACCGATCTCGTATGCCGTCTTCTGCTTG
trf227480	minus	CATCATAGGTCACATAATATAATGTTTTCCTACATTATATAGATCGGAAGAGCGGTTCAGCAGGAATGCCGAGACCGATCTCGTATGCCGTCTTCTGCTTG
trf227480	plus	TTTCTTAGTGGCCAGGCATGGTGGCTCACGCCTGTAACCCAGATCGGAAGAGCGGTTCAGCAGGAATGCCGAGACCGATCTCGTATGCCGTCTTCTGCTTG
trf227559	minus	TAAAGCCAAAAACCTGGCCTTCTCAGTTAATTTGTCTCAAAGATCGGAAGAGCGGTTCAGCAGGAATGCCGAGACCGATCTCGTATGCCGTCTTCTGCTTG
trf227559	minus	TTCACACTTGAAACCGGTACAATTATTTTTGGTATATATAAGATCGGAAGAGCGGTTCAGCAGGAATGCCGAGACCGATCTCGTATGCCGTCTTCTGCTTG
trf227559	plus	TCTAATGGATTCTTCCCTACACCCACAGAAAAACCATAGAAGATCGGAAGAGCGGTTCAGCAGGAATGCCGAGACCGATCTCGTATGCCGTCTTCTGCTTG
trf227559	plus	CCCATTATTGATATATTTCCATTATTATATGTTGCTCTATAGATCGGAAGAGCGGTTCAGCAGGAATGCCGAGACCGATCTCGTATGCCGTCTTCTGCTTG
trf227667	minus	ATGGCCTCACAGTGTACTTTGAAATCAGCTAGTGTGATGCAGATCGGAAGAGCGGTTCAGCAGGAATGCCGAGACCGATCTCGTATGCCGTCTTCTGCTTG
trf227667	plus	GATGTTCCCCTTATGAACAGACACTTCTCAAAAGAAGACAAGATCGGAAGAGCGGTTCAGCAGGAATGCCGAGACCGATCTCGTATGCCGTCTTCTGCTTG
trf227813	minus	GGCAAATGTCTACCATTGACATTCCTCTCCTTCCTTAATGAGATCGGAAGAGCGGTTCAGCAGGAATGCCGAGACCGATCTCGTATGCCGTCTTCTGCTTG
trf227813	plus	ATCCTGGCATGGAGTAGTGTGGCCCTGGAAGCCAATGGTGAGATCGGAAGAGCGGTTCAGCAGGAATGCCGAGACCGATCTCGTATGCCGTCTTCTGCTTG
trf227820	minus	GTAGAATTCCATCTTGGCAGACTATTTCTTCTAGGAAACCAGATCGGAAGAGCGGTTCAGCAGGAATGCCGAGACCGATCTCGTATGCCGTCTTCTGCTTG
trf227820	plus	TCATGTATTCAAGCTGCCTCTATGGAAAAAGGTAGTATTTAGATCGGAAGAGCGGTTCAGCAGGAATGCCGAGACCGATCTCGTATGCCGTCTTCTGCTTG
trf22833	minus	TTCCCCATGCTTGAACAACACCCTTCCTGGTCCCAACCTTAGATCGGAAGAGCGGTTCAGCAGGAATGCCGAGACCGATCTCGTATGCCGTCTTCTGCTTG
trf22833	plus	GAAAACTCGCCAAGCCATTAAAAAGCTTTTAGCAGCGGGGAGATCGGAAGAGCGGTTCAGCAGGAATGCCGAGACCGATCTCGTATGCCGTCTTCTGCTTG
trf228355	minus	AATTATTATGCGCTCTGGGGACTCTTCTGATTTGGGAGTCAGATCGGAAGAGCGGTTCAGCAGGAATGCCGAGACCGATCTCGTATGCCGTCTTCTGCTTG
trf228355	minus	GGATAGATAGATAGTGCCATAATTAAGCTACCAAACAGGGAGATCGGAAGAGCGGTTCAGCAGGAATGCCGAGACCGATCTCGTATGCCGTCTTCTGCTTG
trf228355	plus	CTATCATCTACAGTCATCCCTCCATATCTGTGAATTCTGCAGATCGGAAGAGCGGTTCAGCAGGAATGCCGAGACCGATCTCGTATGCCGTCTTCTGCTTG
trf228355	plus	GCACTTACATCATATTGAGTATTATAAGTAACCTGGAGGTAGATCGGAAGAGCGGTTCAGCAGGAATGCCGAGACCGATCTCGTATGCCGTCTTCTGCTTG
trf228372	minus	GTCCAAGCACCCATTGAATATAGTGTAATTTTGCCATTATAGATCGGAAGAGCGGTTCAGCAGGAATGCCGAGACCGATCTCGTATGCCGTCTTCTGCTTG
trf228372	plus	GTAACCTGTGTAATTCCCTCCTCCCTTCCAAAATAGGAATAGATCGGAAGAGCGGTTCAGCAGGAATGCCGAGACCGATCTCGTATGCCGTCTTCTGCTTG
trf228666	minus	GGTTGTTTTGGAAGCCAATCTAATGATACTAGAAATATTAAGATCGGAAGAGCGGTTCAGCAGGAATGCCGAGACCGATCTCGTATGCCGTCTTCTGCTTG
trf228666	plus	CATACCATAAAGCTGAAACCACTAAAAAATTATAGCATTGAGATCGGAAGAGCGGTTCAGCAGGAATGCCGAGACCGATCTCGTATGCCGTCTTCTGCTTG
trf228839	minus	GTTTCCCTTCCAACTCCTCTTCCTTCTCCTTTCCTTCCTCAGATCGGAAGAGCGGTTCAGCAGGAATGCCGAGACCGATCTCGTATGCCGTCTTCTGCTTG
trf228839	plus	GATGATATAGATAGTATCTGACTTTTAATGAACACATATAAGATCGGAAGAGCGGTTCAGCAGGAATGCCGAGACCGATCTCGTATGCCGTCTTCTGCTTG
trf229176	minus	GGCAGTAATGATACTGCCAAATGATACTTATTCCTTTCTAAGATCGGAAGAGCGGTTCAGCAGGAATGCCGAGACCGATCTCGTATGCCGTCTTCTGCTTG
trf229176	plus	AACCCCAATACTTCCTTGCAACCCAAACAGAAATATCAGAAGATCGGAAGAGCGGTTCAGCAGGAATGCCGAGACCGATCTCGTATGCCGTCTTCTGCTTG
trf229266	minus	GCCAAATGAACATGGTTTGTGCTCTTGAGGGGCTTAAGGTAGATCGGAAGAGCGGTTCAGCAGGAATGCCGAGACCGATCTCGTATGCCGTCTTCTGCTTG
trf229266	minus	ATCAGCAGCTGAGTTGATTATTCATTTAACCAAAATGTATAGATCGGAAGAGCGGTTCAGCAGGAATGCCGAGACCGATCTCGTATGCCGTCTTCTGCTTG
trf229266	plus	CACATAAGAGGGCATTGAGAGAGAGATTGGCATTTGCAAAAGATCGGAAGAGCGGTTCAGCAGGAATGCCGAGACCGATCTCGTATGCCGTCTTCTGCTTG
trf229266	plus	TGAGCACGTTATCTTCTTGCAAATAATAGAAAATTGTACCAGATCGGAAGAGCGGTTCAGCAGGAATGCCGAGACCGATCTCGTATGCCGTCTTCTGCTTG
trf229970	minus	AGGAGCCCTACTATTTATGGTCACTTTGCATTCTCAAAGGAGATCGGAAGAGCGGTTCAGCAGGAATGCCGAGACCGATCTCGTATGCCGTCTTCTGCTTG
trf229970	minus	CTTTAATCTTTCAGGAGCCCTACTATTTATGGTCACTTTGAGATCGGAAGAGCGGTTCAGCAGGAATGCCGAGACCGATCTCGTATGCCGTCTTCTGCTTG
trf229970	plus	AAGGGAAGGCCTTGTTGATTCTGACCTGCTTCTGCATCAGAGATCGGAAGAGCGGTTCAGCAGGAATGCCGAGACCGATCTCGTATGCCGTCTTCTGCTTG
trf229970	plus	AAGGCCTTGTTGATTCTGACCTGCTTCTGCATCAGAGCTTAGATCGGAAGAGCGGTTCAGCAGGAATGCCGAGACCGATCTCGTATGCCGTCTTCTGCTTG
trf229994	minus	GTTTACTTGGGTGACACAAATGTTTCTTTCTCCTCGTAGGAGATCGGAAGAGCGGTTCAGCAGGAATGCCGAGACCGATCTCGTATGCCGTCTTCTGCTTG
trf229994	plus	AAAAGGAACCCGCGTTTGTCGTTGCAACTTGTTTCCTTTCAGATCGGAAGAGCGGTTCAGCAGGAATGCCGAGACCGATCTCGTATGCCGTCTTCTGCTTG
trf230103	minus	GTTCCCAAAAGAGAGCATAGAGAAAAACCTTCTGGATATTAGATCGGAAGAGCGGTTCAGCAGGAATGCCGAGACCGATCTCGTATGCCGTCTTCTGCTTG
trf230103	plus	GCTCTTGTCGAAAATTCACTAACCATATTATATTTGGATTAGATCGGAAGAGCGGTTCAGCAGGAATGCCGAGACCGATCTCGTATGCCGTCTTCTGCTTG
trf23011	minus	GCTGATGTGATAACTCCTAGCCCAAAGCTGAAGGCCTGAGAGATCGGAAGAGCGGTTCAGCAGGAATGCCGAGACCGATCTCGTATGCCGTCTTCTGCTTG
trf23011	minus	ATTTCATAGGGGAACCAGCTCATGTAGTTACGGAAGCTGAAGATCGGAAGAGCGGTTCAGCAGGAATGCCGAGACCGATCTCGTATGCCGTCTTCTGCTTG
trf23011	plus	GGAGAACCTAATACATGTACCATGATGTGATAAAAGCTGAAGATCGGAAGAGCGGTTCAGCAGGAATGCCGAGACCGATCTCGTATGCCGTCTTCTGCTTG
trf23011	plus	TCACCTTCCTAATGTAAGAGAAGTATATGAAACTTGATGAAGATCGGAAGAGCGGTTCAGCAGGAATGCCGAGACCGATCTCGTATGCCGTCTTCTGCTTG
trf230188	minus	CAAGACTGTGGTCTCATTTCTCACTAAGAGGAAGCAAAGCAGATCGGAAGAGCGGTTCAGCAGGAATGCCGAGACCGATCTCGTATGCCGTCTTCTGCTTG
trf230188	plus	ATAATCCGTGAAACAGACGCTATGGTGAACGGGATTGGGTAGATCGGAAGAGCGGTTCAGCAGGAATGCCGAGACCGATCTCGTATGCCGTCTTCTGCTTG
trf23067	minus	GCCTCTTAGATAAGTGGTCATTTTTGCTGCGGCAAAAACTAGATCGGAAGAGCGGTTCAGCAGGAATGCCGAGACCGATCTCGTATGCCGTCTTCTGCTTG
trf23067	plus	ACCATGAAGTGCCATTGTTCTTCTCATTTTATAGGTGAGGAGATCGGAAGAGCGGTTCAGCAGGAATGCCGAGACCGATCTCGTATGCCGTCTTCTGCTTG
trf230719	minus	CCAAACAGCGCCCATTCAGTGCCCACTCAGCGCCCAAACAAGATCGGAAGAGCGGTTCAGCAGGAATGCCGAGACCGATCTCGTATGCCGTCTTCTGCTTG
trf230719	plus	GCTGAGTGTTTCAGCGCTGTTTGGGTGCTGAGTGTTTCAGAGATCGGAAGAGCGGTTCAGCAGGAATGCCGAGACCGATCTCGTATGCCGTCTTCTGCTTG
trf231297	minus	ACTTATACGTGCATACATGCACATATGCACATATACATACAGATCGGAAGAGCGGTTCAGCAGGAATGCCGAGACCGATCTCGTATGCCGTCTTCTGCTTG
trf231297	plus	GTATTCCATAGCATGTTGCCCTCTGACATGCTGTGCATTTAGATCGGAAGAGCGGTTCAGCAGGAATGCCGAGACCGATCTCGTATGCCGTCTTCTGCTTG
trf231297	plus	ATTATTCATGGCCTCACTTCCCCACCAGGATCCTTGTTTAAGATCGGAAGAGCGGTTCAGCAGGAATGCCGAGACCGATCTCGTATGCCGTCTTCTGCTTG
trf231500	minus	ACACATGGAGGTAGTGGACACACATGGCAGGAGGTGCACAAGATCGGAAGAGCGGTTCAGCAGGAATGCCGAGACCGATCTCGTATGCCGTCTTCTGCTTG
trf231500	plus	GTGCACCTCCTCTGTGTGTACCTCCTGCCACGTGTGTGCAAGATCGGAAGAGCGGTTCAGCAGGAATGCCGAGACCGATCTCGTATGCCGTCTTCTGCTTG
trf231786	minus	AAAACGGACCCGAGTTGTTGGTTCCGATGCCTCTCCTGGCAGATCGGAAGAGCGGTTCAGCAGGAATGCCGAGACCGATCTCGTATGCCGTCTTCTGCTTG
trf231786	plus	GCCATGAACCTAGAGCGGCTGCGGAAGCGCGTCCGGCAGTAGATCGGAAGAGCGGTTCAGCAGGAATGCCGAGACCGATCTCGTATGCCGTCTTCTGCTTG
trf232352	minus	CACAATGATAGGTTGTCTCGCCCTGGTTAGGATGGCTATTAGATCGGAAGAGCGGTTCAGCAGGAATGCCGAGACCGATCTCGTATGCCGTCTTCTGCTTG
trf232352	minus	CAAATGCATCGTATATCCCTTTGGAAGTTTGGTGAAGTCTAGATCGGAAGAGCGGTTCAGCAGGAATGCCGAGACCGATCTCGTATGCCGTCTTCTGCTTG
trf232352	plus	TGGGGATCGAGAGCACCATAATTGAAACTGGATTGCCTGAAGATCGGAAGAGCGGTTCAGCAGGAATGCCGAGACCGATCTCGTATGCCGTCTTCTGCTTG
trf232352	plus	TTAGCAGGCTGCAAGCCACAACTGTCCTCTATTCCCAACAAGATCGGAAGAGCGGTTCAGCAGGAATGCCGAGACCGATCTCGTATGCCGTCTTCTGCTTG
trf232635	minus	TTCACTCGATGACCAGGCTAGTCTCAAACTCCTGGCATCAAGATCGGAAGAGCGGTTCAGCAGGAATGCCGAGACCGATCTCGTATGCCGTCTTCTGCTTG
trf232635	plus	AAGATTCCCTAAAACGCCTGCCACTACCTTCCTAAACATGAGATCGGAAGAGCGGTTCAGCAGGAATGCCGAGACCGATCTCGTATGCCGTCTTCTGCTTG
trf233000	minus	AGAGGGAAGATTGTAATTCCTTTCCCTGTTTTTCTATGCCAGATCGGAAGAGCGGTTCAGCAGGAATGCCGAGACCGATCTCGTATGCCGTCTTCTGCTTG
trf233000	minus	TGTCAACACACTACAGCCATGTGATAAGAATCTGGGGACTAGATCGGAAGAGCGGTTCAGCAGGAATGCCGAGACCGATCTCGTATGCCGTCTTCTGCTTG
trf233000	plus	GTCCAGTCTCAGAAGTGTTATACGATCACTTCTGCTGTTTAGATCGGAAGAGCGGTTCAGCAGGAATGCCGAGACCGATCTCGTATGCCGTCTTCTGCTTG
trf233000	plus	CCCCATAAGAAGACAGGCTTATTTACAATGAAGAAACACAAGATCGGAAGAGCGGTTCAGCAGGAATGCCGAGACCGATCTCGTATGCCGTCTTCTGCTTG
trf233139	minus	ATTACATCATAGAGGCCAGGCATGTGGCTCACGCCTGTAAAGATCGGAAGAGCGGTTCAGCAGGAATGCCGAGACCGATCTCGTATGCCGTCTTCTGCTTG
trf233139	plus	GGGAGAATTCATCATGTTCATGAATTAGAAGATTTACAATAGATCGGAAGAGCGGTTCAGCAGGAATGCCGAGACCGATCTCGTATGCCGTCTTCTGCTTG
trf233194	minus	GGCAGACCATAGTAATCCAAGGAGACCTACCATTAGGAGTAGATCGGAAGAGCGGTTCAGCAGGAATGCCGAGACCGATCTCGTATGCCGTCTTCTGCTTG
trf233194	plus	CAGTGATGTCCCAATGTAAGGAATCCCAACTGAATTCTACAGATCGGAAGAGCGGTTCAGCAGGAATGCCGAGACCGATCTCGTATGCCGTCTTCTGCTTG
trf233227	minus	TGATGTGTTTTGCCTGTACCTGTAAATGAAATCCCTTTTTAGATCGGAAGAGCGGTTCAGCAGGAATGCCGAGACCGATCTCGTATGCCGTCTTCTGCTTG
trf233227	plus	AAGCCTATTTCTGCTTCCAGGGGAAGCATCACACTTGTGTAGATCGGAAGAGCGGTTCAGCAGGAATGCCGAGACCGATCTCGTATGCCGTCTTCTGCTTG
trf234031	minus	TCCCCTAACAAGAAAATTCCTTTTGCAAGCTCTTGTATCAAGATCGGAAGAGCGGTTCAGCAGGAATGCCGAGACCGATCTCGTATGCCGTCTTCTGCTTG
trf234031	minus	GAGGAGAGATTCATGAAGGTAAAAACAGATATGTTAAGTCAGATCGGAAGAGCGGTTCAGCAGGAATGCCGAGACCGATCTCGTATGCCGTCTTCTGCTTG
trf234031	plus	TTCACCTGCATCCTTCTTTATTTCTTCTTTTCTTTATCTTAGATCGGAAGAGCGGTTCAGCAGGAATGCCGAGACCGATCTCGTATGCCGTCTTCTGCTTG
trf234031	plus	CTAACTACCATTCCCATTCAAAATTTCTACAATCAGAGGTAGATCGGAAGAGCGGTTCAGCAGGAATGCCGAGACCGATCTCGTATGCCGTCTTCTGCTTG
trf234243	minus	AATGGGGGCTGCTTTTGTATTTCTCAATGTATATTATTTTAGATCGGAAGAGCGGTTCAGCAGGAATGCCGAGACCGATCTCGTATGCCGTCTTCTGCTTG
trf234243	plus	GTGAAACTGTATGTCTCAGCATCTTGACTCACAGGATGCCAGATCGGAAGAGCGGTTCAGCAGGAATGCCGAGACCGATCTCGTATGCCGTCTTCTGCTTG
trf234914	minus	GGATGAAAGGAATTGCCTACCCCTGCAAAGGAAAAGACTAAGATCGGAAGAGCGGTTCAGCAGGAATGCCGAGACCGATCTCGTATGCCGTCTTCTGCTTG
trf234914	plus	TCCCAAAGTGACCAAAATTCTTTAGACTAGTCTTTGGCTGAGATCGGAAGAGCGGTTCAGCAGGAATGCCGAGACCGATCTCGTATGCCGTCTTCTGCTTG
trf23537	minus	TACCCTTGACCTAAGTGAACTGCAAGCTCCTCGTTGCACTAGATCGGAAGAGCGGTTCAGCAGGAATGCCGAGACCGATCTCGTATGCCGTCTTCTGCTTG
trf23537	plus	ATAGTTTCCCAGTGCAGATCAGCTCAGTTTTAGTTTAAACAGATCGGAAGAGCGGTTCAGCAGGAATGCCGAGACCGATCTCGTATGCCGTCTTCTGCTTG
trf235457	minus	AGTCTTTCAGGCTATTTGGAATTCAAAGATAGTCTCAAAAAGATCGGAAGAGCGGTTCAGCAGGAATGCCGAGACCGATCTCGTATGCCGTCTTCTGCTTG
trf235457	plus	CTAATCATTTACCGTGCCCAATTTATAAATTATAAATTAAAGATCGGAAGAGCGGTTCAGCAGGAATGCCGAGACCGATCTCGTATGCCGTCTTCTGCTTG
trf235837	minus	CTCTACACTCTACATATGTCTATTATATTTAGCATATCAGAGATCGGAAGAGCGGTTCAGCAGGAATGCCGAGACCGATCTCGTATGCCGTCTTCTGCTTG
trf235837	plus	GTTGGTCAGTTAATTAGGCTAGAAAATAGAATGCATGTGAAGATCGGAAGAGCGGTTCAGCAGGAATGCCGAGACCGATCTCGTATGCCGTCTTCTGCTTG
trf235944	minus	TTGACCAACTAACTTGCTCAAATTACTTATGTGATTAGTGAGATCGGAAGAGCGGTTCAGCAGGAATGCCGAGACCGATCTCGTATGCCGTCTTCTGCTTG
trf235944	plus	AGCTTGTTGTAGGCAGGCATCGTGCCTTTCATCTTTATGTAGATCGGAAGAGCGGTTCAGCAGGAATGCCGAGACCGATCTCGTATGCCGTCTTCTGCTTG
trf236165	minus	CAAGCGATCCACCTATATGAGCCTCCTAAAGTGCTGGGATAGATCGGAAGAGCGGTTCAGCAGGAATGCCGAGACCGATCTCGTATGCCGTCTTCTGCTTG
trf236165	plus	GCTTTATGCCAATAAAGCTCAGATGAAAACATAGATGAAAAGATCGGAAGAGCGGTTCAGCAGGAATGCCGAGACCGATCTCGTATGCCGTCTTCTGCTTG
trf236258	minus	ATGAGTTGTCTTCTGCCAGTAATTTGATTACTGTCTAATAAGATCGGAAGAGCGGTTCAGCAGGAATGCCGAGACCGATCTCGTATGCCGTCTTCTGCTTG
trf236258	minus	ACCAGTGACAGGTACATAGAAAGTACACATAAACAATACAAGATCGGAAGAGCGGTTCAGCAGGAATGCCGAGACCGATCTCGTATGCCGTCTTCTGCTTG
trf236258	plus	TCAACATCTGCCTGTAGTAGTTATAAGCTCCCTCATTTTGAGATCGGAAGAGCGGTTCAGCAGGAATGCCGAGACCGATCTCGTATGCCGTCTTCTGCTTG
trf236258	plus	CTGTAACCACTATGCTAGTGTGCACTTTGGAAACGTCCAAAGATCGGAAGAGCGGTTCAGCAGGAATGCCGAGACCGATCTCGTATGCCGTCTTCTGCTTG
trf236261	minus	AGCTATTGTGTGAAGCCAAGCTTCATCACTTCCATTTTCTAGATCGGAAGAGCGGTTCAGCAGGAATGCCGAGACCGATCTCGTATGCCGTCTTCTGCTTG
trf236261	plus	ACACCCCTTCAGGGATATATATTTTATTTTTTAGTAGAACAGATCGGAAGAGCGGTTCAGCAGGAATGCCGAGACCGATCTCGTATGCCGTCTTCTGCTTG
trf236433	minus	CCAAGGTGGTAATAACAATGTCATGTGATTCTTGGAATTTAGATCGGAAGAGCGGTTCAGCAGGAATGCCGAGACCGATCTCGTATGCCGTCTTCTGCTTG
trf236433	plus	GTTAGAACTCGGATTTGGTCCCCACCCTGAACTATACTGTAGATCGGAAGAGCGGTTCAGCAGGAATGCCGAGACCGATCTCGTATGCCGTCTTCTGCTTG
trf236711	minus	AATCTCAACAGTTTAGGGCCAGGCACAGTGGCTCATGCCTAGATCGGAAGAGCGGTTCAGCAGGAATGCCGAGACCGATCTCGTATGCCGTCTTCTGCTTG
trf236711	plus	GATCTTAGGTGATTCACCGCCTTGGCCTCCCAAAGTGTTGAGATCGGAAGAGCGGTTCAGCAGGAATGCCGAGACCGATCTCGTATGCCGTCTTCTGCTTG
trf237237	minus	TATTCAACTCTATGATGTACATACTGAACTATTTAAGAAAAGATCGGAAGAGCGGTTCAGCAGGAATGCCGAGACCGATCTCGTATGCCGTCTTCTGCTTG
trf237237	plus	GATCTCCTGGTCTAAGGTAAAATTTTCAAAGAACGAAGTGAGATCGGAAGAGCGGTTCAGCAGGAATGCCGAGACCGATCTCGTATGCCGTCTTCTGCTTG
trf237476	minus	AGTTTTGTGGAATGAGGAGCAAAATGCCATGGTTTGAATGAGATCGGAAGAGCGGTTCAGCAGGAATGCCGAGACCGATCTCGTATGCCGTCTTCTGCTTG
trf237476	plus	GTGGCAAAGGTATAGGAGAGACATTACTGTTACAAAACAGAGATCGGAAGAGCGGTTCAGCAGGAATGCCGAGACCGATCTCGTATGCCGTCTTCTGCTTG
trf237891	minus	CAATTGTGGAGCCTTACAAGTCCAAAATCTGCAGGGTAGGAGATCGGAAGAGCGGTTCAGCAGGAATGCCGAGACCGATCTCGTATGCCGTCTTCTGCTTG
trf237891	plus	CCCTTTTTAGATATGGGCCACAATTTTGACTCTGAGTTTCAGATCGGAAGAGCGGTTCAGCAGGAATGCCGAGACCGATCTCGTATGCCGTCTTCTGCTTG
trf238293	minus	CACAGAATATGGCAATTGTGTTAATTACATATTTGCTACTAGATCGGAAGAGCGGTTCAGCAGGAATGCCGAGACCGATCTCGTATGCCGTCTTCTGCTTG
trf238293	plus	TAGCAAATCGTATGGTACATAAATAGATCCATGCTCACTGAGATCGGAAGAGCGGTTCAGCAGGAATGCCGAGACCGATCTCGTATGCCGTCTTCTGCTTG
trf238433	minus	ACCAGAAACTGGCTTCATTAAAGAATAAGAGTTTATTGCCAGATCGGAAGAGCGGTTCAGCAGGAATGCCGAGACCGATCTCGTATGCCGTCTTCTGCTTG
trf238433	plus	CACTAGAGTGAGTTAACATGTATTAAGGGCCTTTTACTGTAGATCGGAAGAGCGGTTCAGCAGGAATGCCGAGACCGATCTCGTATGCCGTCTTCTGCTTG
trf238477	minus	ACAACACACAACTGGCTTGTCCAGACATAAAGATCAGAAAAGATCGGAAGAGCGGTTCAGCAGGAATGCCGAGACCGATCTCGTATGCCGTCTTCTGCTTG
trf238477	plus	CTAATACGGTGATGGCATTCTTAATAATATTCTGCTTCAAAGATCGGAAGAGCGGTTCAGCAGGAATGCCGAGACCGATCTCGTATGCCGTCTTCTGCTTG
trf238994	minus	TCACTAGTAGGATTAAGTTAGAAACCAATAACAGAAGGAAAGATCGGAAGAGCGGTTCAGCAGGAATGCCGAGACCGATCTCGTATGCCGTCTTCTGCTTG
trf238994	minus	GTGTGTGTAGTATCACTATTTAGATAACTTACAGAGTATCAGATCGGAAGAGCGGTTCAGCAGGAATGCCGAGACCGATCTCGTATGCCGTCTTCTGCTTG
trf238994	plus	TCAAAAAAAGATATGGCATGCTGAAATTTGTAAAAACCATAGATCGGAAGAGCGGTTCAGCAGGAATGCCGAGACCGATCTCGTATGCCGTCTTCTGCTTG
trf238994	plus	GTTGAAAGAAGATTGCAAAATATAAATGTATTGTGATATTAGATCGGAAGAGCGGTTCAGCAGGAATGCCGAGACCGATCTCGTATGCCGTCTTCTGCTTG
trf239262	minus	AGGCCTGCCTACAATTCAAAGGCGGCGTGGGTGGGCGGACAGATCGGAAGAGCGGTTCAGCAGGAATGCCGAGACCGATCTCGTATGCCGTCTTCTGCTTG
trf239262	plus	ATGGCGCAGGATCCACTATGCAAAGCCAGCTGGGCTTCTCAGATCGGAAGAGCGGTTCAGCAGGAATGCCGAGACCGATCTCGTATGCCGTCTTCTGCTTG
trf240384	minus	ATATGACTGTTCATGACAGCATTATTCATAATACTTCAAAAGATCGGAAGAGCGGTTCAGCAGGAATGCCGAGACCGATCTCGTATGCCGTCTTCTGCTTG
trf240384	plus	CCTTGTCAACATTGCTATTGTTCATCATTTTCATTACAGTAGATCGGAAGAGCGGTTCAGCAGGAATGCCGAGACCGATCTCGTATGCCGTCTTCTGCTTG
trf240392	minus	ATTGCCAGATAAGATAGCCGGAGTTTCTTCCCACTAAACAAGATCGGAAGAGCGGTTCAGCAGGAATGCCGAGACCGATCTCGTATGCCGTCTTCTGCTTG
trf240392	minus	GGGTACAGAATAGGGAAATCATATTTCTTGGATTCAGCATAGATCGGAAGAGCGGTTCAGCAGGAATGCCGAGACCGATCTCGTATGCCGTCTTCTGCTTG
trf240392	plus	CCCCACAGTCACAGTATAAAAGCTTATTCAATAGAATTCAAGATCGGAAGAGCGGTTCAGCAGGAATGCCGAGACCGATCTCGTATGCCGTCTTCTGCTTG
trf240392	plus	GAGGTTACATATACTCATGGAAAAACTACCAATCTAAAATAGATCGGAAGAGCGGTTCAGCAGGAATGCCGAGACCGATCTCGTATGCCGTCTTCTGCTTG
trf24054	minus	GAAGGCCTAAGAATGTGACACTTGAGTAAAGATCTGAAAGAGATCGGAAGAGCGGTTCAGCAGGAATGCCGAGACCGATCTCGTATGCCGTCTTCTGCTTG
trf24054	plus	GGAATGTCATCTCAACAAGGGAAGGATTTTGTTGATTTTGAGATCGGAAGAGCGGTTCAGCAGGAATGCCGAGACCGATCTCGTATGCCGTCTTCTGCTTG
trf240575	minus	CATGATAGTAGATAATGACTTGAGAGAATAAAATTTGTGAAGATCGGAAGAGCGGTTCAGCAGGAATGCCGAGACCGATCTCGTATGCCGTCTTCTGCTTG
trf240575	plus	GATACGCGCCACCAAGCACAGCTAATTTTTTTTTGTATTTAGATCGGAAGAGCGGTTCAGCAGGAATGCCGAGACCGATCTCGTATGCCGTCTTCTGCTTG
trf240779	minus	ACTAACTACGCCCACAGTTTTTAACATATCACAGCACAGAAGATCGGAAGAGCGGTTCAGCAGGAATGCCGAGACCGATCTCGTATGCCGTCTTCTGCTTG
trf240779	plus	AGGAGGGAACATACACAATGATATTGTCCCATCCTTAAGAAGATCGGAAGAGCGGTTCAGCAGGAATGCCGAGACCGATCTCGTATGCCGTCTTCTGCTTG
trf241912	minus	GATGGGTTACACAGTCTTCATTCATGGTTAATTATTCTGCAGATCGGAAGAGCGGTTCAGCAGGAATGCCGAGACCGATCTCGTATGCCGTCTTCTGCTTG
trf241912	plus	AAAGTGGGAAGCACTGCACTGTAGTTCAGTGGTGTGGTATAGATCGGAAGAGCGGTTCAGCAGGAATGCCGAGACCGATCTCGTATGCCGTCTTCTGCTTG
trf241932	minus	ACCATAACTTGCCCTCAGAATACTTTTTTTTTTCTTTTTTAGATCGGAAGAGCGGTTCAGCAGGAATGCCGAGACCGATCTCGTATGCCGTCTTCTGCTTG
trf241932	minus	TCAGTACCACCATAACTTGCCCTCAGAATACTTTTTTTTTAGATCGGAAGAGCGGTTCAGCAGGAATGCCGAGACCGATCTCGTATGCCGTCTTCTGCTTG
trf241932	plus	GAGTGGAGACAATAGGATTCTCTCCTCACGAGGAGGCTCTAGATCGGAAGAGCGGTTCAGCAGGAATGCCGAGACCGATCTCGTATGCCGTCTTCTGCTTG
trf241932	plus	ATAGGATTCTCTCCTCACGAGGAGGCTCTGTCTTTTATGTAGATCGGAAGAGCGGTTCAGCAGGAATGCCGAGACCGATCTCGTATGCCGTCTTCTGCTTG
trf242508	minus	TCCTGGCCAGCATTTAAAGAGATTATGGGGATTAACTAAAAGATCGGAAGAGCGGTTCAGCAGGAATGCCGAGACCGATCTCGTATGCCGTCTTCTGCTTG
trf242508	plus	GAACTTACATCAACACACCCTTACAACCCAGAGTCCATAGAGATCGGAAGAGCGGTTCAGCAGGAATGCCGAGACCGATCTCGTATGCCGTCTTCTGCTTG
trf242799	minus	CGAACCACATACAAATGTCCTCATATAAAACACAAAAACCAGATCGGAAGAGCGGTTCAGCAGGAATGCCGAGACCGATCTCGTATGCCGTCTTCTGCTTG
trf242799	plus	CGAAAGTGAAGAGAAGGAGCTATTATGATAGAAATGTTTTAGATCGGAAGAGCGGTTCAGCAGGAATGCCGAGACCGATCTCGTATGCCGTCTTCTGCTTG
trf243288	minus	GTTATACGTTCCAAGGAGGAAAGCTGTCCTGGCTTTCTAGAGATCGGAAGAGCGGTTCAGCAGGAATGCCGAGACCGATCTCGTATGCCGTCTTCTGCTTG
trf243288	plus	CTGTGGTCCAAGGTGAATATATTAGTAGAGCTTCATATTTAGATCGGAAGAGCGGTTCAGCAGGAATGCCGAGACCGATCTCGTATGCCGTCTTCTGCTTG
trf243343	minus	TAGCTGGGAGGGAGTGTATAGAAAAGAAAAATTTTAGGGTAGATCGGAAGAGCGGTTCAGCAGGAATGCCGAGACCGATCTCGTATGCCGTCTTCTGCTTG
trf243343	plus	TACTGCAGATTTGACGCCCTGGGCTCAAGTGATCCTCCTGAGATCGGAAGAGCGGTTCAGCAGGAATGCCGAGACCGATCTCGTATGCCGTCTTCTGCTTG
trf24353	minus	CTTTAAACCAATCAACCATCTATTTCTTTAAGGTAAATGTAGATCGGAAGAGCGGTTCAGCAGGAATGCCGAGACCGATCTCGTATGCCGTCTTCTGCTTG
trf24353	plus	TAAGAAGGCTCTGTAGTGCAATGGATAGCACATTGAACTTAGATCGGAAGAGCGGTTCAGCAGGAATGCCGAGACCGATCTCGTATGCCGTCTTCTGCTTG
trf24355	minus	GTAGAGCTGAAAGCTGATTAGACACAGCACCCAAAAATCAAGATCGGAAGAGCGGTTCAGCAGGAATGCCGAGACCGATCTCGTATGCCGTCTTCTGCTTG
trf24355	plus	CTGTTCCTCAATACCAGAGTTATTTTCTATTAACTCAATGAGATCGGAAGAGCGGTTCAGCAGGAATGCCGAGACCGATCTCGTATGCCGTCTTCTGCTTG
trf243853	minus	TAAACACTGCCTCAATGACCTCTACTTTTTGACCTGGAAAAGATCGGAAGAGCGGTTCAGCAGGAATGCCGAGACCGATCTCGTATGCCGTCTTCTGCTTG
trf243853	plus	CTCACTATACTCTACCCTGTCCCCTCATACCTCATCCCACAGATCGGAAGAGCGGTTCAGCAGGAATGCCGAGACCGATCTCGTATGCCGTCTTCTGCTTG
trf243996	minus	CAGCTAGCATCACATGATAGATAAAGGTAACAGCTGGGTGAGATCGGAAGAGCGGTTCAGCAGGAATGCCGAGACCGATCTCGTATGCCGTCTTCTGCTTG
trf243996	plus	ATACCAGAGTCAGGTTGAGTTGGTATTTTTGTAGAGACAGAGATCGGAAGAGCGGTTCAGCAGGAATGCCGAGACCGATCTCGTATGCCGTCTTCTGCTTG
trf244154	minus	CATAACATTGAACAGGGCTGGCTATCATCTCCAGTTATTTAGATCGGAAGAGCGGTTCAGCAGGAATGCCGAGACCGATCTCGTATGCCGTCTTCTGCTTG
trf244154	plus	AACACGTTCTTTTTGCCACCTTGAGAATTTGTATTATGAAAGATCGGAAGAGCGGTTCAGCAGGAATGCCGAGACCGATCTCGTATGCCGTCTTCTGCTTG
trf244661	minus	GAGTGGAGTCCACTCCTTTAGTGCAGGCTGCACATAGTGAAGATCGGAAGAGCGGTTCAGCAGGAATGCCGAGACCGATCTCGTATGCCGTCTTCTGCTTG
trf244661	plus	ATCATAGAGCAGACCATTGCTGTTATAGAAACATATTTTAAGATCGGAAGAGCGGTTCAGCAGGAATGCCGAGACCGATCTCGTATGCCGTCTTCTGCTTG
trf245503	minus	CTGAAAAGTACGAAACACGCACACAAAAAAATTTAAGACAAGATCGGAAGAGCGGTTCAGCAGGAATGCCGAGACCGATCTCGTATGCCGTCTTCTGCTTG
trf245503	plus	CATAAGATGCTGTCAGCAACCAAAGACAATATAACTTCTTAGATCGGAAGAGCGGTTCAGCAGGAATGCCGAGACCGATCTCGTATGCCGTCTTCTGCTTG
trf246130	minus	TAGCTCTTAGGATCATTGCCTGTCATGGCCTAACCCTATTAGATCGGAAGAGCGGTTCAGCAGGAATGCCGAGACCGATCTCGTATGCCGTCTTCTGCTTG
trf246130	minus	GGAGAGATCTCTAGCTCTTAGGATCATTGCCTGTCATGGCAGATCGGAAGAGCGGTTCAGCAGGAATGCCGAGACCGATCTCGTATGCCGTCTTCTGCTTG
trf246130	plus	GACTTGAATACCTCAGGCTTTTCCCAGCCAACTTCCACGTAGATCGGAAGAGCGGTTCAGCAGGAATGCCGAGACCGATCTCGTATGCCGTCTTCTGCTTG
trf246130	plus	TTTTCCCAGCCAACTTCCACGTTGCTCTCCTATCCGTCTCAGATCGGAAGAGCGGTTCAGCAGGAATGCCGAGACCGATCTCGTATGCCGTCTTCTGCTTG
trf246130	plus	TTCCCAGCCAACTTCCACGTTGCTCTCCTATCCGTCTCCAAGATCGGAAGAGCGGTTCAGCAGGAATGCCGAGACCGATCTCGTATGCCGTCTTCTGCTTG
trf246297	minus	ATCCTCCCACTCATAGGTGTGTGCCACCACGCCCAGCTAAAGATCGGAAGAGCGGTTCAGCAGGAATGCCGAGACCGATCTCGTATGCCGTCTTCTGCTTG
trf246297	plus	AACAATAGGGGTTGGCTTCAGTGAATCACTATACATAGATAGATCGGAAGAGCGGTTCAGCAGGAATGCCGAGACCGATCTCGTATGCCGTCTTCTGCTTG
trf246421	minus	ATATTGGAGGTAGGGCTGAGCACAGTGGCTCATGCCTGTAAGATCGGAAGAGCGGTTCAGCAGGAATGCCGAGACCGATCTCGTATGCCGTCTTCTGCTTG
trf246421	minus	GGAAGGGATGGATCCAAATTTCAACAGCAAGTATGCATTCAGATCGGAAGAGCGGTTCAGCAGGAATGCCGAGACCGATCTCGTATGCCGTCTTCTGCTTG
trf246421	plus	TCTTTCTTTCGGCAGCAATCCTCCCATCCCAGCCCCCCTGAGATCGGAAGAGCGGTTCAGCAGGAATGCCGAGACCGATCTCGTATGCCGTCTTCTGCTTG
trf246421	plus	ACACCCTGCCTGGAAGTTATTTTCTAAGCCTCAGTCTCCTAGATCGGAAGAGCGGTTCAGCAGGAATGCCGAGACCGATCTCGTATGCCGTCTTCTGCTTG
trf2469	minus	CAACTGAGAACCTGCCTTCAGGAACCCTCTCTTTGCTGTGAGATCGGAAGAGCGGTTCAGCAGGAATGCCGAGACCGATCTCGTATGCCGTCTTCTGCTTG
trf2469	plus	TTAGTCCACTGTGTGCCCCACTGTGCAAGTTCCTTTATCTAGATCGGAAGAGCGGTTCAGCAGGAATGCCGAGACCGATCTCGTATGCCGTCTTCTGCTTG
trf247142	minus	GAGAGATAACATGGATGTGTTTACTGCTTGAAAATTTATTAGATCGGAAGAGCGGTTCAGCAGGAATGCCGAGACCGATCTCGTATGCCGTCTTCTGCTTG
trf247142	plus	CAAGTAGCTACCACTAACCTGATTTCTAACACTGTAACTTAGATCGGAAGAGCGGTTCAGCAGGAATGCCGAGACCGATCTCGTATGCCGTCTTCTGCTTG
trf247572	minus	GTTAGGTATTTGTCCCCTTGCCCCCAACTCTCTGACAGGCAGATCGGAAGAGCGGTTCAGCAGGAATGCCGAGACCGATCTCGTATGCCGTCTTCTGCTTG
trf247572	plus	GAGTGGAGTCATAAATGCCATGAAATCCTTTACTCTCAGGAGATCGGAAGAGCGGTTCAGCAGGAATGCCGAGACCGATCTCGTATGCCGTCTTCTGCTTG
trf247593	minus	TAGGGGAATTATTTGTCACGTATTAGAGAAAATTGTGGTTAGATCGGAAGAGCGGTTCAGCAGGAATGCCGAGACCGATCTCGTATGCCGTCTTCTGCTTG
trf247593	plus	GTAATTAGCATTCAAGGGGCCCAAAACAGGAAGAGCTGTGAGATCGGAAGAGCGGTTCAGCAGGAATGCCGAGACCGATCTCGTATGCCGTCTTCTGCTTG
trf248226	minus	TGCAAGAGACTAGGAATGGTGATAATAGAAATTTGATGCTAGATCGGAAGAGCGGTTCAGCAGGAATGCCGAGACCGATCTCGTATGCCGTCTTCTGCTTG
trf248226	plus	CACTTTTCTTAACCTTGGGCATTAACAAATAACTGAATTCAGATCGGAAGAGCGGTTCAGCAGGAATGCCGAGACCGATCTCGTATGCCGTCTTCTGCTTG
trf248273	minus	GAACATTTCAAGGGAATGGCTGGGAAGTTTGGCGGCATGGAGATCGGAAGAGCGGTTCAGCAGGAATGCCGAGACCGATCTCGTATGCCGTCTTCTGCTTG
trf248273	plus	TTTATCCCTGGTTGATGGAGGAGACTAACTGAGCAGCAGGAGATCGGAAGAGCGGTTCAGCAGGAATGCCGAGACCGATCTCGTATGCCGTCTTCTGCTTG
trf248530	minus	CAAGCTGAAAATCGGTTCTCAGAAAAGACTAATAAACAGGAGATCGGAAGAGCGGTTCAGCAGGAATGCCGAGACCGATCTCGTATGCCGTCTTCTGCTTG
trf248530	plus	GACTTATCCATATATAGGCCCTTTTCATTTTTCATAATTAAGATCGGAAGAGCGGTTCAGCAGGAATGCCGAGACCGATCTCGTATGCCGTCTTCTGCTTG
trf248922	minus	GAAAGAGATGACCCCAATGTCCCAACCAACCACCTAGATGAGATCGGAAGAGCGGTTCAGCAGGAATGCCGAGACCGATCTCGTATGCCGTCTTCTGCTTG
trf248922	plus	TCCGATGTAGGTCTCTCTATATTGCCCAGGCTTGTCTCAAAGATCGGAAGAGCGGTTCAGCAGGAATGCCGAGACCGATCTCGTATGCCGTCTTCTGCTTG
trf248975	minus	AGTTGCTGCTTGACCTAGATGGACCATGTGAATGTTTGCCAGATCGGAAGAGCGGTTCAGCAGGAATGCCGAGACCGATCTCGTATGCCGTCTTCTGCTTG
trf248975	plus	CTTCTATCAATGCGGCTGATACAAATCACATGCTTCTCCTAGATCGGAAGAGCGGTTCAGCAGGAATGCCGAGACCGATCTCGTATGCCGTCTTCTGCTTG
trf249195	minus	TCAGAGTAGAAACAGACAGCAGTCTTCATAGTTGCAGTTGAGATCGGAAGAGCGGTTCAGCAGGAATGCCGAGACCGATCTCGTATGCCGTCTTCTGCTTG
trf249195	plus	TTAGTGACATTGGTTGCCTCTTGGGGCAAGTGAATGGCTGAGATCGGAAGAGCGGTTCAGCAGGAATGCCGAGACCGATCTCGTATGCCGTCTTCTGCTTG
trf250034	minus	CAATAGGATTCTTTGGTTGCAATTAAAAAAAATTAAAAAGAGATCGGAAGAGCGGTTCAGCAGGAATGCCGAGACCGATCTCGTATGCCGTCTTCTGCTTG
trf250034	plus	AGGCGCCATATGCTCTATTTTTTTTTAAGAGATGGAGTTTAGATCGGAAGAGCGGTTCAGCAGGAATGCCGAGACCGATCTCGTATGCCGTCTTCTGCTTG
trf250180	minus	TTTCCATTAACGCAGCAAGGCCTTCCCTTTCTAGGCTTTTAGATCGGAAGAGCGGTTCAGCAGGAATGCCGAGACCGATCTCGTATGCCGTCTTCTGCTTG
trf250180	plus	TTCCCCTATGGTACCACAATGCCATGTTTTCTATCTCTAGAGATCGGAAGAGCGGTTCAGCAGGAATGCCGAGACCGATCTCGTATGCCGTCTTCTGCTTG
trf250180	plus	TATGGTACCACAATGCCATGTTTTCTATCTCTAGAATATCAGATCGGAAGAGCGGTTCAGCAGGAATGCCGAGACCGATCTCGTATGCCGTCTTCTGCTTG
trf250487	minus	TATAGATGGGAATAATCAGCTTGAGATTAAAATGTGGAACAGATCGGAAGAGCGGTTCAGCAGGAATGCCGAGACCGATCTCGTATGCCGTCTTCTGCTTG
trf250487	plus	GTCACCTTTCGGCCTATATAAGTCAACCAAGGTTGATCAGAGATCGGAAGAGCGGTTCAGCAGGAATGCCGAGACCGATCTCGTATGCCGTCTTCTGCTTG
trf250722	minus	TTGCAGCACTAAGAAGGACTTTCAGCACAATGTTAAATAGAGATCGGAAGAGCGGTTCAGCAGGAATGCCGAGACCGATCTCGTATGCCGTCTTCTGCTTG
trf250722	plus	ACACATGATTTGTCCCATGGACTAAAGTCTATGTTAAACCAGATCGGAAGAGCGGTTCAGCAGGAATGCCGAGACCGATCTCGTATGCCGTCTTCTGCTTG
trf250996	minus	GTGTGTAATCTCTTGTTCCCTCTGGTGTCTGTCTGCTGAAAGATCGGAAGAGCGGTTCAGCAGGAATGCCGAGACCGATCTCGTATGCCGTCTTCTGCTTG
trf250996	plus	CCCAAAAATTTCTAGCCATGCTGGAAGACCTTCCCTGTGTAGATCGGAAGAGCGGTTCAGCAGGAATGCCGAGACCGATCTCGTATGCCGTCTTCTGCTTG
trf252240	minus	CTCTGTTGCCCAGAAGAACAACAGCAAAAACTGAAGGAAAAGATCGGAAGAGCGGTTCAGCAGGAATGCCGAGACCGATCTCGTATGCCGTCTTCTGCTTG
trf252240	plus	CCAAGATTATAGCATGCACCACCACACCCAGCTAATTTTTAGATCGGAAGAGCGGTTCAGCAGGAATGCCGAGACCGATCTCGTATGCCGTCTTCTGCTTG
trf252402	minus	TTGTGTAGGTTATGCTATGGTTTGAATGTTCATGTCCCCCAGATCGGAAGAGCGGTTCAGCAGGAATGCCGAGACCGATCTCGTATGCCGTCTTCTGCTTG
trf252402	plus	TTTTGGCTCCAGTGGTTTGTGCCCTTGTAGTTTCCCAGAGAGATCGGAAGAGCGGTTCAGCAGGAATGCCGAGACCGATCTCGTATGCCGTCTTCTGCTTG
trf253327_trf253328	minus	TCCTGCCCTTAGCCTACTGAGTAGCTGGGACTACAGGCGTAGATCGGAAGAGCGGTTCAGCAGGAATGCCGAGACCGATCTCGTATGCCGTCTTCTGCTTG
trf253327_trf253328	plus	AAGTCCTATAATAAGAGGAGAATTAATAAAACAACTCATAAGATCGGAAGAGCGGTTCAGCAGGAATGCCGAGACCGATCTCGTATGCCGTCTTCTGCTTG
trf253487	minus	ACATATGATACCATGTGAGCATAACATAATGTGGTTTTATAGATCGGAAGAGCGGTTCAGCAGGAATGCCGAGACCGATCTCGTATGCCGTCTTCTGCTTG
trf253487	plus	CCTCCTACCTTACCCCTTACCCTCCTGACTAGCTGGGACTAGATCGGAAGAGCGGTTCAGCAGGAATGCCGAGACCGATCTCGTATGCCGTCTTCTGCTTG
trf254028	minus	GGACACAGAAGAGATCTATCTGTTCCCAGGGTATTTTCACAGATCGGAAGAGCGGTTCAGCAGGAATGCCGAGACCGATCTCGTATGCCGTCTTCTGCTTG
trf254028	minus	ATGGCTTATTTCCCACCAACCACTTTATAAGATGACTATCAGATCGGAAGAGCGGTTCAGCAGGAATGCCGAGACCGATCTCGTATGCCGTCTTCTGCTTG
trf254028	plus	AGTTGGCAAGGATAATGCCCCACAGTCCTGCCTAGCTGGAAGATCGGAAGAGCGGTTCAGCAGGAATGCCGAGACCGATCTCGTATGCCGTCTTCTGCTTG
trf254028	plus	CAGGGAATGGACCGAGATGAGGCAGAGCTGCCACTGTCAGAGATCGGAAGAGCGGTTCAGCAGGAATGCCGAGACCGATCTCGTATGCCGTCTTCTGCTTG
trf254238	minus	GCAATCATTGCTCGTTGCTTACTGAAGACTCTGACTCCTGAGATCGGAAGAGCGGTTCAGCAGGAATGCCGAGACCGATCTCGTATGCCGTCTTCTGCTTG
trf254238	plus	AAGATGGGCCCAGACAGTTATTGGTCATCTTAGTGCCTTAAGATCGGAAGAGCGGTTCAGCAGGAATGCCGAGACCGATCTCGTATGCCGTCTTCTGCTTG
trf254319	minus	GATAGTTAACCTCTTAATCATTTTTTAAATTTTGAGACAGAGATCGGAAGAGCGGTTCAGCAGGAATGCCGAGACCGATCTCGTATGCCGTCTTCTGCTTG
trf254319	plus	TAAACAGGGGAGTTCTACCAAACTTTCAAACTCATTCCAGAGATCGGAAGAGCGGTTCAGCAGGAATGCCGAGACCGATCTCGTATGCCGTCTTCTGCTTG
trf254321	minus	GAATTATCCCAACGTGCCTTTTATCTTTTTTTGCTGTTATAGATCGGAAGAGCGGTTCAGCAGGAATGCCGAGACCGATCTCGTATGCCGTCTTCTGCTTG
trf254321	plus	TACATTGCCCATATTGGTCCCAATCTCCTGAGCTCAAGTGAGATCGGAAGAGCGGTTCAGCAGGAATGCCGAGACCGATCTCGTATGCCGTCTTCTGCTTG
trf254677	minus	CACAAATCATTACCCACACCCTTCAATAGCTCCCCATCATAGATCGGAAGAGCGGTTCAGCAGGAATGCCGAGACCGATCTCGTATGCCGTCTTCTGCTTG
trf254677	plus	AGAGCATGAGGCGTGTTATAGGAAAATAAACAGGGGCAAGAGATCGGAAGAGCGGTTCAGCAGGAATGCCGAGACCGATCTCGTATGCCGTCTTCTGCTTG
trf25500	minus	GAAGAAACCTACCATTCACCATTTTATTATTATTTTTTCTAGATCGGAAGAGCGGTTCAGCAGGAATGCCGAGACCGATCTCGTATGCCGTCTTCTGCTTG
trf25500	plus	AGTAAATACCCAGGACAGTATGTGGTATATAGTAAGTGCTAGATCGGAAGAGCGGTTCAGCAGGAATGCCGAGACCGATCTCGTATGCCGTCTTCTGCTTG
trf255383	minus	TCACCTTGAGATCAGCTCTATGCACATTTTTTGTGTATTTAGATCGGAAGAGCGGTTCAGCAGGAATGCCGAGACCGATCTCGTATGCCGTCTTCTGCTTG
trf255383	plus	TGGTGGGTCTACTTTATAGCGACTTTAGGAAAGGTAGACTAGATCGGAAGAGCGGTTCAGCAGGAATGCCGAGACCGATCTCGTATGCCGTCTTCTGCTTG
trf255449	minus	ACCCTTGGCTTATAGATGAAGCTTTTCTGATACTCTGAGAAGATCGGAAGAGCGGTTCAGCAGGAATGCCGAGACCGATCTCGTATGCCGTCTTCTGCTTG
trf255449	plus	GATGAATCAGCGAGTCAAGTACTTGGAACAAAAATTGCCAAGATCGGAAGAGCGGTTCAGCAGGAATGCCGAGACCGATCTCGTATGCCGTCTTCTGCTTG
trf255656	minus	GATAAACTATTGTCACAGAGGTTTGTTTTACAGATTATTTAGATCGGAAGAGCGGTTCAGCAGGAATGCCGAGACCGATCTCGTATGCCGTCTTCTGCTTG
trf255656	plus	GTGCACTCTATCAAAACTGGCTAAGTTTTGTATTTTTTGTAGATCGGAAGAGCGGTTCAGCAGGAATGCCGAGACCGATCTCGTATGCCGTCTTCTGCTTG
trf255804	minus	GTGTACAAGTCTCTCAGTCACTTGCATGGCGGTGGAGTGAAGATCGGAAGAGCGGTTCAGCAGGAATGCCGAGACCGATCTCGTATGCCGTCTTCTGCTTG
trf255804	plus	CTCGACGGGGAAAAGATATTTTGGGTGGCACAAAACAGTAAGATCGGAAGAGCGGTTCAGCAGGAATGCCGAGACCGATCTCGTATGCCGTCTTCTGCTTG
trf256188	minus	TTTGCATAATAAGGCCTTGCTATATTGCCCAGGCTGATCCAGATCGGAAGAGCGGTTCAGCAGGAATGCCGAGACCGATCTCGTATGCCGTCTTCTGCTTG
trf256188	minus	TTTTTGCCATTACTGTCGCCCAGGCTGGAGTGCAGTGGTGAGATCGGAAGAGCGGTTCAGCAGGAATGCCGAGACCGATCTCGTATGCCGTCTTCTGCTTG
trf256188	plus	ACACTAATACAGGGCCTCTTCCAGGGCCTCAAAGAAAGGGAGATCGGAAGAGCGGTTCAGCAGGAATGCCGAGACCGATCTCGTATGCCGTCTTCTGCTTG
trf256188	plus	ACAAGAGAGGGGGAAAGCCCAAGGCAGAGAAGGACAGGGAAGATCGGAAGAGCGGTTCAGCAGGAATGCCGAGACCGATCTCGTATGCCGTCTTCTGCTTG
trf25632	minus	GTTGTTGGGAATGACCCAATATAAAGGAAATAATTGTCAGAGATCGGAAGAGCGGTTCAGCAGGAATGCCGAGACCGATCTCGTATGCCGTCTTCTGCTTG
trf25632	plus	ACTTAGTCAGGCTTTTTCCCCCAGTCACTTTACCAAAACCAGATCGGAAGAGCGGTTCAGCAGGAATGCCGAGACCGATCTCGTATGCCGTCTTCTGCTTG
trf257988	minus	GAGTGAGGGCAAGTGTATTAGTCCACTCTCACGTTGCTATAGATCGGAAGAGCGGTTCAGCAGGAATGCCGAGACCGATCTCGTATGCCGTCTTCTGCTTG
trf257988	plus	CCCTTAAGTGGAGACATTGAATGGAAGGTGGATTTCTCAAAGATCGGAAGAGCGGTTCAGCAGGAATGCCGAGACCGATCTCGTATGCCGTCTTCTGCTTG
trf258024	minus	GGCTGCCACCTTAATCTATTCAGAGATCATAACCCCCGGGAGATCGGAAGAGCGGTTCAGCAGGAATGCCGAGACCGATCTCGTATGCCGTCTTCTGCTTG
trf258024	plus	AGACTACAGGCGTAATTTTAAAATTAGCCCAGCTAATTTTAGATCGGAAGAGCGGTTCAGCAGGAATGCCGAGACCGATCTCGTATGCCGTCTTCTGCTTG
trf258176	minus	TGTCCTGTGCAGCCCTCACACCCCAGGACTCAGGCCATGGAGATCGGAAGAGCGGTTCAGCAGGAATGCCGAGACCGATCTCGTATGCCGTCTTCTGCTTG
trf258176	plus	TCACCGGTCTCTGGTCTGTCCCTCCTGTCCCTCCCAGCCCAGATCGGAAGAGCGGTTCAGCAGGAATGCCGAGACCGATCTCGTATGCCGTCTTCTGCTTG
trf258391	minus	TTTCCGCCGACGTGAAGGTCCAGGCTGGCCAGGTGGACGTAGATCGGAAGAGCGGTTCAGCAGGAATGCCGAGACCGATCTCGTATGCCGTCTTCTGCTTG
trf258391	plus	AGATGCGCACTATCCAGCTTGGCTCTTGGGGCCTGGACGTAGATCGGAAGAGCGGTTCAGCAGGAATGCCGAGACCGATCTCGTATGCCGTCTTCTGCTTG
trf258397	minus	GTGGACCTGTCTGCACCCAAGGTGGAGGCCGACATGAGCCAGATCGGAAGAGCGGTTCAGCAGGAATGCCGAGACCGATCTCGTATGCCGTCTTCTGCTTG
trf258397	plus	TGCCTTATGACCTTTCAGGTCCAGCTTGGGGCCCCTGACTAGATCGGAAGAGCGGTTCAGCAGGAATGCCGAGACCGATCTCGTATGCCGTCTTCTGCTTG
trf258746	minus	TATAGGAGCTATGGTACCACTGTAGTATTTTTGTTGTTTGAGATCGGAAGAGCGGTTCAGCAGGAATGCCGAGACCGATCTCGTATGCCGTCTTCTGCTTG
trf258746	plus	CACCGTGAGGTTAATGTGAAATGTGTTGCTAACTACGGCAAGATCGGAAGAGCGGTTCAGCAGGAATGCCGAGACCGATCTCGTATGCCGTCTTCTGCTTG
trf259278	minus	TGGAAGCTCCTGGACTCACTGTGAGTGTGGACTGATCCAGAGATCGGAAGAGCGGTTCAGCAGGAATGCCGAGACCGATCTCGTATGCCGTCTTCTGCTTG
trf259278	plus	AGTGTCCTCACAGTAATGGGAGGGAACTGTGCCTTACTCCAGATCGGAAGAGCGGTTCAGCAGGAATGCCGAGACCGATCTCGTATGCCGTCTTCTGCTTG
trf2596	minus	TAATGGATGCAGTGCACATGCCACAGCATCATGTCCTATGAGATCGGAAGAGCGGTTCAGCAGGAATGCCGAGACCGATCTCGTATGCCGTCTTCTGCTTG
trf2596	plus	CATCAAATGATGTGGACCTGTTGACGTGGAAACCTTGTTAAGATCGGAAGAGCGGTTCAGCAGGAATGCCGAGACCGATCTCGTATGCCGTCTTCTGCTTG
trf2596	plus	CAAATGATGTGGACCTGTTGACGTGGAAACCTTGTTAGCCAGATCGGAAGAGCGGTTCAGCAGGAATGCCGAGACCGATCTCGTATGCCGTCTTCTGCTTG
trf260985	minus	TGGAGCATGACTCCTCATTTCTTATGTGATTAGTAACTTTAGATCGGAAGAGCGGTTCAGCAGGAATGCCGAGACCGATCTCGTATGCCGTCTTCTGCTTG
trf260985	plus	ACTACAACGTACTCTGCCTCCTGGGTTCAAGCAATTCTTCAGATCGGAAGAGCGGTTCAGCAGGAATGCCGAGACCGATCTCGTATGCCGTCTTCTGCTTG
trf261229	minus	ACAGAGAGTAGCAAAATAGCTAATAAAAGCAAAATGGTTAAGATCGGAAGAGCGGTTCAGCAGGAATGCCGAGACCGATCTCGTATGCCGTCTTCTGCTTG
trf261229	minus	AATCCTTCGTTCTCATCAGCCTCTGCTCTCTCCACTGGCTAGATCGGAAGAGCGGTTCAGCAGGAATGCCGAGACCGATCTCGTATGCCGTCTTCTGCTTG
trf261229	plus	ACGTGTTGCATGGCCATATTTTTACTATCAGGATATAAAAAGATCGGAAGAGCGGTTCAGCAGGAATGCCGAGACCGATCTCGTATGCCGTCTTCTGCTTG
trf261229	plus	ACAGACCAGAACTCTTCTTCAAAGTTCAAGAATGTCCTCAAGATCGGAAGAGCGGTTCAGCAGGAATGCCGAGACCGATCTCGTATGCCGTCTTCTGCTTG
trf261509	minus	CTATTATTCGTACGTGGAGGATGTCAAGTTTATTCTTATGAGATCGGAAGAGCGGTTCAGCAGGAATGCCGAGACCGATCTCGTATGCCGTCTTCTGCTTG
trf261509	minus	TATCAATCTAAGCTGCTGGCTTAAAATGTGTCTTACTTGAAGATCGGAAGAGCGGTTCAGCAGGAATGCCGAGACCGATCTCGTATGCCGTCTTCTGCTTG
trf261509	plus	TCATTTGGCCAGTTAAGGATAAAATGTCTTACTACATAAGAGATCGGAAGAGCGGTTCAGCAGGAATGCCGAGACCGATCTCGTATGCCGTCTTCTGCTTG
trf261509	plus	AACAGGATTACAGTACCAAGATGTATATATTTAATCAAGTAGATCGGAAGAGCGGTTCAGCAGGAATGCCGAGACCGATCTCGTATGCCGTCTTCTGCTTG
trf261511	minus	AGAATGAACTGGGGACATGAAACTTTAAAAACTGTAACACAGATCGGAAGAGCGGTTCAGCAGGAATGCCGAGACCGATCTCGTATGCCGTCTTCTGCTTG
trf261511	plus	TACAGCTCATAAAAGAGCCGTGGAACCACACAGCAACCAGAGATCGGAAGAGCGGTTCAGCAGGAATGCCGAGACCGATCTCGTATGCCGTCTTCTGCTTG
trf261533	minus	ACGGATGGATGGACACATATGAATGGATGGATGAATGAATAGATCGGAAGAGCGGTTCAGCAGGAATGCCGAGACCGATCTCGTATGCCGTCTTCTGCTTG
trf261533	plus	CCTGCCTACCATGCTTGTTATGTTATTATTTTATGGTGTTAGATCGGAAGAGCGGTTCAGCAGGAATGCCGAGACCGATCTCGTATGCCGTCTTCTGCTTG
trf261760	minus	ATTTAGTGAGTATTGTTCAGATAAATACCTGTTTTAAATAAGATCGGAAGAGCGGTTCAGCAGGAATGCCGAGACCGATCTCGTATGCCGTCTTCTGCTTG
trf261760	plus	GAGAGAGACTTTATATGTTGAAACATATGTGTACTAATCAAGATCGGAAGAGCGGTTCAGCAGGAATGCCGAGACCGATCTCGTATGCCGTCTTCTGCTTG
trf261918	minus	TCTGAGACTGTTGACTTTTCTTCATTTTTAAAATTTATGTAGATCGGAAGAGCGGTTCAGCAGGAATGCCGAGACCGATCTCGTATGCCGTCTTCTGCTTG
trf261918	minus	AGAGTAATAGGTCTCTGAGACTGTTGACTTTTCTTCATTTAGATCGGAAGAGCGGTTCAGCAGGAATGCCGAGACCGATCTCGTATGCCGTCTTCTGCTTG
trf261918	plus	CTCAATGGACTCTCAATAGGAAAAACTCAGAGATTCATGCAGATCGGAAGAGCGGTTCAGCAGGAATGCCGAGACCGATCTCGTATGCCGTCTTCTGCTTG
trf261918	plus	CTCAGAGATTCATGCTGGATACAGTTTAATCAATCTGACAAGATCGGAAGAGCGGTTCAGCAGGAATGCCGAGACCGATCTCGTATGCCGTCTTCTGCTTG
trf263409	minus	TTTGAGCCACCCATGCATTTTTGGAGTTTCTTGCTAATTTAGATCGGAAGAGCGGTTCAGCAGGAATGCCGAGACCGATCTCGTATGCCGTCTTCTGCTTG
trf263409	plus	AAGTAATACCTAGGCTGTGGTAAGAATTAACAAGCTTAATAGATCGGAAGAGCGGTTCAGCAGGAATGCCGAGACCGATCTCGTATGCCGTCTTCTGCTTG
trf264225	minus	CCTGGTAACATGCATATAACATAAAATTTGCAATCAGCGAAGATCGGAAGAGCGGTTCAGCAGGAATGCCGAGACCGATCTCGTATGCCGTCTTCTGCTTG
trf264225	plus	CTCGGCTTCCCCAAACTGTTGGGATTACAGATTACAGGCGAGATCGGAAGAGCGGTTCAGCAGGAATGCCGAGACCGATCTCGTATGCCGTCTTCTGCTTG
trf264600	minus	ACGTTTGTCAGGCTGTCACTCCCGAACTCAGGTGATCCGCAGATCGGAAGAGCGGTTCAGCAGGAATGCCGAGACCGATCTCGTATGCCGTCTTCTGCTTG
trf264600	plus	CGTGTCCAAGATAAGAAAACGACTGTTAAAAGTGCCAAGAAGATCGGAAGAGCGGTTCAGCAGGAATGCCGAGACCGATCTCGTATGCCGTCTTCTGCTTG
trf264926	minus	ATGCCTTTAACAACTTTCTGAAAGCTTCTTGTTTAAAATTAGATCGGAAGAGCGGTTCAGCAGGAATGCCGAGACCGATCTCGTATGCCGTCTTCTGCTTG
trf264926	plus	CCCCAGTCATAAGCTATAAGTTATCATAAGTTAATGTTTTAGATCGGAAGAGCGGTTCAGCAGGAATGCCGAGACCGATCTCGTATGCCGTCTTCTGCTTG
trf265008_trf265009_trf265010	minus	GTGCCTACCACCACAAAATTTTAAAAAATTTTGTGTAGAGAGATCGGAAGAGCGGTTCAGCAGGAATGCCGAGACCGATCTCGTATGCCGTCTTCTGCTTG
trf265008_trf265009_trf265010	minus	CCTACCTATTTTAGTTAGAGACAGGGTCTCACTCTGTCACAGATCGGAAGAGCGGTTCAGCAGGAATGCCGAGACCGATCTCGTATGCCGTCTTCTGCTTG
trf265008_trf265009_trf265010	plus	AGTCTCAAAAGGTGTGACGAACTTGCTGCCTACTCCTAGGAGATCGGAAGAGCGGTTCAGCAGGAATGCCGAGACCGATCTCGTATGCCGTCTTCTGCTTG
trf265008_trf265009_trf265010	plus	GGTTCACTCTTAGCAGACAAAATAGAAAATGTATTTCATCAGATCGGAAGAGCGGTTCAGCAGGAATGCCGAGACCGATCTCGTATGCCGTCTTCTGCTTG
trf265604	minus	CCCAAATTCCATCAGATCAAAGACTACATCAGATATTTCCAGATCGGAAGAGCGGTTCAGCAGGAATGCCGAGACCGATCTCGTATGCCGTCTTCTGCTTG
trf265604	minus	CTACTGGTTTCCTTGGAACATATCAAATATTTCTCCCCAAAGATCGGAAGAGCGGTTCAGCAGGAATGCCGAGACCGATCTCGTATGCCGTCTTCTGCTTG
trf265604	plus	CCTAACATGTAGGTGTCACATCTTACCATTCTTCAGTGATAGATCGGAAGAGCGGTTCAGCAGGAATGCCGAGACCGATCTCGTATGCCGTCTTCTGCTTG
trf265604	plus	TCTTCAGTGATACGCAGGTACCTCCCCCTCCTTGAAACCTAGATCGGAAGAGCGGTTCAGCAGGAATGCCGAGACCGATCTCGTATGCCGTCTTCTGCTTG
trf267748	minus	TTATATACCCTGGAAAGAGGAATTGATTTGCGATAAAGAGAGATCGGAAGAGCGGTTCAGCAGGAATGCCGAGACCGATCTCGTATGCCGTCTTCTGCTTG
trf267748	plus	CCCTCAGAAAACATACATACCATAGAGACATACTATTAGAAGATCGGAAGAGCGGTTCAGCAGGAATGCCGAGACCGATCTCGTATGCCGTCTTCTGCTTG
trf267879	minus	GACTACCACAATAGAAGGGAAAAATTGGGCTAAATCTGAAAGATCGGAAGAGCGGTTCAGCAGGAATGCCGAGACCGATCTCGTATGCCGTCTTCTGCTTG
trf267879	minus	GAAGAGAGCATTCCTGTATCTATTCTTGCCAAATATTAAAAGATCGGAAGAGCGGTTCAGCAGGAATGCCGAGACCGATCTCGTATGCCGTCTTCTGCTTG
trf267879	plus	GTCATGTGTCTATCCACACATAAAATACTCAAAGTTTCTAAGATCGGAAGAGCGGTTCAGCAGGAATGCCGAGACCGATCTCGTATGCCGTCTTCTGCTTG
trf267879	plus	ACTGCCTTCAGGGTAATGATTATGAGTCATTAGCAAGCATAGATCGGAAGAGCGGTTCAGCAGGAATGCCGAGACCGATCTCGTATGCCGTCTTCTGCTTG
trf268152	minus	TAAGGTAGAACAGAAAGAGGAAAGGAAGGAAAAAGGAAGAAGATCGGAAGAGCGGTTCAGCAGGAATGCCGAGACCGATCTCGTATGCCGTCTTCTGCTTG
trf268152	plus	AAAATATGAGGCCAGCAGTGCGTGTGTAAAAGGTAGATATAGATCGGAAGAGCGGTTCAGCAGGAATGCCGAGACCGATCTCGTATGCCGTCTTCTGCTTG
trf268280	minus	GTTGAAAACGGTCTTACCTCATTGGGGGGAGGCTGGTAAGAGATCGGAAGAGCGGTTCAGCAGGAATGCCGAGACCGATCTCGTATGCCGTCTTCTGCTTG
trf268280	plus	CGCAAAGGGCTAGAGAGGTTTGGCGGACGCGTCAAAACTGAGATCGGAAGAGCGGTTCAGCAGGAATGCCGAGACCGATCTCGTATGCCGTCTTCTGCTTG
trf26854	minus	CAACTTACCAATGAATCTTAAAGAGAAAAACAAAGCAAACAGATCGGAAGAGCGGTTCAGCAGGAATGCCGAGACCGATCTCGTATGCCGTCTTCTGCTTG
trf26854	plus	GAGGTTTGCAAACAACATCCTATAACCCATTATTTTAAACAGATCGGAAGAGCGGTTCAGCAGGAATGCCGAGACCGATCTCGTATGCCGTCTTCTGCTTG
trf268824	minus	AATTCGGAGTCCCTTGTCATATCTGTCCTCTCTCTTTGGTAGATCGGAAGAGCGGTTCAGCAGGAATGCCGAGACCGATCTCGTATGCCGTCTTCTGCTTG
trf268824	plus	CCTTCTCATGACATGGCTATGAATGTTTGTCTCCCTTTCTAGATCGGAAGAGCGGTTCAGCAGGAATGCCGAGACCGATCTCGTATGCCGTCTTCTGCTTG
trf269579	minus	CCCATTGTGTAGACATAGTATATTTATTTAAATTAGTTCCAGATCGGAAGAGCGGTTCAGCAGGAATGCCGAGACCGATCTCGTATGCCGTCTTCTGCTTG
trf269579	plus	CCAGTTATCTCTCTGGGTATGATGGATGCTTTTTCTTTTCAGATCGGAAGAGCGGTTCAGCAGGAATGCCGAGACCGATCTCGTATGCCGTCTTCTGCTTG
trf269744	minus	TCTACTTCAAACCTCCAAGGCCAGAGAGGGTAAGTGATTCAGATCGGAAGAGCGGTTCAGCAGGAATGCCGAGACCGATCTCGTATGCCGTCTTCTGCTTG
trf269744	plus	AACGTCAGTGGACTGTCTTTTAACAATGTGAATCCCTGGGAGATCGGAAGAGCGGTTCAGCAGGAATGCCGAGACCGATCTCGTATGCCGTCTTCTGCTTG
trf269914	minus	TTTGGCCCTTAGCTCCTTATTAAATATATGGTTTGTAAATAGATCGGAAGAGCGGTTCAGCAGGAATGCCGAGACCGATCTCGTATGCCGTCTTCTGCTTG
trf269914	plus	CTCTCCAAAGATCCACACGTGGGACAGAACATGTTTTCCTAGATCGGAAGAGCGGTTCAGCAGGAATGCCGAGACCGATCTCGTATGCCGTCTTCTGCTTG
trf269937	minus	CCACATCATGACATTGGCATTACTCAGAATTCCTTCAACTAGATCGGAAGAGCGGTTCAGCAGGAATGCCGAGACCGATCTCGTATGCCGTCTTCTGCTTG
trf269937	plus	TAGGAGCTGCATGTATCATAAAGTTCAAAACACTGATATTAGATCGGAAGAGCGGTTCAGCAGGAATGCCGAGACCGATCTCGTATGCCGTCTTCTGCTTG
trf269974	minus	AACAACTCCCCAGTGTGTGATGTTCCCCTCTCTGTGTCCAAGATCGGAAGAGCGGTTCAGCAGGAATGCCGAGACCGATCTCGTATGCCGTCTTCTGCTTG
trf269974	plus	CTCCTGTTCAACATGTACTAGAAGTCCTAGCCAGAGCAGTAGATCGGAAGAGCGGTTCAGCAGGAATGCCGAGACCGATCTCGTATGCCGTCTTCTGCTTG
trf270042	minus	GAGGTAAGCTATGGTAATGTAACATAATAATGATATAATGAGATCGGAAGAGCGGTTCAGCAGGAATGCCGAGACCGATCTCGTATGCCGTCTTCTGCTTG
trf270042	minus	GAGAGAGGAATATGACTCAGCCATAGAAAGGAATGAAATAAGATCGGAAGAGCGGTTCAGCAGGAATGCCGAGACCGATCTCGTATGCCGTCTTCTGCTTG
trf270042	plus	AAGTATGCATGTGCAGTGTCTTTTTCAAATAATGGCTTAAAGATCGGAAGAGCGGTTCAGCAGGAATGCCGAGACCGATCTCGTATGCCGTCTTCTGCTTG
trf270042	plus	GGCTTAATTTTTCTCTGGGTAGATACCCAGTAGACGGATTAGATCGGAAGAGCGGTTCAGCAGGAATGCCGAGACCGATCTCGTATGCCGTCTTCTGCTTG
trf270052	minus	CACCAAGGTTAACACAGATCTCTGAAAAACCAGCTGAAGAAGATCGGAAGAGCGGTTCAGCAGGAATGCCGAGACCGATCTCGTATGCCGTCTTCTGCTTG
trf270052	plus	CATGAGAATTACGCTGTTTTCTTTTCTTTTCTTTTCTTTTAGATCGGAAGAGCGGTTCAGCAGGAATGCCGAGACCGATCTCGTATGCCGTCTTCTGCTTG
trf270104	minus	CCATGTCTGGGTATATAATGAAAAGTATTGACATCAATATAGATCGGAAGAGCGGTTCAGCAGGAATGCCGAGACCGATCTCGTATGCCGTCTTCTGCTTG
trf270104	plus	CCAAACCCGCTTGTCTATTTTAACTTTTGTTACCTATGCTAGATCGGAAGAGCGGTTCAGCAGGAATGCCGAGACCGATCTCGTATGCCGTCTTCTGCTTG
trf27031_trf27032	minus	TGTGGTGAAGGTGTTGTGATTGTTTATAAGTCTTTAGATAAGATCGGAAGAGCGGTTCAGCAGGAATGCCGAGACCGATCTCGTATGCCGTCTTCTGCTTG
trf27031_trf27032	minus	GAGGAGACAGAATGTAACACACAAAAATAGACTGCAGAAAAGATCGGAAGAGCGGTTCAGCAGGAATGCCGAGACCGATCTCGTATGCCGTCTTCTGCTTG
trf27031_trf27032	plus	GGTACATACGCTTATCTCTGGAAAGATAAGTACATACTCAAGATCGGAAGAGCGGTTCAGCAGGAATGCCGAGACCGATCTCGTATGCCGTCTTCTGCTTG
trf27031_trf27032	plus	GGTGCATGTGGATAGTTTGAATTAGAGTACAAAGTAAATAAGATCGGAAGAGCGGTTCAGCAGGAATGCCGAGACCGATCTCGTATGCCGTCTTCTGCTTG
trf27044_trf27043_trf27045	minus	GGTGCAATCAAGCTCATTTTAGCCTCAAACTCCTGCCCTCAGATCGGAAGAGCGGTTCAGCAGGAATGCCGAGACCGATCTCGTATGCCGTCTTCTGCTTG
trf27044_trf27043_trf27045	minus	TTATAGATAGGGTCGCCCTCTGTCATCCAGGCTGGAGTGCAGATCGGAAGAGCGGTTCAGCAGGAATGCCGAGACCGATCTCGTATGCCGTCTTCTGCTTG
trf27044_trf27043_trf27045	plus	TCCTTTTGTAGGTGGCAACAGGCCATTTCCTTCCCCTTCTAGATCGGAAGAGCGGTTCAGCAGGAATGCCGAGACCGATCTCGTATGCCGTCTTCTGCTTG
trf27044_trf27043_trf27045	plus	ACTGTGAAGCTTGGAATGCTCTTTTTCTCCTATTTCAAATAGATCGGAAGAGCGGTTCAGCAGGAATGCCGAGACCGATCTCGTATGCCGTCTTCTGCTTG
trf271076	minus	TGAAGTGCACTAATGTCAGCAACTTACTTTAAGTTCATAAAGATCGGAAGAGCGGTTCAGCAGGAATGCCGAGACCGATCTCGTATGCCGTCTTCTGCTTG
trf271076	plus	CTTCACATACTGTGAAATGCACAGATCTTAAATGTACTATAGATCGGAAGAGCGGTTCAGCAGGAATGCCGAGACCGATCTCGTATGCCGTCTTCTGCTTG
trf271502	minus	CAGGTATAGGCCAGCAATAAATACAAGGTATAGCCAGGCAAGATCGGAAGAGCGGTTCAGCAGGAATGCCGAGACCGATCTCGTATGCCGTCTTCTGCTTG
trf271502	minus	TTTAAGGGTTTAATCTGTCCCCAAGGATAAGAGCTTTAAAAGATCGGAAGAGCGGTTCAGCAGGAATGCCGAGACCGATCTCGTATGCCGTCTTCTGCTTG
trf271502	plus	GACAGATTAAACCCTCAACCCTCTATCTATCTATCTATCTAGATCGGAAGAGCGGTTCAGCAGGAATGCCGAGACCGATCTCGTATGCCGTCTTCTGCTTG
trf271502	plus	TGTCACCTATTTATATCCACTTTAATTTGATATTTTTGACAGATCGGAAGAGCGGTTCAGCAGGAATGCCGAGACCGATCTCGTATGCCGTCTTCTGCTTG
trf272090	minus	CTAACTGCATAGTGGGATGAGGCCTACGAAAGCCAGCAGCAGATCGGAAGAGCGGTTCAGCAGGAATGCCGAGACCGATCTCGTATGCCGTCTTCTGCTTG
trf272090	plus	TTCTCCTTCATCCTACAGGACGTGCTAGCCAAGGATGGATAGATCGGAAGAGCGGTTCAGCAGGAATGCCGAGACCGATCTCGTATGCCGTCTTCTGCTTG
trf272589	minus	TAAGTCTTTTGGGGCCAACTTTAAAATGGACTCTTATCCAAGATCGGAAGAGCGGTTCAGCAGGAATGCCGAGACCGATCTCGTATGCCGTCTTCTGCTTG
trf272589	plus	TGAATTCCTTCCAAACCACCCTTTGGTGCAGGAGTCCTCAAGATCGGAAGAGCGGTTCAGCAGGAATGCCGAGACCGATCTCGTATGCCGTCTTCTGCTTG
trf272658	minus	AGGTGCCCGCTAATTTCTTTGTATTTTTAGTAGCGACAGGAGATCGGAAGAGCGGTTCAGCAGGAATGCCGAGACCGATCTCGTATGCCGTCTTCTGCTTG
trf272658	plus	CAAGCAGCGTAGTGGCTCATGCCTGTAATCCCAGCAATTTAGATCGGAAGAGCGGTTCAGCAGGAATGCCGAGACCGATCTCGTATGCCGTCTTCTGCTTG
trf27284	minus	ATACATACTCACATCCAGTCTTTCTTTTCTTTTCTTTTTTAGATCGGAAGAGCGGTTCAGCAGGAATGCCGAGACCGATCTCGTATGCCGTCTTCTGCTTG
trf27284	plus	CTCAAAAGGAGAGCATGTACTTAGAGCAAGGTTTTTCAACAGATCGGAAGAGCGGTTCAGCAGGAATGCCGAGACCGATCTCGTATGCCGTCTTCTGCTTG
trf273189	minus	TGTAAGAGTGCCTGGATTGATTAGTAACATCAGCCACAGGAGATCGGAAGAGCGGTTCAGCAGGAATGCCGAGACCGATCTCGTATGCCGTCTTCTGCTTG
trf273189	minus	TGCCTACCTACCCATCTAAAATCATGGAAAGACAAAGTTAAGATCGGAAGAGCGGTTCAGCAGGAATGCCGAGACCGATCTCGTATGCCGTCTTCTGCTTG
trf273189	plus	ATGAGTAAGTAGGCAGTGTGCATGTGAGTCCTTGAAAGTCAGATCGGAAGAGCGGTTCAGCAGGAATGCCGAGACCGATCTCGTATGCCGTCTTCTGCTTG
trf273189	plus	ATGCCCTGTAGTCCCACTACTTGGGAGGCAGAGGCACAAAAGATCGGAAGAGCGGTTCAGCAGGAATGCCGAGACCGATCTCGTATGCCGTCTTCTGCTTG
trf273731	minus	AACAGGAGAATCAGGACTTGGTGACTGGTTGTCCCCGGGAAGATCGGAAGAGCGGTTCAGCAGGAATGCCGAGACCGATCTCGTATGCCGTCTTCTGCTTG
trf273731	plus	TAGCTCCAACATACAATCGGACACCCTCTCACCCTGGTTTAGATCGGAAGAGCGGTTCAGCAGGAATGCCGAGACCGATCTCGTATGCCGTCTTCTGCTTG
trf274258	minus	TAGTTGACCAGACTTAGACCAAAGAAGTGGCTTCCAAGGAAGATCGGAAGAGCGGTTCAGCAGGAATGCCGAGACCGATCTCGTATGCCGTCTTCTGCTTG
trf274258	plus	AGTAAACCTCAAAGGTACAGATGACCCCGTATATTTTGAAAGATCGGAAGAGCGGTTCAGCAGGAATGCCGAGACCGATCTCGTATGCCGTCTTCTGCTTG
trf274787	minus	CGTCCAAGAGATGCAAATGCCCTCCATGTGCGAGGCCCACAGATCGGAAGAGCGGTTCAGCAGGAATGCCGAGACCGATCTCGTATGCCGTCTTCTGCTTG
trf274787	minus	AACCAGCAGCATACCACTTAGGCACTTGGTAAAAATGCAGAGATCGGAAGAGCGGTTCAGCAGGAATGCCGAGACCGATCTCGTATGCCGTCTTCTGCTTG
trf274787	plus	AAATGTCTCCGCCTAGTGTTCAAGCCACTCTGTCATCTCCAGATCGGAAGAGCGGTTCAGCAGGAATGCCGAGACCGATCTCGTATGCCGTCTTCTGCTTG
trf274787	plus	TTCTGGCCTCTATATCTTGGCTTGCTCTGTTCTCTGCTGAAGATCGGAAGAGCGGTTCAGCAGGAATGCCGAGACCGATCTCGTATGCCGTCTTCTGCTTG
trf27489	minus	TCCTCTTTTTGAGTAGAATCAATATTAGTTTTCTTTAGCAAGATCGGAAGAGCGGTTCAGCAGGAATGCCGAGACCGATCTCGTATGCCGTCTTCTGCTTG
trf27489	plus	ACTGAGCCTGGTAGCACGTACCTGTAGTCCCAGCTACTCAAGATCGGAAGAGCGGTTCAGCAGGAATGCCGAGACCGATCTCGTATGCCGTCTTCTGCTTG
trf275988	minus	TGTGCTCTGGCTAAATTTTGTATTTTTAGTAGAGATGGGGAGATCGGAAGAGCGGTTCAGCAGGAATGCCGAGACCGATCTCGTATGCCGTCTTCTGCTTG
trf275988	plus	TCGTGGAATCCTATGTAGCAGTGACAGGCAGTGAACTAGAAGATCGGAAGAGCGGTTCAGCAGGAATGCCGAGACCGATCTCGTATGCCGTCTTCTGCTTG
trf276087	minus	TACCTTTCGTGTATGTGGTGAAAACACTTAAAATCTACTCAGATCGGAAGAGCGGTTCAGCAGGAATGCCGAGACCGATCTCGTATGCCGTCTTCTGCTTG
trf276087	plus	CCTGTTTTTTGGTACCCTGAGCTTAGTCTCCTGGCTTGGTAGATCGGAAGAGCGGTTCAGCAGGAATGCCGAGACCGATCTCGTATGCCGTCTTCTGCTTG
trf276876	minus	TTAGCAGAGACACAGCGTTCGCCATGTTGGCCAGGCTGGTAGATCGGAAGAGCGGTTCAGCAGGAATGCCGAGACCGATCTCGTATGCCGTCTTCTGCTTG
trf276876	plus	CCCCGTGTCTTTGCTAAATATATATATATATATTTACATAAGATCGGAAGAGCGGTTCAGCAGGAATGCCGAGACCGATCTCGTATGCCGTCTTCTGCTTG
trf277057	minus	AAGTCTTTGTGCACAGCCTATGTTAGGTTGCACTTCCTAGAGATCGGAAGAGCGGTTCAGCAGGAATGCCGAGACCGATCTCGTATGCCGTCTTCTGCTTG
trf277057	minus	CATACATACATTACTGGGCATGGTGGTGCATGCCTGTAATAGATCGGAAGAGCGGTTCAGCAGGAATGCCGAGACCGATCTCGTATGCCGTCTTCTGCTTG
trf277057	plus	CGGCCAAGACGTCCTTTTAAAGAGTAGTATATGGAAAGAGAGATCGGAAGAGCGGTTCAGCAGGAATGCCGAGACCGATCTCGTATGCCGTCTTCTGCTTG
trf277820	minus	AGCCGAGTGGGAGACAATGAGCGCACCGGAGCCAGGAGCCAGATCGGAAGAGCGGTTCAGCAGGAATGCCGAGACCGATCTCGTATGCCGTCTTCTGCTTG
trf277820	plus	GTTCGCTGCTCTTGCTTTCTCTGACTTCCTTTCCTAGTTTAGATCGGAAGAGCGGTTCAGCAGGAATGCCGAGACCGATCTCGTATGCCGTCTTCTGCTTG
trf277876	minus	AGACGGGCTACCACTGTTTTGCCCAGGCTGGTCTCAAACTAGATCGGAAGAGCGGTTCAGCAGGAATGCCGAGACCGATCTCGTATGCCGTCTTCTGCTTG
trf277876	plus	TAACCAGTTTAGTGGTTAGGTATACAATAGATATACAGAAAGATCGGAAGAGCGGTTCAGCAGGAATGCCGAGACCGATCTCGTATGCCGTCTTCTGCTTG
trf278069	minus	TCAAGAAGCATCAGTCCCAAGATAACTGCCTGGAGATTTGAGATCGGAAGAGCGGTTCAGCAGGAATGCCGAGACCGATCTCGTATGCCGTCTTCTGCTTG
trf278069	plus	TGGCTGGTCACTTTTACATCCGCCCATAAACTTCCTTTGTAGATCGGAAGAGCGGTTCAGCAGGAATGCCGAGACCGATCTCGTATGCCGTCTTCTGCTTG
trf27916	minus	GTGTTGGCAGCTAAGAGCTAAGAGCTCACTTCTGCACCCTAGATCGGAAGAGCGGTTCAGCAGGAATGCCGAGACCGATCTCGTATGCCGTCTTCTGCTTG
trf27916	plus	TCAGGCTGTTGTTGCAGTATCTATCCATCCCAAGTGTTCAAGATCGGAAGAGCGGTTCAGCAGGAATGCCGAGACCGATCTCGTATGCCGTCTTCTGCTTG
trf279474	minus	GTGAAAAGGTTTTTATGGTCAAGTAAATGTGGAAAAAACCAGATCGGAAGAGCGGTTCAGCAGGAATGCCGAGACCGATCTCGTATGCCGTCTTCTGCTTG
trf279474	plus	TGTATCTGGCCCATAAGAACCTTTTTGATGGAAGTGTCTCAGATCGGAAGAGCGGTTCAGCAGGAATGCCGAGACCGATCTCGTATGCCGTCTTCTGCTTG
trf280130	minus	AACCTCTTTTACCACAGTGGGAAGAACATAACCCAATGTAAGATCGGAAGAGCGGTTCAGCAGGAATGCCGAGACCGATCTCGTATGCCGTCTTCTGCTTG
trf280130	plus	TCATGTTGTACATAGTCCTGAAAAGTTTGTTTCTTTAAAAAGATCGGAAGAGCGGTTCAGCAGGAATGCCGAGACCGATCTCGTATGCCGTCTTCTGCTTG
trf280160	minus	CGTGCTAAAGGCTTTTCTGAGGGTTGGGTGTGAGGACCACAGATCGGAAGAGCGGTTCAGCAGGAATGCCGAGACCGATCTCGTATGCCGTCTTCTGCTTG
trf280160	plus	TAAATCACCCCTCCAATGTGTCTCTTCTTTACCAATTTATAGATCGGAAGAGCGGTTCAGCAGGAATGCCGAGACCGATCTCGTATGCCGTCTTCTGCTTG
trf280599	minus	TCCCCCAACAACCGAAGAATACATATTTTTGTTTTGTTTTAGATCGGAAGAGCGGTTCAGCAGGAATGCCGAGACCGATCTCGTATGCCGTCTTCTGCTTG
trf280599	plus	GAACCACCAATGCCAAGTTAATTTTTGTGTATTTTCTAAAAGATCGGAAGAGCGGTTCAGCAGGAATGCCGAGACCGATCTCGTATGCCGTCTTCTGCTTG
trf281729	minus	CATTCAGACATTCTGCACAGAGCCCTGAATATCTTATTAAAGATCGGAAGAGCGGTTCAGCAGGAATGCCGAGACCGATCTCGTATGCCGTCTTCTGCTTG
trf281729	minus	ACACATACAAGCAGGTTGAGGAGCATATCTATCTATCTGGAGATCGGAAGAGCGGTTCAGCAGGAATGCCGAGACCGATCTCGTATGCCGTCTTCTGCTTG
trf281729	plus	AATCCAGAGTGATCCTGTACACACTCTACCCAGTCTCCCCAGATCGGAAGAGCGGTTCAGCAGGAATGCCGAGACCGATCTCGTATGCCGTCTTCTGCTTG
trf281729	plus	AATTGACAGTGATAGGGTCCACCAACAGATTTCCTCAGTTAGATCGGAAGAGCGGTTCAGCAGGAATGCCGAGACCGATCTCGTATGCCGTCTTCTGCTTG
trf281736	minus	TACCTTTGGCAATTGCAGTCAAGTAAAAGAGCCAGGATTGAGATCGGAAGAGCGGTTCAGCAGGAATGCCGAGACCGATCTCGTATGCCGTCTTCTGCTTG
trf281736	plus	GGACACTCATCAAAATCGAGATGTATTTCTTTAGCGCTCAAGATCGGAAGAGCGGTTCAGCAGGAATGCCGAGACCGATCTCGTATGCCGTCTTCTGCTTG
trf281749	minus	CTTATCCTTACTGTTGGACCCCAGGCTGACCTTGAGCCTTAGATCGGAAGAGCGGTTCAGCAGGAATGCCGAGACCGATCTCGTATGCCGTCTTCTGCTTG
trf281749	plus	GAGAGTATTTGCCAAGTGCTGCAGGGCTCCAGAGGAGGCAAGATCGGAAGAGCGGTTCAGCAGGAATGCCGAGACCGATCTCGTATGCCGTCTTCTGCTTG
trf281889	minus	AAGCAGAGGTAATGCGTGAAGCAGAGCCTCAGAGGAGGTGAGATCGGAAGAGCGGTTCAGCAGGAATGCCGAGACCGATCTCGTATGCCGTCTTCTGCTTG
trf281889	plus	GAGAGCCTACAACTTTGTGTGTCTCCCTTTTGCCCTCCCTAGATCGGAAGAGCGGTTCAGCAGGAATGCCGAGACCGATCTCGTATGCCGTCTTCTGCTTG
trf282117	minus	GTAGGTCAGAGAGTGTGAATATTTTTGAGATTTTTAGTAAAGATCGGAAGAGCGGTTCAGCAGGAATGCCGAGACCGATCTCGTATGCCGTCTTCTGCTTG
trf282117	plus	CTTAGAGAGATACATATGACATAATGTTAAATAATAGGGAAGATCGGAAGAGCGGTTCAGCAGGAATGCCGAGACCGATCTCGTATGCCGTCTTCTGCTTG
trf282149	minus	AATAACATCTACAGTGGCGGTTCCAAGATGGCCAAATAGGAGATCGGAAGAGCGGTTCAGCAGGAATGCCGAGACCGATCTCGTATGCCGTCTTCTGCTTG
trf282149	plus	GCTAGGACTATGAGTGTTCACCACCGTTAATTAGCCCAACAGATCGGAAGAGCGGTTCAGCAGGAATGCCGAGACCGATCTCGTATGCCGTCTTCTGCTTG
trf282152	minus	TTACTCCTCACACTGTCAACCACAAACAACCAAACACATGAGATCGGAAGAGCGGTTCAGCAGGAATGCCGAGACCGATCTCGTATGCCGTCTTCTGCTTG
trf282152	plus	GCCTTTAAGAAGACACAGGTGGCTCCAGGCGGGAAGTGCTAGATCGGAAGAGCGGTTCAGCAGGAATGCCGAGACCGATCTCGTATGCCGTCTTCTGCTTG
trf282558	minus	ACCTCAAGTCAAGCACATGTTGCTGTCATGTAGAATCATTAGATCGGAAGAGCGGTTCAGCAGGAATGCCGAGACCGATCTCGTATGCCGTCTTCTGCTTG
trf282558	minus	GAGAGGGGATATTCACAAGTAAAAATTAGTGTGAAAACAAAGATCGGAAGAGCGGTTCAGCAGGAATGCCGAGACCGATCTCGTATGCCGTCTTCTGCTTG
trf282558	plus	CGAAATCCCTATTCCATCGACAATAATGAGCTACTAGACTAGATCGGAAGAGCGGTTCAGCAGGAATGCCGAGACCGATCTCGTATGCCGTCTTCTGCTTG
trf282558	plus	GGTACCGTCTGATGTTCAAAAGGTATGTAATGAATGGTTAAGATCGGAAGAGCGGTTCAGCAGGAATGCCGAGACCGATCTCGTATGCCGTCTTCTGCTTG
trf282808	minus	GCAGGCCCATATGACTTTAATGGTGAGCACTTTGAAATATAGATCGGAAGAGCGGTTCAGCAGGAATGCCGAGACCGATCTCGTATGCCGTCTTCTGCTTG
trf282808	plus	CCCTAGGGTGACTATCTTTAGAGATGGCACCCCCTAAGTTAGATCGGAAGAGCGGTTCAGCAGGAATGCCGAGACCGATCTCGTATGCCGTCTTCTGCTTG
trf282883	minus	GTTCTGTGCAGTTAGTTTGGGGCAAATATCTGAGCTTGGCAGATCGGAAGAGCGGTTCAGCAGGAATGCCGAGACCGATCTCGTATGCCGTCTTCTGCTTG
trf282883	plus	AGCTTGTGTCTGTGCATAAGTCCCAGGGTCTTGGGTGTCAAGATCGGAAGAGCGGTTCAGCAGGAATGCCGAGACCGATCTCGTATGCCGTCTTCTGCTTG
trf283528	minus	CTTATCCTGTCTATATCTATCTATTATCTATCTATCTATCAGATCGGAAGAGCGGTTCAGCAGGAATGCCGAGACCGATCTCGTATGCCGTCTTCTGCTTG
trf283528	minus	TAAACATGCCTGTAGCTGTCATTTATCATCTCTCTATGTAAGATCGGAAGAGCGGTTCAGCAGGAATGCCGAGACCGATCTCGTATGCCGTCTTCTGCTTG
trf283528	plus	GTGAGTATTTTCCTGCTGAGGACTTAGGTTCAGATTTGAAAGATCGGAAGAGCGGTTCAGCAGGAATGCCGAGACCGATCTCGTATGCCGTCTTCTGCTTG
trf283528	plus	AGTGGCCAATTGGTACCTTTCCCCTTAAGCTCCTTTCTGAAGATCGGAAGAGCGGTTCAGCAGGAATGCCGAGACCGATCTCGTATGCCGTCTTCTGCTTG
trf283894	minus	CCATCCTATCTATATACCGCAGTTTCTTTATCCACTCATTAGATCGGAAGAGCGGTTCAGCAGGAATGCCGAGACCGATCTCGTATGCCGTCTTCTGCTTG
trf283894	plus	TGCCTCGGAGACTATTATTCTAAGTGAAGTAACTCAGGAAAGATCGGAAGAGCGGTTCAGCAGGAATGCCGAGACCGATCTCGTATGCCGTCTTCTGCTTG
trf284032	minus	GCCTCTTTCCATTTCTTGAGTTCAAATCTATACCCTTGCGAGATCGGAAGAGCGGTTCAGCAGGAATGCCGAGACCGATCTCGTATGCCGTCTTCTGCTTG
trf284032	plus	CCTCACTTTTCAAAGAGTTAAAAGATGAAGCTAACTAAAGAGATCGGAAGAGCGGTTCAGCAGGAATGCCGAGACCGATCTCGTATGCCGTCTTCTGCTTG
trf284160	minus	TCTTGGCTCAAAAACCTTGCCCTTGCTCTAGAGCCACTGGAGATCGGAAGAGCGGTTCAGCAGGAATGCCGAGACCGATCTCGTATGCCGTCTTCTGCTTG
trf284160	plus	CCCTAATACCACACTCTTACAATGGGCTTAACAAATGGCAAGATCGGAAGAGCGGTTCAGCAGGAATGCCGAGACCGATCTCGTATGCCGTCTTCTGCTTG
trf284309	minus	GACAAGATAGATTTCCCCAGACATTTGGATTTCCATGTGAAGATCGGAAGAGCGGTTCAGCAGGAATGCCGAGACCGATCTCGTATGCCGTCTTCTGCTTG
trf284309	plus	AAGTCCTGTCTACCAGCTTCTTGGCGAACCCAAAGTCCGTAGATCGGAAGAGCGGTTCAGCAGGAATGCCGAGACCGATCTCGTATGCCGTCTTCTGCTTG
trf28466	minus	TATTTTCCTAGAAGTGGCTAATAATTTTGTTTGTTTGTTTAGATCGGAAGAGCGGTTCAGCAGGAATGCCGAGACCGATCTCGTATGCCGTCTTCTGCTTG
trf28466	plus	AAGGGAGTATATTTCAGCTGAATAAATGGTAGAAACAATGAGATCGGAAGAGCGGTTCAGCAGGAATGCCGAGACCGATCTCGTATGCCGTCTTCTGCTTG
trf285131	minus	TATGCGTGTGTGTCTAAAGGCGGCACAGAGCCTGCTCTAGAGATCGGAAGAGCGGTTCAGCAGGAATGCCGAGACCGATCTCGTATGCCGTCTTCTGCTTG
trf285131	plus	CGTTGGTGTCTCATCTCAGTGCCTTTTCCTAGGCTTTGAAAGATCGGAAGAGCGGTTCAGCAGGAATGCCGAGACCGATCTCGTATGCCGTCTTCTGCTTG
trf285131	plus	ATCTCAGTGCCTTTTCCTAGGCTTTGAACAGGCAGATTGGAGATCGGAAGAGCGGTTCAGCAGGAATGCCGAGACCGATCTCGTATGCCGTCTTCTGCTTG
trf285318	minus	GACAAGCAGGTCCGTGAAATCCCTGGGCACAGTGACTGGCAGATCGGAAGAGCGGTTCAGCAGGAATGCCGAGACCGATCTCGTATGCCGTCTTCTGCTTG
trf285318	plus	ACCTTATGTCATGGCTGCAACGGCACGCAATGCACGCACAAGATCGGAAGAGCGGTTCAGCAGGAATGCCGAGACCGATCTCGTATGCCGTCTTCTGCTTG
trf28608	minus	AACGATTAAGTGAAAACGTCAAAGGATTATAATTCTGTGAAGATCGGAAGAGCGGTTCAGCAGGAATGCCGAGACCGATCTCGTATGCCGTCTTCTGCTTG
trf28608	plus	CTCATGTAGGTATGGGAGATGTGAATGTGTGTATTTAATTAGATCGGAAGAGCGGTTCAGCAGGAATGCCGAGACCGATCTCGTATGCCGTCTTCTGCTTG
trf286089	minus	TGAGGGTTAGAAACTATGGCTTCTGGCTGGGCACAATGGTAGATCGGAAGAGCGGTTCAGCAGGAATGCCGAGACCGATCTCGTATGCCGTCTTCTGCTTG
trf286089	plus	GCCAATGCTAACATTCCATCAAATTAGCCTTTTGGTTTTTAGATCGGAAGAGCGGTTCAGCAGGAATGCCGAGACCGATCTCGTATGCCGTCTTCTGCTTG
trf287625	minus	GTCTCTTCTCCTCCTAAATGCATATTCAGCAGTTTCAGCTAGATCGGAAGAGCGGTTCAGCAGGAATGCCGAGACCGATCTCGTATGCCGTCTTCTGCTTG
trf287625	plus	GAGCTATAGGGTGTTGGTTTAAACACAATCATCACAATCAAGATCGGAAGAGCGGTTCAGCAGGAATGCCGAGACCGATCTCGTATGCCGTCTTCTGCTTG
trf287735	minus	TAGACTGGGGTAAATTGGTGCAGTCTCCACTCACTGCGACAGATCGGAAGAGCGGTTCAGCAGGAATGCCGAGACCGATCTCGTATGCCGTCTTCTGCTTG
trf287735	plus	ACGCATATAACCCAATAGGCTTAGCGTATCTACGGAGTTGAGATCGGAAGAGCGGTTCAGCAGGAATGCCGAGACCGATCTCGTATGCCGTCTTCTGCTTG
trf287766	minus	GGAAAGTAATCTTATTGACGATAGCAAAAAAAAAAAAAAAAGATCGGAAGAGCGGTTCAGCAGGAATGCCGAGACCGATCTCGTATGCCGTCTTCTGCTTG
trf287766	plus	GATTTGTGTGTGCTTGGTGAGAACACATAAGATCAACTTCAGATCGGAAGAGCGGTTCAGCAGGAATGCCGAGACCGATCTCGTATGCCGTCTTCTGCTTG
trf287770	minus	CTTATGTGTTCTCACCAAGCACACACAAATCATAACATTAAGATCGGAAGAGCGGTTCAGCAGGAATGCCGAGACCGATCTCGTATGCCGTCTTCTGCTTG
trf287770	minus	CAGTTACGTAGGATAAGCTCTGAGGATCTCATTAATGCATAGATCGGAAGAGCGGTTCAGCAGGAATGCCGAGACCGATCTCGTATGCCGTCTTCTGCTTG
trf287770	plus	TAACTTGCTGGAGCTTTAGGACTTGCTGCTTCACCTTGCAAGATCGGAAGAGCGGTTCAGCAGGAATGCCGAGACCGATCTCGTATGCCGTCTTCTGCTTG
trf287770	plus	GCAGCTTCCTACCATTCTCAGCCTTCATAGAATTGAAGAGAGATCGGAAGAGCGGTTCAGCAGGAATGCCGAGACCGATCTCGTATGCCGTCTTCTGCTTG
trf288021	minus	GAGATAGTATATAAGCATAGATACACACAAAGACAAATATAGATCGGAAGAGCGGTTCAGCAGGAATGCCGAGACCGATCTCGTATGCCGTCTTCTGCTTG
trf288021	plus	GACTTATAGTTCCCAGGAGAGACTTTCATTAAACAAAAATAGATCGGAAGAGCGGTTCAGCAGGAATGCCGAGACCGATCTCGTATGCCGTCTTCTGCTTG
trf288246	minus	TTTAGAGCTATCCAGGGGATTCTGGGAATCAGGAACCACTAGATCGGAAGAGCGGTTCAGCAGGAATGCCGAGACCGATCTCGTATGCCGTCTTCTGCTTG
trf288246	minus	ACGAAGAGGGTAAACCAGTTAGTTCTCCTATCTGCTTAGTAGATCGGAAGAGCGGTTCAGCAGGAATGCCGAGACCGATCTCGTATGCCGTCTTCTGCTTG
trf288246	plus	ATTCCTCTCATGACCTCTACAAGGCAGCTGCACATGATTGAGATCGGAAGAGCGGTTCAGCAGGAATGCCGAGACCGATCTCGTATGCCGTCTTCTGCTTG
trf288246	plus	GGAGAGTCATAGATCCTTGACAATGCCAATGTTTTGTGGAAGATCGGAAGAGCGGTTCAGCAGGAATGCCGAGACCGATCTCGTATGCCGTCTTCTGCTTG
trf288392	minus	GTGGAATAGCCAATGAAACCATTTGTGTCTGAAAATTTTTAGATCGGAAGAGCGGTTCAGCAGGAATGCCGAGACCGATCTCGTATGCCGTCTTCTGCTTG
trf288392	plus	GACCACATAGTATTAGTCCCAGGAGTCCAAGGCTGGTTTCAGATCGGAAGAGCGGTTCAGCAGGAATGCCGAGACCGATCTCGTATGCCGTCTTCTGCTTG
trf288436	minus	GTGGGGGCAATGTATTCTAAACTGGAGAGAATACCTGAATAGATCGGAAGAGCGGTTCAGCAGGAATGCCGAGACCGATCTCGTATGCCGTCTTCTGCTTG
trf288436	plus	CAGGCAATCCCTTCTATAACTTTCCCTATGCATCCAGCAAAGATCGGAAGAGCGGTTCAGCAGGAATGCCGAGACCGATCTCGTATGCCGTCTTCTGCTTG
trf288547	minus	AACAGGATATGGGGTCATCTCTTTTTTTTTTTTTTCTTTGAGATCGGAAGAGCGGTTCAGCAGGAATGCCGAGACCGATCTCGTATGCCGTCTTCTGCTTG
trf288547	plus	CATCACAAAGATCCTAGGCTCTACTCTTTCGTCCCTGCAGAGATCGGAAGAGCGGTTCAGCAGGAATGCCGAGACCGATCTCGTATGCCGTCTTCTGCTTG
trf288553	minus	TACTCAGTACCACAGGCTATAGAGAACAGATCTTATAAGAAGATCGGAAGAGCGGTTCAGCAGGAATGCCGAGACCGATCTCGTATGCCGTCTTCTGCTTG
trf288553	plus	GATGAACCATACCTGACTCTTTTGCTCATCTTGCAGTCTTAGATCGGAAGAGCGGTTCAGCAGGAATGCCGAGACCGATCTCGTATGCCGTCTTCTGCTTG
trf288631	minus	ATCTCCATCCAGAAGTGTGATTACTAGATCATATGGTGATAGATCGGAAGAGCGGTTCAGCAGGAATGCCGAGACCGATCTCGTATGCCGTCTTCTGCTTG
trf288631	plus	ATAACCTAAGTGCCCACTTGTAAGTTAATAGGATTTAAATAGATCGGAAGAGCGGTTCAGCAGGAATGCCGAGACCGATCTCGTATGCCGTCTTCTGCTTG
trf288635	minus	TATGTTCGCAATGTGGCCTAAGGAATCTCTGCTATTCATTAGATCGGAAGAGCGGTTCAGCAGGAATGCCGAGACCGATCTCGTATGCCGTCTTCTGCTTG
trf288635	plus	CCATTGACGAATGGAAAGAGCACAACCAAATTTTGCTGTTAGATCGGAAGAGCGGTTCAGCAGGAATGCCGAGACCGATCTCGTATGCCGTCTTCTGCTTG
trf288659	minus	TCTAGAAGGTCATAGTCCTTAAATTAAAACAACATTTAAAAGATCGGAAGAGCGGTTCAGCAGGAATGCCGAGACCGATCTCGTATGCCGTCTTCTGCTTG
trf288659	plus	AATCCCTTGGGTCCTCTTTTTAAACAAAACTCTAAGGAACAGATCGGAAGAGCGGTTCAGCAGGAATGCCGAGACCGATCTCGTATGCCGTCTTCTGCTTG
trf288734	minus	CAAAGAGCTGTAAAAGTATTTTTAATCTACTTTGTCTTAAAGATCGGAAGAGCGGTTCAGCAGGAATGCCGAGACCGATCTCGTATGCCGTCTTCTGCTTG
trf288734	plus	CCTGCTACTTTGCGCATTTTTAGTAGAGACGGGGTTTCACAGATCGGAAGAGCGGTTCAGCAGGAATGCCGAGACCGATCTCGTATGCCGTCTTCTGCTTG
trf288769	minus	GAAACCAGAAAGTTTGCCTCCTCTCAACGATTCCTTTGTGAGATCGGAAGAGCGGTTCAGCAGGAATGCCGAGACCGATCTCGTATGCCGTCTTCTGCTTG
trf288769	plus	ATCTGTAAAGTGAGCTGGCTGGCCTGGCTCATCTCTGAGGAGATCGGAAGAGCGGTTCAGCAGGAATGCCGAGACCGATCTCGTATGCCGTCTTCTGCTTG
trf288847	minus	GTGGTTCCAACTCCTTGCGGGGCTGAGGCAGGAGAATCGCAGATCGGAAGAGCGGTTCAGCAGGAATGCCGAGACCGATCTCGTATGCCGTCTTCTGCTTG
trf288847	minus	ATATGGAACCAACAGGAGGTAAGATAGATATATATATATAAGATCGGAAGAGCGGTTCAGCAGGAATGCCGAGACCGATCTCGTATGCCGTCTTCTGCTTG
trf288847	plus	GAACCCTAGCTAATACGTCATATCCTCCCACCAGCCCCTGAGATCGGAAGAGCGGTTCAGCAGGAATGCCGAGACCGATCTCGTATGCCGTCTTCTGCTTG
trf288847	plus	ATCTCTGTTGCAGCAAACGGCAGAGTTTCCTACTTTGTAAAGATCGGAAGAGCGGTTCAGCAGGAATGCCGAGACCGATCTCGTATGCCGTCTTCTGCTTG
trf28889	minus	TGTGGAACCCCAACAAATACAACTTGCTGTGAATAACTTCAGATCGGAAGAGCGGTTCAGCAGGAATGCCGAGACCGATCTCGTATGCCGTCTTCTGCTTG
trf28889	plus	TCCCCATGCTGTTCAAGATAGTGACTGAGTTCTCGAGATCAGATCGGAAGAGCGGTTCAGCAGGAATGCCGAGACCGATCTCGTATGCCGTCTTCTGCTTG
trf288921	minus	TGTCCGCCCCTACCCCTTTTTTTCCCTGAAATCACATGACAGATCGGAAGAGCGGTTCAGCAGGAATGCCGAGACCGATCTCGTATGCCGTCTTCTGCTTG
trf288921	plus	TGGAATCATACGTGTGACACTTGATTGATCCTCCACCCCCAGATCGGAAGAGCGGTTCAGCAGGAATGCCGAGACCGATCTCGTATGCCGTCTTCTGCTTG
trf288970	minus	CGGCCCTTCCTTCTATCCATCCATCCATCCATCCATCTACAGATCGGAAGAGCGGTTCAGCAGGAATGCCGAGACCGATCTCGTATGCCGTCTTCTGCTTG
trf288970	plus	CCTGATGATGTTTAGAGTTTGGAAAGTTCTCTTTTTGTTTAGATCGGAAGAGCGGTTCAGCAGGAATGCCGAGACCGATCTCGTATGCCGTCTTCTGCTTG
trf289242	minus	TCATCAGGACACTATCTCACCTTTTCTTTGTTCTAATTTCAGATCGGAAGAGCGGTTCAGCAGGAATGCCGAGACCGATCTCGTATGCCGTCTTCTGCTTG
trf289242	plus	GCAGTGTCATAGATTCAGACTGGGGAACTCCAGAGGGCAGAGATCGGAAGAGCGGTTCAGCAGGAATGCCGAGACCGATCTCGTATGCCGTCTTCTGCTTG
trf289268	minus	GAGCTGACTTCCATTGAGTTCAGTTGAGTTGGGCTTACCCAGATCGGAAGAGCGGTTCAGCAGGAATGCCGAGACCGATCTCGTATGCCGTCTTCTGCTTG
trf289268	minus	GGACTTAGTTGAGTTCAGCTGAGTTGAGCTGAGCTAAGCTAGATCGGAAGAGCGGTTCAGCAGGAATGCCGAGACCGATCTCGTATGCCGTCTTCTGCTTG
trf289268	plus	AGTGCAGCTCAACTCAACTAAAGCAGAACATGTACCGAGGAGATCGGAAGAGCGGTTCAGCAGGAATGCCGAGACCGATCTCGTATGCCGTCTTCTGCTTG
trf289268	plus	GAATCTCATCTCGCTCATTCATGTAAAATAATACCAAGACAGATCGGAAGAGCGGTTCAGCAGGAATGCCGAGACCGATCTCGTATGCCGTCTTCTGCTTG
trf290472	minus	GAGTCCAACTTGCAAGCTCTCTCTGTCTTCCTGTTAAGTAAGATCGGAAGAGCGGTTCAGCAGGAATGCCGAGACCGATCTCGTATGCCGTCTTCTGCTTG
trf290472	plus	CACCAAGCCTCCAGGTTCAAGCGATTCTCCTGCCTCAGCCAGATCGGAAGAGCGGTTCAGCAGGAATGCCGAGACCGATCTCGTATGCCGTCTTCTGCTTG
trf290533	minus	TATCAGAAACCTAAACCCCCATACACCCAACTTCTGGGAAAGATCGGAAGAGCGGTTCAGCAGGAATGCCGAGACCGATCTCGTATGCCGTCTTCTGCTTG
trf290533	plus	CTCATCTTGAATCCTGTGAGTCTTGATGTTCATAGTCCACAGATCGGAAGAGCGGTTCAGCAGGAATGCCGAGACCGATCTCGTATGCCGTCTTCTGCTTG
trf290559	minus	CCAGCTGTAAGCTGCTGAATTTTTCCAAATTGAATTATTCAGATCGGAAGAGCGGTTCAGCAGGAATGCCGAGACCGATCTCGTATGCCGTCTTCTGCTTG
trf290559	plus	ACTCTGAAGTGTCGGTATGAAGCAGGTCAAGACACATTGAAGATCGGAAGAGCGGTTCAGCAGGAATGCCGAGACCGATCTCGTATGCCGTCTTCTGCTTG
trf290580	minus	CAGGGAATTTGGGGAATAAGATCAAACATCTGCAAAGGTAAGATCGGAAGAGCGGTTCAGCAGGAATGCCGAGACCGATCTCGTATGCCGTCTTCTGCTTG
trf290580	plus	GGTCTCAATGAGATTCACTGTCTTAATATCCCACTCAAGTAGATCGGAAGAGCGGTTCAGCAGGAATGCCGAGACCGATCTCGTATGCCGTCTTCTGCTTG
trf290592	minus	TGTGGGTTTAGGTAACAGCTCAGAAGATGCTGTGACCAAGAGATCGGAAGAGCGGTTCAGCAGGAATGCCGAGACCGATCTCGTATGCCGTCTTCTGCTTG
trf290592	plus	GGAGTGCAGGCTTAATAAACAGTTCAGCAAATAGCACTTTAGATCGGAAGAGCGGTTCAGCAGGAATGCCGAGACCGATCTCGTATGCCGTCTTCTGCTTG
trf29092	minus	GTTCAGTCACGATTCACTGTGGCCTTCCTTGATCTCCTGGAGATCGGAAGAGCGGTTCAGCAGGAATGCCGAGACCGATCTCGTATGCCGTCTTCTGCTTG
trf29092	plus	TAAATAAAAATGGGTGGCCAGGTGTGGTGGCTCACACCTGAGATCGGAAGAGCGGTTCAGCAGGAATGCCGAGACCGATCTCGTATGCCGTCTTCTGCTTG
trf29127	minus	CAGCCTACACAACTCTTGATAATCAAAAGTCCTAAAAAGAAGATCGGAAGAGCGGTTCAGCAGGAATGCCGAGACCGATCTCGTATGCCGTCTTCTGCTTG
trf29127	plus	GCCATTTTCATATAGTATACAGAAAGCAATTTTTCCTCAGAGATCGGAAGAGCGGTTCAGCAGGAATGCCGAGACCGATCTCGTATGCCGTCTTCTGCTTG
trf291274	minus	AATGTCAATAGCTCACTCGGGCCTGCCTGCTCTTAAAATAAGATCGGAAGAGCGGTTCAGCAGGAATGCCGAGACCGATCTCGTATGCCGTCTTCTGCTTG
trf291274	plus	AAACCGTGCATCATCCTCATCCTCGCCTCAAGTCTAGGAGAGATCGGAAGAGCGGTTCAGCAGGAATGCCGAGACCGATCTCGTATGCCGTCTTCTGCTTG
trf292597	minus	AATCTGCAGGAACGAAGATCTGGAGGTAAAGGGAGGTCAGAGATCGGAAGAGCGGTTCAGCAGGAATGCCGAGACCGATCTCGTATGCCGTCTTCTGCTTG
trf292597	minus	TTGCACCATCTAAGAGAGAGAGAGAGAGAGAGAATGTTGGAGATCGGAAGAGCGGTTCAGCAGGAATGCCGAGACCGATCTCGTATGCCGTCTTCTGCTTG
trf292597	plus	TTCATCAAGTCAACCGTCCTAGGAGAAAAGATCAGATTGAAGATCGGAAGAGCGGTTCAGCAGGAATGCCGAGACCGATCTCGTATGCCGTCTTCTGCTTG
trf292597	plus	GAGCTTTTGGGATCAGCATTATGGGTGGAGTGCAGACAATAGATCGGAAGAGCGGTTCAGCAGGAATGCCGAGACCGATCTCGTATGCCGTCTTCTGCTTG
trf29319	minus	GGAACTCACAGGTAATATGGAATTAGAGATAATAGATGTAAGATCGGAAGAGCGGTTCAGCAGGAATGCCGAGACCGATCTCGTATGCCGTCTTCTGCTTG
trf29319	minus	AAATGAGCACACTCCCATAGGCAGGACCAAGAATTACAAAAGATCGGAAGAGCGGTTCAGCAGGAATGCCGAGACCGATCTCGTATGCCGTCTTCTGCTTG
trf29319	plus	CCAATTAGAGTCTCAGCTGATGGGGAATCGCGTTTAACTCAGATCGGAAGAGCGGTTCAGCAGGAATGCCGAGACCGATCTCGTATGCCGTCTTCTGCTTG
trf29319	plus	AGTCCTTTCCTAAGATGCAGCCCTCCAGTGTTTCCAACTGAGATCGGAAGAGCGGTTCAGCAGGAATGCCGAGACCGATCTCGTATGCCGTCTTCTGCTTG
trf2934	minus	GTTAATGAGAGCTGGAAGCAGACATATGGAAGCATGACACAGATCGGAAGAGCGGTTCAGCAGGAATGCCGAGACCGATCTCGTATGCCGTCTTCTGCTTG
trf2934	minus	TCTCGCCCATCTGTGTTAATGAGAGCTGGAAGCAGACATAAGATCGGAAGAGCGGTTCAGCAGGAATGCCGAGACCGATCTCGTATGCCGTCTTCTGCTTG
trf2934	plus	TCTCATTAACACAGAGGAGGAAGAGAGAGAGAAGAAAAGAAGATCGGAAGAGCGGTTCAGCAGGAATGCCGAGACCGATCTCGTATGCCGTCTTCTGCTTG
trf2934	plus	AGGTAACAGAATTACCCTGCTTGAAGCTGGCCTAAAACAGAGATCGGAAGAGCGGTTCAGCAGGAATGCCGAGACCGATCTCGTATGCCGTCTTCTGCTTG
trf293954	minus	ACAAGAAGACTGCATTGAGCCATCATTTTCGATGACTTCCAGATCGGAAGAGCGGTTCAGCAGGAATGCCGAGACCGATCTCGTATGCCGTCTTCTGCTTG
trf293954	plus	AATGTGTGTGAAGGTTCGGAGGCCAGGGAGAGCAGGGGCAAGATCGGAAGAGCGGTTCAGCAGGAATGCCGAGACCGATCTCGTATGCCGTCTTCTGCTTG
trf295192	minus	ATTGACCTTTGATTCCCACCTCACTGTCTCCCTCCCGTCCAGATCGGAAGAGCGGTTCAGCAGGAATGCCGAGACCGATCTCGTATGCCGTCTTCTGCTTG
trf295192	plus	AACATGCAATCTGGTGACCTGCCCAAATGTCAGGGTAGCTAGATCGGAAGAGCGGTTCAGCAGGAATGCCGAGACCGATCTCGTATGCCGTCTTCTGCTTG
trf295492	minus	ATATACTGGTGGTGAGGCTCTCAGGACCTAGGCACTCTCAAGATCGGAAGAGCGGTTCAGCAGGAATGCCGAGACCGATCTCGTATGCCGTCTTCTGCTTG
trf295492	plus	TCGGCTCACTGCTTCTGGTTTCAAGTGATTCTCGTGCCTCAGATCGGAAGAGCGGTTCAGCAGGAATGCCGAGACCGATCTCGTATGCCGTCTTCTGCTTG
trf296015	minus	GTGCTTCAGTTGTCTGAGTAGCTGGAACTACAGGTGCCTGAGATCGGAAGAGCGGTTCAGCAGGAATGCCGAGACCGATCTCGTATGCCGTCTTCTGCTTG
trf296015	plus	TCCTTACCTTTACTCTTGGGTCTATAACATGCCTTGTCTCAGATCGGAAGAGCGGTTCAGCAGGAATGCCGAGACCGATCTCGTATGCCGTCTTCTGCTTG
trf296595	minus	TTAGATTAGTCACGGGCCATTCCTTGGGGATAGAGAAGAGAGATCGGAAGAGCGGTTCAGCAGGAATGCCGAGACCGATCTCGTATGCCGTCTTCTGCTTG
trf296595	plus	GGATGACAGATGTAAGAGCTGTGGCAGCCATCTTGTGACCAGATCGGAAGAGCGGTTCAGCAGGAATGCCGAGACCGATCTCGTATGCCGTCTTCTGCTTG
trf296764	minus	ATATTTGGAATTCAGGCCCCCACGCCTGGTCCTAGATATCAGATCGGAAGAGCGGTTCAGCAGGAATGCCGAGACCGATCTCGTATGCCGTCTTCTGCTTG
trf296764	plus	TCCACAGCCACGGATCAAAAATATCTGGAGGCCGGGCATGAGATCGGAAGAGCGGTTCAGCAGGAATGCCGAGACCGATCTCGTATGCCGTCTTCTGCTTG
trf296764	plus	TTATGCCTCTAGTCCCGGGACATTGGGAGGCCAAGGCAGAAGATCGGAAGAGCGGTTCAGCAGGAATGCCGAGACCGATCTCGTATGCCGTCTTCTGCTTG
trf296970	minus	TGTATTGCTCCAAACTCCTCATTTTGGAAGTTAAGTCCTGAGATCGGAAGAGCGGTTCAGCAGGAATGCCGAGACCGATCTCGTATGCCGTCTTCTGCTTG
trf296970	plus	TCTCTCCCCCAAGAAATATGATCCCCCAAGCCTTCCCAGAAGATCGGAAGAGCGGTTCAGCAGGAATGCCGAGACCGATCTCGTATGCCGTCTTCTGCTTG
trf296999	minus	CAAACCTCTCTGATCCTTCACGACAGAGTTGTGAAGATTAAGATCGGAAGAGCGGTTCAGCAGGAATGCCGAGACCGATCTCGTATGCCGTCTTCTGCTTG
trf296999	plus	GGCTCCGTGTTAGAGAAAAAATGTTGAGGCTGGGTGTGGTAGATCGGAAGAGCGGTTCAGCAGGAATGCCGAGACCGATCTCGTATGCCGTCTTCTGCTTG
trf297293	minus	TTTAAATATCTGCCGGCTGGAGGGAGCTTCAGAGGCGGGAAGATCGGAAGAGCGGTTCAGCAGGAATGCCGAGACCGATCTCGTATGCCGTCTTCTGCTTG
trf297293	plus	TTCCTCTCAAGAATGAACGGCGATTTCAAAGGACCCCAACAGATCGGAAGAGCGGTTCAGCAGGAATGCCGAGACCGATCTCGTATGCCGTCTTCTGCTTG
trf297642	minus	CATGACTGCCCTGCAAAAACATTTAAATTATAAAATTAATAGATCGGAAGAGCGGTTCAGCAGGAATGCCGAGACCGATCTCGTATGCCGTCTTCTGCTTG
trf297642	plus	TTGAGACCCTGGAGGTCAAAGCTTCAGTGAGCCGAGATTAAGATCGGAAGAGCGGTTCAGCAGGAATGCCGAGACCGATCTCGTATGCCGTCTTCTGCTTG
trf29918	minus	TCAAGTTGTGGTAAAGGCTCCCCCTGCCCCAGGGCATACCAGATCGGAAGAGCGGTTCAGCAGGAATGCCGAGACCGATCTCGTATGCCGTCTTCTGCTTG
trf29918	plus	AATGTCGATTCTCTTCCACGTTCTCCTTCCCAGTCCCTCTAGATCGGAAGAGCGGTTCAGCAGGAATGCCGAGACCGATCTCGTATGCCGTCTTCTGCTTG
trf300262	minus	GGTGAATGATCATGTTTAACTCTTGGGATGTGTTATTTTAAGATCGGAAGAGCGGTTCAGCAGGAATGCCGAGACCGATCTCGTATGCCGTCTTCTGCTTG
trf300262	plus	AGATATTAGAAGACATGCTGTATCCACCTTTCCTATTTCCAGATCGGAAGAGCGGTTCAGCAGGAATGCCGAGACCGATCTCGTATGCCGTCTTCTGCTTG
trf30242	minus	GACCCATAGCTGTGTATCTAAAACAAAAGTAGGTAATTGAAGATCGGAAGAGCGGTTCAGCAGGAATGCCGAGACCGATCTCGTATGCCGTCTTCTGCTTG
trf30242	plus	GCAATAATTGGCCAGTACCTTGGGGTACTTTCCTTTGGAGAGATCGGAAGAGCGGTTCAGCAGGAATGCCGAGACCGATCTCGTATGCCGTCTTCTGCTTG
trf30244	minus	ATTTACAGGAGTGGGTGACACTGGCTAGCTGATACAGTTTAGATCGGAAGAGCGGTTCAGCAGGAATGCCGAGACCGATCTCGTATGCCGTCTTCTGCTTG
trf30244	plus	GCCTTCACCATTACCTAACAGTTTACATATAGATTTCGTTAGATCGGAAGAGCGGTTCAGCAGGAATGCCGAGACCGATCTCGTATGCCGTCTTCTGCTTG
trf302868	minus	GCAGGCATCCTAAATATGTGCTGAATTAAAAAACCACCCGAGATCGGAAGAGCGGTTCAGCAGGAATGCCGAGACCGATCTCGTATGCCGTCTTCTGCTTG
trf302868	plus	CACCTAGATATCTGACAGGAGAAGTGTAAAGGATTAAGTTAGATCGGAAGAGCGGTTCAGCAGGAATGCCGAGACCGATCTCGTATGCCGTCTTCTGCTTG
trf303389	minus	TCCCAAAGTGGCGATCTTAATTTGAACAAGGCTCCCCGATAGATCGGAAGAGCGGTTCAGCAGGAATGCCGAGACCGATCTCGTATGCCGTCTTCTGCTTG
trf303389	plus	TAGCCAAGGGAAAAGAAGCATAGTGCTTAAGAGCATCTAAAGATCGGAAGAGCGGTTCAGCAGGAATGCCGAGACCGATCTCGTATGCCGTCTTCTGCTTG
trf303577	minus	GCGGTATTGAGAAATCCAAGTAATAATGAATTCAGTAAAAAGATCGGAAGAGCGGTTCAGCAGGAATGCCGAGACCGATCTCGTATGCCGTCTTCTGCTTG
trf303577	plus	CAGTTAACCCTAAGCTGAACAGTAATTCTTTAAAATATCAAGATCGGAAGAGCGGTTCAGCAGGAATGCCGAGACCGATCTCGTATGCCGTCTTCTGCTTG
trf304272	minus	GTACCAAGAGCTATGAAGAGGCTTATAAATTTTGACCAAGAGATCGGAAGAGCGGTTCAGCAGGAATGCCGAGACCGATCTCGTATGCCGTCTTCTGCTTG
trf304272	plus	GTGTGTGTTACTCCTCCTTAATGGACAAATGGTGATATGGAGATCGGAAGAGCGGTTCAGCAGGAATGCCGAGACCGATCTCGTATGCCGTCTTCTGCTTG
trf304524	minus	CACTCCATACATAACATACGTAACTTACTTTTTGTTTGTAAGATCGGAAGAGCGGTTCAGCAGGAATGCCGAGACCGATCTCGTATGCCGTCTTCTGCTTG
trf304524	plus	GGAGTGGTGCTATTGTAACAGGAAAGCAGCCATCTGGGAAAGATCGGAAGAGCGGTTCAGCAGGAATGCCGAGACCGATCTCGTATGCCGTCTTCTGCTTG
trf304726	minus	TGACTGGGAGATCCCTGTGATCCCACCCACCTCACTGAGCAGATCGGAAGAGCGGTTCAGCAGGAATGCCGAGACCGATCTCGTATGCCGTCTTCTGCTTG
trf304726	minus	CCTCAGACTTCTGTATAGGAGGAGGCCTGACTGGGAGATCAGATCGGAAGAGCGGTTCAGCAGGAATGCCGAGACCGATCTCGTATGCCGTCTTCTGCTTG
trf304726	plus	GCTGTCCATCTCACCATATTGTTGTTGATTTGTTGACCTCAGATCGGAAGAGCGGTTCAGCAGGAATGCCGAGACCGATCTCGTATGCCGTCTTCTGCTTG
trf304726	plus	TGTTGATTTGTTGACCTCGGCTATTCTCCTACCCCTTCCTAGATCGGAAGAGCGGTTCAGCAGGAATGCCGAGACCGATCTCGTATGCCGTCTTCTGCTTG
trf305159	minus	ATTGCCAGGCCTGATAGATAGCTCCTGTCCAACTCAGGGCAGATCGGAAGAGCGGTTCAGCAGGAATGCCGAGACCGATCTCGTATGCCGTCTTCTGCTTG
trf305159	plus	GAGTAGGCCAATGATCCATTTCCCACATCCCCTTCCCCAGAGATCGGAAGAGCGGTTCAGCAGGAATGCCGAGACCGATCTCGTATGCCGTCTTCTGCTTG
trf305418	minus	CTTCCACTTCTAGTGCAATGTTAAAGAGAACTGGTGAGAGAGATCGGAAGAGCGGTTCAGCAGGAATGCCGAGACCGATCTCGTATGCCGTCTTCTGCTTG
trf305418	plus	GACTACAGGCTGATCTTGAACTGGGCTCAAGAGTTCCTCCAGATCGGAAGAGCGGTTCAGCAGGAATGCCGAGACCGATCTCGTATGCCGTCTTCTGCTTG
trf305884	minus	ACTTGCCACTTTCAGCTCTTTCTTCTGGTACTTACCTCCAAGATCGGAAGAGCGGTTCAGCAGGAATGCCGAGACCGATCTCGTATGCCGTCTTCTGCTTG
trf305884	plus	CCTGAAAGTGGCAAATCGTTTTCTTACCAGAGCAGGACTCAGATCGGAAGAGCGGTTCAGCAGGAATGCCGAGACCGATCTCGTATGCCGTCTTCTGCTTG
trf305915	minus	GGGAGAGAGAATAATGACTATAATTGGCTAAATAAATTATAGATCGGAAGAGCGGTTCAGCAGGAATGCCGAGACCGATCTCGTATGCCGTCTTCTGCTTG
trf305915	plus	ATCCCGATAGTGGGACATTAGGTTTCTTTTCAGTGTTTTGAGATCGGAAGAGCGGTTCAGCAGGAATGCCGAGACCGATCTCGTATGCCGTCTTCTGCTTG
trf306234	minus	GATTCTGACAGATAGTATAAATATATTTATACTACATATAAGATCGGAAGAGCGGTTCAGCAGGAATGCCGAGACCGATCTCGTATGCCGTCTTCTGCTTG
trf306234	plus	GTTTGATTGGGTCTGTATGGGACAATGTGAATGGAGAGAAAGATCGGAAGAGCGGTTCAGCAGGAATGCCGAGACCGATCTCGTATGCCGTCTTCTGCTTG
trf306464	minus	CATTGACTGATGGATCTATCTATCTATCTATTCAGCCATCAGATCGGAAGAGCGGTTCAGCAGGAATGCCGAGACCGATCTCGTATGCCGTCTTCTGCTTG
trf306464	plus	TCCCATAGTGGTAGTACCAGTTTACATTCCCACCAGCAGTAGATCGGAAGAGCGGTTCAGCAGGAATGCCGAGACCGATCTCGTATGCCGTCTTCTGCTTG
trf306473	minus	GACACCAGAATGTCATGTATTAAGATGTTGTAGTTACATTAGATCGGAAGAGCGGTTCAGCAGGAATGCCGAGACCGATCTCGTATGCCGTCTTCTGCTTG
trf306473	plus	TTCTCTACTATTCCCACCCCCACAAATATTATGTGACAAGAGATCGGAAGAGCGGTTCAGCAGGAATGCCGAGACCGATCTCGTATGCCGTCTTCTGCTTG
trf306610	minus	GAGCAACATTGGCAAAGAACATAAATACCATTCATGGTGCAGATCGGAAGAGCGGTTCAGCAGGAATGCCGAGACCGATCTCGTATGCCGTCTTCTGCTTG
trf306610	plus	GTACAGAGTAATCAGAGCGAGGGGCTGCAGGAGTGTCCATAGATCGGAAGAGCGGTTCAGCAGGAATGCCGAGACCGATCTCGTATGCCGTCTTCTGCTTG
trf306694	minus	TGCACTATTAATTGCTTCGCAACTATTATCATATTTAATAAGATCGGAAGAGCGGTTCAGCAGGAATGCCGAGACCGATCTCGTATGCCGTCTTCTGCTTG
trf306694	plus	CTCCCAATTGTTCAACCATAATGCTTGATAAACTGTTTTTAGATCGGAAGAGCGGTTCAGCAGGAATGCCGAGACCGATCTCGTATGCCGTCTTCTGCTTG
trf306920	minus	AGATGGTATTCCCACGTAGAGGATGCCTTGGAAACTATCTAGATCGGAAGAGCGGTTCAGCAGGAATGCCGAGACCGATCTCGTATGCCGTCTTCTGCTTG
trf306920	plus	GATTCACATCCCTCAGACCAGTGACCTCAGTGGTAACATTAGATCGGAAGAGCGGTTCAGCAGGAATGCCGAGACCGATCTCGTATGCCGTCTTCTGCTTG
trf307040	minus	CCCTTACAATGTTCCATAGTAAAAACCATTGAGATTATATAGATCGGAAGAGCGGTTCAGCAGGAATGCCGAGACCGATCTCGTATGCCGTCTTCTGCTTG
trf307040	plus	CTTGGCTTGAATCAACACAGTATCCTCTCTTTCCACAACTAGATCGGAAGAGCGGTTCAGCAGGAATGCCGAGACCGATCTCGTATGCCGTCTTCTGCTTG
trf307225	minus	TAGAGTCTTTGTGAAGGGAGAGTTCTGGTGAGTCACCACTAGATCGGAAGAGCGGTTCAGCAGGAATGCCGAGACCGATCTCGTATGCCGTCTTCTGCTTG
trf307225	minus	ATTTGAGTGCTGCAGATAGGGGGTCAAACTATATCCAGGAAGATCGGAAGAGCGGTTCAGCAGGAATGCCGAGACCGATCTCGTATGCCGTCTTCTGCTTG
trf307225	plus	CCTTAGAGAACCTTGCAAACTTTCATGTCTCTCACTTTCTAGATCGGAAGAGCGGTTCAGCAGGAATGCCGAGACCGATCTCGTATGCCGTCTTCTGCTTG
trf307225	plus	AGCTGGAGTTACAACTCCTGGGCTCAAGGTATCCTCCTGCAGATCGGAAGAGCGGTTCAGCAGGAATGCCGAGACCGATCTCGTATGCCGTCTTCTGCTTG
trf307784_trf307783	minus	GTACTCTCAGTCTAAAGCTGAAAGCCTGAGAAACTGGAGGAGATCGGAAGAGCGGTTCAGCAGGAATGCCGAGACCGATCTCGTATGCCGTCTTCTGCTTG
trf307784_trf307783	minus	GTCAAATGGTCTGAAAACCGGGGCAGGTGATGGTGTACTCAGATCGGAAGAGCGGTTCAGCAGGAATGCCGAGACCGATCTCGTATGCCGTCTTCTGCTTG
trf307784_trf307783	plus	TGAAGAACCGTAATGCAGTCCCACACATCTAAAAATCTACAGATCGGAAGAGCGGTTCAGCAGGAATGCCGAGACCGATCTCGTATGCCGTCTTCTGCTTG
trf307784_trf307783	plus	ACGACTTATTAATTCCTGGCAAAGAAAAAACGTAAACATGAGATCGGAAGAGCGGTTCAGCAGGAATGCCGAGACCGATCTCGTATGCCGTCTTCTGCTTG
trf307784_trf307783	plus	CGACTTATTAATTCCTGGCAAAGAAAAAACGTAAACATGTAGATCGGAAGAGCGGTTCAGCAGGAATGCCGAGACCGATCTCGTATGCCGTCTTCTGCTTG
trf308512	minus	CCACTTTTTGATTTGGGGACATTTGGGCTGACTTTTGACAAGATCGGAAGAGCGGTTCAGCAGGAATGCCGAGACCGATCTCGTATGCCGTCTTCTGCTTG
trf308512	plus	ATGAACATATAGGACTTCACATATATATGAAATATATATAAGATCGGAAGAGCGGTTCAGCAGGAATGCCGAGACCGATCTCGTATGCCGTCTTCTGCTTG
trf30853	minus	GTCCCACAATCCCACAATAGGCCATCTGCAAGCGGATGAGAGATCGGAAGAGCGGTTCAGCAGGAATGCCGAGACCGATCTCGTATGCCGTCTTCTGCTTG
trf30853	plus	AGAGAGTCTGTCCCTTTAGAGAACCCTGACCAATGCAGAGAGATCGGAAGAGCGGTTCAGCAGGAATGCCGAGACCGATCTCGTATGCCGTCTTCTGCTTG
trf308538	minus	AAATGGTCCCTGTCCTTTACAAGCCATGAGGGGAAAGAAAAGATCGGAAGAGCGGTTCAGCAGGAATGCCGAGACCGATCTCGTATGCCGTCTTCTGCTTG
trf308538	plus	ATACAACTAAAAGGCCAGCCAGGACCCCCAGATGGCTGAGAGATCGGAAGAGCGGTTCAGCAGGAATGCCGAGACCGATCTCGTATGCCGTCTTCTGCTTG
trf310575	minus	CCATATGTAAATGAATCTGCATGGCTGTGTTCCAATAAAAAGATCGGAAGAGCGGTTCAGCAGGAATGCCGAGACCGATCTCGTATGCCGTCTTCTGCTTG
trf310575	plus	TGCAGGGCATATTCATGACTCACTGCAGCCTTGACCTCCTAGATCGGAAGAGCGGTTCAGCAGGAATGCCGAGACCGATCTCGTATGCCGTCTTCTGCTTG
trf310713	minus	GGCTTGGGTTTCATGAGATTTTAGTCATCTGAAGGCCTGAAGATCGGAAGAGCGGTTCAGCAGGAATGCCGAGACCGATCTCGTATGCCGTCTTCTGCTTG
trf310713	minus	GTTGGCTCTGTAACAAATTGCCTCAAAAGTTAGGACTTAAAGATCGGAAGAGCGGTTCAGCAGGAATGCCGAGACCGATCTCGTATGCCGTCTTCTGCTTG
trf310713	plus	GGTACCAGGTACATTATTACTTTTCAAAGATTATTAACTTAGATCGGAAGAGCGGTTCAGCAGGAATGCCGAGACCGATCTCGTATGCCGTCTTCTGCTTG
trf310713	plus	CTCACTTTTGGAAAGATCCCTCAAAATTTAAGTACTACAAAGATCGGAAGAGCGGTTCAGCAGGAATGCCGAGACCGATCTCGTATGCCGTCTTCTGCTTG
trf311741	minus	GTAGTATTTCACAACGTTGGCTAGAACTGGTCTCAAACTCAGATCGGAAGAGCGGTTCAGCAGGAATGCCGAGACCGATCTCGTATGCCGTCTTCTGCTTG
trf311741	plus	TACAATGTGAAAGCCCTTATTTTCCTTTTCCATGTCTCTGAGATCGGAAGAGCGGTTCAGCAGGAATGCCGAGACCGATCTCGTATGCCGTCTTCTGCTTG
trf312150	minus	ACTACATCACTTTTTTCATCACATTAGTTTATTCATTACTAGATCGGAAGAGCGGTTCAGCAGGAATGCCGAGACCGATCTCGTATGCCGTCTTCTGCTTG
trf312150	minus	GCAAACACAGGAAGCTAGTAATGTTAACTACATCACTTTTAGATCGGAAGAGCGGTTCAGCAGGAATGCCGAGACCGATCTCGTATGCCGTCTTCTGCTTG
trf312150	plus	GATACATCAGACAACCTCAGACACAGTCTATTTCTATGCTAGATCGGAAGAGCGGTTCAGCAGGAATGCCGAGACCGATCTCGTATGCCGTCTTCTGCTTG
trf312150	plus	TACATCAGACAACCTCAGACACAGTCTATTTCTATGCTCGAGATCGGAAGAGCGGTTCAGCAGGAATGCCGAGACCGATCTCGTATGCCGTCTTCTGCTTG
trf312218	minus	CACTGAAAATCTGATGTTCCTTTGTGAAAACTTCATGTAAAGATCGGAAGAGCGGTTCAGCAGGAATGCCGAGACCGATCTCGTATGCCGTCTTCTGCTTG
trf312218	plus	CTAGGAAAAAGTGTTCAGCCAAGTCTGCAGTCATATGTAAAGATCGGAAGAGCGGTTCAGCAGGAATGCCGAGACCGATCTCGTATGCCGTCTTCTGCTTG
trf312260	minus	GAGTGTGCATGAGTAAGGATTAATATGTGAGTTGTGTAAAAGATCGGAAGAGCGGTTCAGCAGGAATGCCGAGACCGATCTCGTATGCCGTCTTCTGCTTG
trf312260	plus	GAGTACAGAACTGAAAAGGCAGCTGCTATCCAAGTCCTCAAGATCGGAAGAGCGGTTCAGCAGGAATGCCGAGACCGATCTCGTATGCCGTCTTCTGCTTG
trf312623	minus	GGCTTACACACTGTGATACAAGGAAAATTTTGTTCTGATAAGATCGGAAGAGCGGTTCAGCAGGAATGCCGAGACCGATCTCGTATGCCGTCTTCTGCTTG
trf312623	plus	GGTGAAATTTCACTAATGTCTCAGTATGTAAATACTGGATAGATCGGAAGAGCGGTTCAGCAGGAATGCCGAGACCGATCTCGTATGCCGTCTTCTGCTTG
trf312741	minus	GCCCATAGGGTAACACTTATTAACCATTTAATGCAGTTTTAGATCGGAAGAGCGGTTCAGCAGGAATGCCGAGACCGATCTCGTATGCCGTCTTCTGCTTG
trf312741	plus	AGATAGTAAACTCCCCTGCAGGTGGGCTTAGGGCTAGGGCAGATCGGAAGAGCGGTTCAGCAGGAATGCCGAGACCGATCTCGTATGCCGTCTTCTGCTTG
trf313088	minus	CCAGAGTTTACTACTTGCCAAATGTGATACTAAAAGCAGCAGATCGGAAGAGCGGTTCAGCAGGAATGCCGAGACCGATCTCGTATGCCGTCTTCTGCTTG
trf313088	plus	TTATGAAGCTGGCCTAATCCCTGGAAGGAAAAAATTTCCTAGATCGGAAGAGCGGTTCAGCAGGAATGCCGAGACCGATCTCGTATGCCGTCTTCTGCTTG
trf313102	minus	TTTATGGGCCTTCCAGTAACATTAATTGTTGGTCATAAAAAGATCGGAAGAGCGGTTCAGCAGGAATGCCGAGACCGATCTCGTATGCCGTCTTCTGCTTG
trf313102	plus	CCCTCTATGTGCAATACCTAGTGATACAGCAGTGAACAAAAGATCGGAAGAGCGGTTCAGCAGGAATGCCGAGACCGATCTCGTATGCCGTCTTCTGCTTG
trf313479	minus	GTTCTGTGTTCTGGTTCCAACCTGGAAAATTAGCACATTGAGATCGGAAGAGCGGTTCAGCAGGAATGCCGAGACCGATCTCGTATGCCGTCTTCTGCTTG
trf313479	plus	GACAACTAACCCCTTGACTAGAAAAAGACATTTAACACTGAGATCGGAAGAGCGGTTCAGCAGGAATGCCGAGACCGATCTCGTATGCCGTCTTCTGCTTG
trf313695_trf313696	minus	GCCTTATATGCCCTTTTGCAATGCCTGGCTATTCTTTTGAAGATCGGAAGAGCGGTTCAGCAGGAATGCCGAGACCGATCTCGTATGCCGTCTTCTGCTTG
trf313695_trf313696	minus	CACCTCTATCGTGAGTACAAATTCAAGGATTCTTACTTTAAGATCGGAAGAGCGGTTCAGCAGGAATGCCGAGACCGATCTCGTATGCCGTCTTCTGCTTG
trf313695_trf313696	plus	GGAAGAGCATCATATCAGCTAGTTCAGTGCATAAGCTAAAAGATCGGAAGAGCGGTTCAGCAGGAATGCCGAGACCGATCTCGTATGCCGTCTTCTGCTTG
trf313695_trf313696	plus	TGGCAGACTGAAGAACTGTTCCAGATTAAAGGAGACTACAAGATCGGAAGAGCGGTTCAGCAGGAATGCCGAGACCGATCTCGTATGCCGTCTTCTGCTTG
trf313714	minus	ATCTAGTGCTTCTCATGGACGAAATTGTGCACAAGAAAATAGATCGGAAGAGCGGTTCAGCAGGAATGCCGAGACCGATCTCGTATGCCGTCTTCTGCTTG
trf313714	plus	ACAGGCCAACTTTCAGTCTTTTTTAAGGTAAAGTGCCACAAGATCGGAAGAGCGGTTCAGCAGGAATGCCGAGACCGATCTCGTATGCCGTCTTCTGCTTG
trf313879	minus	TGAGAAGTACCAATGGGAAGCTTCCCCTGGACATCCTGTGAGATCGGAAGAGCGGTTCAGCAGGAATGCCGAGACCGATCTCGTATGCCGTCTTCTGCTTG
trf313879	minus	ACATACACTGACACGCTGTCACACACACACATACTCCCACAGATCGGAAGAGCGGTTCAGCAGGAATGCCGAGACCGATCTCGTATGCCGTCTTCTGCTTG
trf313879	plus	GTATGAGTCATATGAGTGAGTGTGTGAGCATGTATGTATAAGATCGGAAGAGCGGTTCAGCAGGAATGCCGAGACCGATCTCGTATGCCGTCTTCTGCTTG
trf313879	plus	TGTGAGAGCTAATGTGTATGTATGTGGCAGGGGGTCTGGGAGATCGGAAGAGCGGTTCAGCAGGAATGCCGAGACCGATCTCGTATGCCGTCTTCTGCTTG
trf314481	minus	CATCCTTGCAAAGGAATGGAGGCTTACTTGGGTGTTCTGGAGATCGGAAGAGCGGTTCAGCAGGAATGCCGAGACCGATCTCGTATGCCGTCTTCTGCTTG
trf314481	plus	GGAGGGAAATTGACATTGACAGTTTGGAGGGGAGTTCCCAAGATCGGAAGAGCGGTTCAGCAGGAATGCCGAGACCGATCTCGTATGCCGTCTTCTGCTTG
trf314585	minus	ATGACAGGGTTTGAGTCCTAGAGGTTCAGGTCTTCCCTGGAGATCGGAAGAGCGGTTCAGCAGGAATGCCGAGACCGATCTCGTATGCCGTCTTCTGCTTG
trf314585	plus	AGCCTCAGAAGCCAGATTGTCTGAGCCCCAAGGAAACGTCAGATCGGAAGAGCGGTTCAGCAGGAATGCCGAGACCGATCTCGTATGCCGTCTTCTGCTTG
trf314840	minus	TCTCTGGGAATACTAGGATGGACTTTGTCTCCTGCTGTTGAGATCGGAAGAGCGGTTCAGCAGGAATGCCGAGACCGATCTCGTATGCCGTCTTCTGCTTG
trf314840	plus	AGCACCTCCAGCTAAACATTCAAAAGCAGAGGAGCTGCATAGATCGGAAGAGCGGTTCAGCAGGAATGCCGAGACCGATCTCGTATGCCGTCTTCTGCTTG
trf314894	minus	TTAAACCCTGTGGTCGAGGATAGACTCTGAGACAGAGACGAGATCGGAAGAGCGGTTCAGCAGGAATGCCGAGACCGATCTCGTATGCCGTCTTCTGCTTG
trf314894	plus	GTTCAATAGCTCCTGCCAATATGTGCAATGCAATTCTTTTAGATCGGAAGAGCGGTTCAGCAGGAATGCCGAGACCGATCTCGTATGCCGTCTTCTGCTTG
trf314895	minus	TTTAGCCCAGAAGGAGGTATCTCCAAGTTTGTCAGTTCCTAGATCGGAAGAGCGGTTCAGCAGGAATGCCGAGACCGATCTCGTATGCCGTCTTCTGCTTG
trf314895	plus	CTATTGCGTGTTGCTGAAGTTTGGGGTATGAGTGATCCCAAGATCGGAAGAGCGGTTCAGCAGGAATGCCGAGACCGATCTCGTATGCCGTCTTCTGCTTG
trf315198	minus	ACTACCGTATTTTACCTGGGACAAAAATGACTGGTATTTCAGATCGGAAGAGCGGTTCAGCAGGAATGCCGAGACCGATCTCGTATGCCGTCTTCTGCTTG
trf315198	plus	CGCTGTATGAAGGACCTAAAATAATGTCTAAGAGTCTGGGAGATCGGAAGAGCGGTTCAGCAGGAATGCCGAGACCGATCTCGTATGCCGTCTTCTGCTTG
trf315282	minus	TATTGGAGATAAGGTGTCATTATGTTGCCCAGGCTGGTGTAGATCGGAAGAGCGGTTCAGCAGGAATGCCGAGACCGATCTCGTATGCCGTCTTCTGCTTG
trf315282	minus	ACAGGGTCTCATGTGTCCCCCTGGCTGGAGTGCAGTGGTGAGATCGGAAGAGCGGTTCAGCAGGAATGCCGAGACCGATCTCGTATGCCGTCTTCTGCTTG
trf315282	plus	ACTTTGTGATGAAGCGATGCAATATAGGATGTATAAAAGGAGATCGGAAGAGCGGTTCAGCAGGAATGCCGAGACCGATCTCGTATGCCGTCTTCTGCTTG
trf315282	plus	GACTTCACCTCCCTGCTATGCTTTCCACAAAGGCATGCAGAGATCGGAAGAGCGGTTCAGCAGGAATGCCGAGACCGATCTCGTATGCCGTCTTCTGCTTG
trf316068	minus	ACAATGTCAGGACACTTCCAGAAGGAAGCTCCTTCCTGTCAGATCGGAAGAGCGGTTCAGCAGGAATGCCGAGACCGATCTCGTATGCCGTCTTCTGCTTG
trf316068	plus	ACCCCTACACTTACATAGACACACTCAAACACCCTCACAGAGATCGGAAGAGCGGTTCAGCAGGAATGCCGAGACCGATCTCGTATGCCGTCTTCTGCTTG
trf316539	minus	CCCACACGTACACTCATTAATTAATTAATCTACTATATCTAGATCGGAAGAGCGGTTCAGCAGGAATGCCGAGACCGATCTCGTATGCCGTCTTCTGCTTG
trf316539	plus	AGAGCCAAAAGTCCTCCATAGGTCAGCTGTCCCTGAGGGCAGATCGGAAGAGCGGTTCAGCAGGAATGCCGAGACCGATCTCGTATGCCGTCTTCTGCTTG
trf316542	minus	TTGACTGTCATTGCTCAGGCTGGAGTATAATGGAGCCATCAGATCGGAAGAGCGGTTCAGCAGGAATGCCGAGACCGATCTCGTATGCCGTCTTCTGCTTG
trf316542	plus	TAGTGGAAGTGACATTCTCCAAGGGCTGGTGCTGAGCAGTAGATCGGAAGAGCGGTTCAGCAGGAATGCCGAGACCGATCTCGTATGCCGTCTTCTGCTTG
trf316866	minus	AGTCTGCCCTGTCTGTTAAAGGCGGGTAACAGCACCAGACAGATCGGAAGAGCGGTTCAGCAGGAATGCCGAGACCGATCTCGTATGCCGTCTTCTGCTTG
trf316866	plus	GTTCATGTGTGTGCTGGGGTGTGTGCGTGTGCACATTTGTAGATCGGAAGAGCGGTTCAGCAGGAATGCCGAGACCGATCTCGTATGCCGTCTTCTGCTTG
trf317110	minus	ACTACTGCGGTAACAGAACAGAAGCCTCCACTTCTGCCTCAGATCGGAAGAGCGGTTCAGCAGGAATGCCGAGACCGATCTCGTATGCCGTCTTCTGCTTG
trf317110	minus	TATCTATCACCTACCTGAGGCGGGAGAATAGGGAATGAGGAGATCGGAAGAGCGGTTCAGCAGGAATGCCGAGACCGATCTCGTATGCCGTCTTCTGCTTG
trf317110	plus	TTGGCCCATATGACTATGGAGGCTGAGAAGTTCCAGGACAAGATCGGAAGAGCGGTTCAGCAGGAATGCCGAGACCGATCTCGTATGCCGTCTTCTGCTTG
trf317110	plus	AGAGGGTGGCATTGGTGTAAGTCCTGGAGTCCCATGGCCGAGATCGGAAGAGCGGTTCAGCAGGAATGCCGAGACCGATCTCGTATGCCGTCTTCTGCTTG
trf317919	minus	GAAGCTCCTGGTCTGTGCTGATTTATCACGGCAGCCCCGAAGATCGGAAGAGCGGTTCAGCAGGAATGCCGAGACCGATCTCGTATGCCGTCTTCTGCTTG
trf317919	plus	ACAGCTCAGTGTCCACACCTGCCCTTTCTAGAAGGAAGCTAGATCGGAAGAGCGGTTCAGCAGGAATGCCGAGACCGATCTCGTATGCCGTCTTCTGCTTG
trf319781	minus	ACTGAGGTAATGGTACTTGCTTTTTTTTTGGTTTGAGACAAGATCGGAAGAGCGGTTCAGCAGGAATGCCGAGACCGATCTCGTATGCCGTCTTCTGCTTG
trf319781	plus	CCATGTCTCCAAGTATTTGGTTAGTGTGTGTGTTTTAAGAAGATCGGAAGAGCGGTTCAGCAGGAATGCCGAGACCGATCTCGTATGCCGTCTTCTGCTTG
trf320176	minus	AGTTTCCACCTTTGATGCACAAAAGTGTTTAATTTTGATAAGATCGGAAGAGCGGTTCAGCAGGAATGCCGAGACCGATCTCGTATGCCGTCTTCTGCTTG
trf320176	plus	CGTGCATATAATTAGCTGGGTGTGGTGGTACGTGCTTGTGAGATCGGAAGAGCGGTTCAGCAGGAATGCCGAGACCGATCTCGTATGCCGTCTTCTGCTTG
trf32061	minus	TGAGTTTGGGAGTGTGTTACAAGCTAAGAATCCTACCTGAAGATCGGAAGAGCGGTTCAGCAGGAATGCCGAGACCGATCTCGTATGCCGTCTTCTGCTTG
trf32061	plus	AGGCAGGGTGAAAGAAAACTACTTTATTTACTGATTTATTAGATCGGAAGAGCGGTTCAGCAGGAATGCCGAGACCGATCTCGTATGCCGTCTTCTGCTTG
trf320823	minus	GGGTTCTGACGTCTGTATTAAGAAACACCAGGTTCCAGGGAGATCGGAAGAGCGGTTCAGCAGGAATGCCGAGACCGATCTCGTATGCCGTCTTCTGCTTG
trf320823	plus	CAGTCGCTCATACATACTCTTTAAAGCCCCATTAGTAATGAGATCGGAAGAGCGGTTCAGCAGGAATGCCGAGACCGATCTCGTATGCCGTCTTCTGCTTG
trf320892	minus	ACTGACAACCTCTTGGCTATATATATATAAATAAATAGAAAGATCGGAAGAGCGGTTCAGCAGGAATGCCGAGACCGATCTCGTATGCCGTCTTCTGCTTG
trf320892	plus	TTTCGAATCAGCCACCAACACTAAAAGTGTGAACTTTGTCAGATCGGAAGAGCGGTTCAGCAGGAATGCCGAGACCGATCTCGTATGCCGTCTTCTGCTTG
trf321638	minus	CAACCCTCTAAGCCCCGCAACCCCCGCATGCCCCGCCTCCAGATCGGAAGAGCGGTTCAGCAGGAATGCCGAGACCGATCTCGTATGCCGTCTTCTGCTTG
trf321638	minus	AAAGAAGGAAGGACCTACGCGAGGAGGGGCTCCGCCAACCAGATCGGAAGAGCGGTTCAGCAGGAATGCCGAGACCGATCTCGTATGCCGTCTTCTGCTTG
trf321638	plus	TATTTACAGTATAGTCCTGGCTACAAGGGAGCCCAGCTGTAGATCGGAAGAGCGGTTCAGCAGGAATGCCGAGACCGATCTCGTATGCCGTCTTCTGCTTG
trf321638	plus	ACAAGGGAGCCCAGCTGTAACTTGTGAAGTGGGCCTGGTTAGATCGGAAGAGCGGTTCAGCAGGAATGCCGAGACCGATCTCGTATGCCGTCTTCTGCTTG
trf322048_trf322049	minus	TAGCCCTTAGGGAACTTGAATTCTGCAGGAGGAGCAGACAAGATCGGAAGAGCGGTTCAGCAGGAATGCCGAGACCGATCTCGTATGCCGTCTTCTGCTTG
trf322048_trf322049	minus	GTTAGAAAACATTCACTGGGCACCTGATTTGGCCTGTGCTAGATCGGAAGAGCGGTTCAGCAGGAATGCCGAGACCGATCTCGTATGCCGTCTTCTGCTTG
trf322048_trf322049	plus	GAAGATTGGTTGAAGGGAAGAATGGATGAAATGATGCCCGAGATCGGAAGAGCGGTTCAGCAGGAATGCCGAGACCGATCTCGTATGCCGTCTTCTGCTTG
trf322048_trf322049	plus	GTGCAGGTGAAGAACTAACTCTAGAAGGGGTGTGTGTGTGAGATCGGAAGAGCGGTTCAGCAGGAATGCCGAGACCGATCTCGTATGCCGTCTTCTGCTTG
trf322612	minus	GCCTAGATCAAGCAATTAGGAGCAGGGAGACCACAAGCTGAGATCGGAAGAGCGGTTCAGCAGGAATGCCGAGACCGATCTCGTATGCCGTCTTCTGCTTG
trf322612	plus	CTAACCATTCTGAACCTGTCTGGCTTCTCTCATCTCCCATAGATCGGAAGAGCGGTTCAGCAGGAATGCCGAGACCGATCTCGTATGCCGTCTTCTGCTTG
trf322827	minus	TGCCACATTTAACTACTAACACAACATATATGGTTCAATCAGATCGGAAGAGCGGTTCAGCAGGAATGCCGAGACCGATCTCGTATGCCGTCTTCTGCTTG
trf322827	plus	AGTCTTGAATCCTGATCTGCCCGCCTCAGGTGATCGGCCCAGATCGGAAGAGCGGTTCAGCAGGAATGCCGAGACCGATCTCGTATGCCGTCTTCTGCTTG
trf322829	minus	AACAAGAATCTCAGACAGGGCTCATATTAAATAGAAGTCAAGATCGGAAGAGCGGTTCAGCAGGAATGCCGAGACCGATCTCGTATGCCGTCTTCTGCTTG
trf322829	plus	ATGTCATGGTCTCTGCCTTAGGTACAAACACACGTATGTAAGATCGGAAGAGCGGTTCAGCAGGAATGCCGAGACCGATCTCGTATGCCGTCTTCTGCTTG
trf323009	minus	CCCATCTTGAACTCAGGCTACCTTCAGCATCCTGAACATAAGATCGGAAGAGCGGTTCAGCAGGAATGCCGAGACCGATCTCGTATGCCGTCTTCTGCTTG
trf323009	plus	GTGGACTTTATCCATTGAAGGATTTTAAGAAACAGACAATAGATCGGAAGAGCGGTTCAGCAGGAATGCCGAGACCGATCTCGTATGCCGTCTTCTGCTTG
trf323475	minus	GGGTAAAAGCACCTGTTTGTTGCCGAATGAGTCCTGGATGAGATCGGAAGAGCGGTTCAGCAGGAATGCCGAGACCGATCTCGTATGCCGTCTTCTGCTTG
trf323475	minus	TAGACGATAGGTAGAACCCAGGTCCTCTCTTGTCCTCCCAAGATCGGAAGAGCGGTTCAGCAGGAATGCCGAGACCGATCTCGTATGCCGTCTTCTGCTTG
trf323475	plus	GTTAACACAAATGCTGTCGAAAATTCTTTAGGGTGAGAGCAGATCGGAAGAGCGGTTCAGCAGGAATGCCGAGACCGATCTCGTATGCCGTCTTCTGCTTG
trf323475	plus	GAGCAACACAATTGCAGAGTTACTGTTAGCATCAAGATGTAGATCGGAAGAGCGGTTCAGCAGGAATGCCGAGACCGATCTCGTATGCCGTCTTCTGCTTG
trf323495	minus	CTAATGCCTCACATAAGTCCTCCTCACCGTCCCTTCCTCCAGATCGGAAGAGCGGTTCAGCAGGAATGCCGAGACCGATCTCGTATGCCGTCTTCTGCTTG
trf323495	plus	GTTCAACTCCCTATTTTTTGTAGAGAGGGGGGTCTCCCTGAGATCGGAAGAGCGGTTCAGCAGGAATGCCGAGACCGATCTCGTATGCCGTCTTCTGCTTG
trf323809	minus	AAATCCTGCCCCGTCACCTTCCCAAAGTGCTGGAATTACAAGATCGGAAGAGCGGTTCAGCAGGAATGCCGAGACCGATCTCGTATGCCGTCTTCTGCTTG
trf323809	plus	ACATTCAGTTTTGGGTGCCACCAACCTGTTAACAATGGCAAGATCGGAAGAGCGGTTCAGCAGGAATGCCGAGACCGATCTCGTATGCCGTCTTCTGCTTG
trf323826	minus	AAGGCATTAAAAACCGCCCTGCACGTGAACCCGGGAGGTGAGATCGGAAGAGCGGTTCAGCAGGAATGCCGAGACCGATCTCGTATGCCGTCTTCTGCTTG
trf323826	plus	TAGAAACTAGTGAGCTCCAGAATTCCTCGCAGCACCCCCAAGATCGGAAGAGCGGTTCAGCAGGAATGCCGAGACCGATCTCGTATGCCGTCTTCTGCTTG
trf323832	minus	TGCCAACTAGTGCACCTAAACTTCAACTCTCTTTTGAGTGAGATCGGAAGAGCGGTTCAGCAGGAATGCCGAGACCGATCTCGTATGCCGTCTTCTGCTTG
trf323832	plus	ATCTCGTGATCTGCCTTTTCTTTATCTTGTCTGGTTATGTAGATCGGAAGAGCGGTTCAGCAGGAATGCCGAGACCGATCTCGTATGCCGTCTTCTGCTTG
trf323947	minus	GACCAAGCATATTAATGGTCATAATTTCAATAAGTTCAATAGATCGGAAGAGCGGTTCAGCAGGAATGCCGAGACCGATCTCGTATGCCGTCTTCTGCTTG
trf323947	plus	GGTCTTTGTTTACAACTGGGGGTGTTTTTATAAAAGTAGAAGATCGGAAGAGCGGTTCAGCAGGAATGCCGAGACCGATCTCGTATGCCGTCTTCTGCTTG
trf324240	minus	ATTACAGGCCTTTTGCAGTCTCAGTCTCGCGCTTGCATCAAGATCGGAAGAGCGGTTCAGCAGGAATGCCGAGACCGATCTCGTATGCCGTCTTCTGCTTG
trf324240	plus	AGAATACGCTTTCTTGGCTCTTAAACCAAATGCAGCATCTAGATCGGAAGAGCGGTTCAGCAGGAATGCCGAGACCGATCTCGTATGCCGTCTTCTGCTTG
trf324645	minus	GTATCTGTGAGCCAGTGTCAATGGCCGCCTTACCTGAAGAAGATCGGAAGAGCGGTTCAGCAGGAATGCCGAGACCGATCTCGTATGCCGTCTTCTGCTTG
[truncated: 4,569 more rows]
