# Supplementary material for: CRISPR–Cas9-targeted fragmentation and selective sequencing enable massively parallel microsatellite analysis
Source: Nat Commun. 2017 Feb 7;8:14291. doi: 10.1038/ncomms14291 (PMC5309709; doi:10.1038/ncomms14291)
Supplement: Supplementary Dataset 3 — Oligonucleotide sequence of in vitro transcription template for guide RNA synthesis. [file ncomms14291-s4.xlsx]

## Sheet: Data S3. gRNA oligo seq
Supplementary Data 3. Oligonucleotide sequence of in vitro transcription template for guide RNA synthesis
Target STR	Orientation	Sequence
ATM_1	downstream	AAAAGCACCGACTCGGTGCCACTTTTTCAAGTTGATAACGGACTAGCCTTATTTTAACTTGCTATTTCTAGCTCTAAAACCGCACACTGAATAGCCTTGGCCCTATAGTGAGTCGTATTAGAGGCATCTCGTATGCCGTCTTCTGCTTG
ATM_1	downstream	AAAAGCACCGACTCGGTGCCACTTTTTCAAGTTGATAACGGACTAGCCTTATTTTAACTTGCTATTTCTAGCTCTAAAACAGGCTATTCAGTGTGCGAGGCCCTATAGTGAGTCGTATTAGAGGCATCTCGTATGCCGTCTTCTGCTTG
ATM_1	downstream	AAAAGCACCGACTCGGTGCCACTTTTTCAAGTTGATAACGGACTAGCCTTATTTTAACTTGCTATTTCTAGCTCTAAAACTGTTTTAGACTCAGTAACTACCCTATAGTGAGTCGTATTAGAGGCATCTCGTATGCCGTCTTCTGCTTG
ATM_1	upstream	AAAAGCACCGACTCGGTGCCACTTTTTCAAGTTGATAACGGACTAGCCTTATTTTAACTTGCTATTTCTAGCTCTAAAACCTAAAACTCTATGAACATCTCCCTATAGTGAGTCGTATTAGAGGCCATTGCGTGAACCGAAGCTC
ATM_1	upstream	AAAAGCACCGACTCGGTGCCACTTTTTCAAGTTGATAACGGACTAGCCTTATTTTAACTTGCTATTTCTAGCTCTAAAACTTGGTAACAGCATGAATTATCCCTATAGTGAGTCGTATTAGAGGCCATTGCGTGAACCGAAGCTC
ATM_1	upstream	AAAAGCACCGACTCGGTGCCACTTTTTCAAGTTGATAACGGACTAGCCTTATTTTAACTTGCTATTTCTAGCTCTAAAACAAGGATGCTGTTCTCAGACTCCCTATAGTGAGTCGTATTAGAGGCCATTGCGTGAACCGAAGCTC
ATM_1	upstream	AAAAGCACCGACTCGGTGCCACTTTTTCAAGTTGATAACGGACTAGCCTTATTTTAACTTGCTATTTCTAGCTCTAAAACTCAGTCTGAGAACAGCATCCCTATAGTGAGTCGTATTAGAGGCCATTGCGTGAACCGAAGCTC
ATM_1	upstream	AAAAGCACCGACTCGGTGCCACTTTTTCAAGTTGATAACGGACTAGCCTTATTTTAACTTGCTATTTCTAGCTCTAAAACAAAATTTGGAATTTAATCCGCCCTATAGTGAGTCGTATTAGAGGCCATTGCGTGAACCGAAGCTC
CREBBP_1	downstream	AAAAGCACCGACTCGGTGCCACTTTTTCAAGTTGATAACGGACTAGCCTTATTTTAACTTGCTATTTCTAGCTCTAAAACGCACCTGGCTGGTAGGCTTCCCTATAGTGAGTCGTATTAGAGGCATCTCGTATGCCGTCTTCTGCTTG
CREBBP_1	downstream	AAAAGCACCGACTCGGTGCCACTTTTTCAAGTTGATAACGGACTAGCCTTATTTTAACTTGCTATTTCTAGCTCTAAAACGGCTGGTAGGCTTCCCTGTGCCCTATAGTGAGTCGTATTAGAGGCATCTCGTATGCCGTCTTCTGCTTG
CREBBP_1	downstream	AAAAGCACCGACTCGGTGCCACTTTTTCAAGTTGATAACGGACTAGCCTTATTTTAACTTGCTATTTCTAGCTCTAAAACCAGGGAAGCCTACCAGCCAGCCCTATAGTGAGTCGTATTAGAGGCATCTCGTATGCCGTCTTCTGCTTG
CREBBP_1	downstream	AAAAGCACCGACTCGGTGCCACTTTTTCAAGTTGATAACGGACTAGCCTTATTTTAACTTGCTATTTCTAGCTCTAAAACCGGTGTCCACAGGGAAGCCTCCCTATAGTGAGTCGTATTAGAGGCATCTCGTATGCCGTCTTCTGCTTG
CREBBP_1	downstream	AAAAGCACCGACTCGGTGCCACTTTTTCAAGTTGATAACGGACTAGCCTTATTTTAACTTGCTATTTCTAGCTCTAAAACGTGGACACCGTGGTGGGGGGCCCTATAGTGAGTCGTATTAGAGGCATCTCGTATGCCGTCTTCTGCTTG
CREBBP_1	downstream	AAAAGCACCGACTCGGTGCCACTTTTTCAAGTTGATAACGGACTAGCCTTATTTTAACTTGCTATTTCTAGCTCTAAAACTGGTGGGGGGCTGAGTCCGGCCCTATAGTGAGTCGTATTAGAGGCATCTCGTATGCCGTCTTCTGCTTG
CREBBP_1	downstream	AAAAGCACCGACTCGGTGCCACTTTTTCAAGTTGATAACGGACTAGCCTTATTTTAACTTGCTATTTCTAGCTCTAAAACGACTCAGCCCCCCACCACGGCCCTATAGTGAGTCGTATTAGAGGCATCTCGTATGCCGTCTTCTGCTTG
CREBBP_1	downstream	AAAAGCACCGACTCGGTGCCACTTTTTCAAGTTGATAACGGACTAGCCTTATTTTAACTTGCTATTTCTAGCTCTAAAACGGCCACGCTGGGGAAGCCAGCCCTATAGTGAGTCGTATTAGAGGCATCTCGTATGCCGTCTTCTGCTTG
CREBBP_1	downstream	AAAAGCACCGACTCGGTGCCACTTTTTCAAGTTGATAACGGACTAGCCTTATTTTAACTTGCTATTTCTAGCTCTAAAACGCTGGCTTCCCCAGCGTGGCCCTATAGTGAGTCGTATTAGAGGCATCTCGTATGCCGTCTTCTGCTTG
CREBBP_1	downstream	AAAAGCACCGACTCGGTGCCACTTTTTCAAGTTGATAACGGACTAGCCTTATTTTAACTTGCTATTTCTAGCTCTAAAACCGCTGGGGAAGCCAGCTGGTCCCTATAGTGAGTCGTATTAGAGGCATCTCGTATGCCGTCTTCTGCTTG
CREBBP_1	downstream	AAAAGCACCGACTCGGTGCCACTTTTTCAAGTTGATAACGGACTAGCCTTATTTTAACTTGCTATTTCTAGCTCTAAAACTGAGCATGTCACCAGCTGGCCCTATAGTGAGTCGTATTAGAGGCATCTCGTATGCCGTCTTCTGCTTG
CREBBP_1	downstream	AAAAGCACCGACTCGGTGCCACTTTTTCAAGTTGATAACGGACTAGCCTTATTTTAACTTGCTATTTCTAGCTCTAAAACGCTGGTGACATGCTCACGGGCCCTATAGTGAGTCGTATTAGAGGCATCTCGTATGCCGTCTTCTGCTTG
CREBBP_1	downstream	AAAAGCACCGACTCGGTGCCACTTTTTCAAGTTGATAACGGACTAGCCTTATTTTAACTTGCTATTTCTAGCTCTAAAACCACCCGTGAGCATGTCACCACCCTATAGTGAGTCGTATTAGAGGCATCTCGTATGCCGTCTTCTGCTTG
CREBBP_1	upstream	AAAAGCACCGACTCGGTGCCACTTTTTCAAGTTGATAACGGACTAGCCTTATTTTAACTTGCTATTTCTAGCTCTAAAACGTACCGGGTGAACATCAACACCCTATAGTGAGTCGTATTAGAGGCCATTGCGTGAACCGAAGCTC
CREBBP_1	upstream	AAAAGCACCGACTCGGTGCCACTTTTTCAAGTTGATAACGGACTAGCCTTATTTTAACTTGCTATTTCTAGCTCTAAAACGCAGCAGCAGCACCTGTACCCTATAGTGAGTCGTATTAGAGGCCATTGCGTGAACCGAAGCTC
CREBBP_1	upstream	AAAAGCACCGACTCGGTGCCACTTTTTCAAGTTGATAACGGACTAGCCTTATTTTAACTTGCTATTTCTAGCTCTAAAACCACGCTCGATCTGCCGAGCCCTATAGTGAGTCGTATTAGAGGCCATTGCGTGAACCGAAGCTC
CREBBP_1	upstream	AAAAGCACCGACTCGGTGCCACTTTTTCAAGTTGATAACGGACTAGCCTTATTTTAACTTGCTATTTCTAGCTCTAAAACAGCCGCTTCCACCGCTGCAGCCCTATAGTGAGTCGTATTAGAGGCCATTGCGTGAACCGAAGCTC
CREBBP_1	upstream	AAAAGCACCGACTCGGTGCCACTTTTTCAAGTTGATAACGGACTAGCCTTATTTTAACTTGCTATTTCTAGCTCTAAAACGCAGCGGTGGAAGCGGCTCGCCCTATAGTGAGTCGTATTAGAGGCCATTGCGTGAACCGAAGCTC
CREBBP_1	upstream	AAAAGCACCGACTCGGTGCCACTTTTTCAAGTTGATAACGGACTAGCCTTATTTTAACTTGCTATTTCTAGCTCTAAAACCTTCCACCGCTGCAGGAGGGCCCTATAGTGAGTCGTATTAGAGGCCATTGCGTGAACCGAAGCTC
CREBBP_1	upstream	AAAAGCACCGACTCGGTGCCACTTTTTCAAGTTGATAACGGACTAGCCTTATTTTAACTTGCTATTTCTAGCTCTAAAACGCCCCCTCCTGCAGCGGTGGCCCTATAGTGAGTCGTATTAGAGGCCATTGCGTGAACCGAAGCTC
CREBBP_1	upstream	AAAAGCACCGACTCGGTGCCACTTTTTCAAGTTGATAACGGACTAGCCTTATTTTAACTTGCTATTTCTAGCTCTAAAACCCGCTGCAGGAGGGGGCTGGCCCTATAGTGAGTCGTATTAGAGGCCATTGCGTGAACCGAAGCTC
trf314481	downstream	AAAAGCACCGACTCGGTGCCACTTTTTCAAGTTGATAACGGACTAGCCTTATTTTAACTTGCTATTTCTAGCTCTAAAACGTAGCTTTTGTTTTGCAGTGCCCTATAGTGAGTCGTATTAGAGGCATCTCGTATGCCGTCTTCTGCTTG
trf314481	upstream	AAAAGCACCGACTCGGTGCCACTTTTTCAAGTTGATAACGGACTAGCCTTATTTTAACTTGCTATTTCTAGCTCTAAAACTTTGGGGCACCTGATTCATTCCCTATAGTGAGTCGTATTAGAGGCCATTGCGTGAACCGAAGCTC
trf314481	upstream	AAAAGCACCGACTCGGTGCCACTTTTTCAAGTTGATAACGGACTAGCCTTATTTTAACTTGCTATTTCTAGCTCTAAAACCTGAATGAATCAGGTGCCCCTATAGTGAGTCGTATTAGAGGCCATTGCGTGAACCGAAGCTC
trf314481	upstream	AAAAGCACCGACTCGGTGCCACTTTTTCAAGTTGATAACGGACTAGCCTTATTTTAACTTGCTATTTCTAGCTCTAAAACGATTCATTCAGTGGTATGTTCCCTATAGTGAGTCGTATTAGAGGCCATTGCGTGAACCGAAGCTC
trf314481	upstream	AAAAGCACCGACTCGGTGCCACTTTTTCAAGTTGATAACGGACTAGCCTTATTTTAACTTGCTATTTCTAGCTCTAAAACACATACCACTGAATGAATCACCCTATAGTGAGTCGTATTAGAGGCCATTGCGTGAACCGAAGCTC
trf427063	downstream	AAAAGCACCGACTCGGTGCCACTTTTTCAAGTTGATAACGGACTAGCCTTATTTTAACTTGCTATTTCTAGCTCTAAAACGTCTTGCACTCCTGATAAAGCCCTATAGTGAGTCGTATTAGAGGCATCTCGTATGCCGTCTTCTGCTTG
trf557439	upstream	AAAAGCACCGACTCGGTGCCACTTTTTCAAGTTGATAACGGACTAGCCTTATTTTAACTTGCTATTTCTAGCTCTAAAACGTAAAATGAGTTAGTAATATCCCTATAGTGAGTCGTATTAGAGGCCATTGCGTGAACCGAAGCTC
trf933271	upstream	AAAAGCACCGACTCGGTGCCACTTTTTCAAGTTGATAACGGACTAGCCTTATTTTAACTTGCTATTTCTAGCTCTAAAACTTAAAGGTCTATAGGTATTTCCCTATAGTGAGTCGTATTAGAGGCCATTGCGTGAACCGAAGCTC
RNASEH2B	downstream	AAAAGCACCGACTCGGTGCCACTTTTTCAAGTTGATAACGGACTAGCCTTATTTTAACTTGCTATTTCTAGCTCTAAAACTCCTGACTGTTAATGACTACCCTATAGTGAGTCGTATTAGAGGCATCTCGTATGCCGTCTTCTGCTTG
RNASEH2B	downstream	AAAAGCACCGACTCGGTGCCACTTTTTCAAGTTGATAACGGACTAGCCTTATTTTAACTTGCTATTTCTAGCTCTAAAACGACTGTTAATGACTACCTTTCCCTATAGTGAGTCGTATTAGAGGCATCTCGTATGCCGTCTTCTGCTTG
RNASEH2B	upstream	AAAAGCACCGACTCGGTGCCACTTTTTCAAGTTGATAACGGACTAGCCTTATTTTAACTTGCTATTTCTAGCTCTAAAACTCTGAGCTGCAGTCATTTTGCCCTATAGTGAGTCGTATTAGAGGCCATTGCGTGAACCGAAGCTC
RNASEH2B	upstream	AAAAGCACCGACTCGGTGCCACTTTTTCAAGTTGATAACGGACTAGCCTTATTTTAACTTGCTATTTCTAGCTCTAAAACAAGCCTTCTGAGCTGCAGTCCCTATAGTGAGTCGTATTAGAGGCCATTGCGTGAACCGAAGCTC
RNASEH2B	upstream	AAAAGCACCGACTCGGTGCCACTTTTTCAAGTTGATAACGGACTAGCCTTATTTTAACTTGCTATTTCTAGCTCTAAAACCTCTTGTCAACTTTAGCCAACCCTATAGTGAGTCGTATTAGAGGCCATTGCGTGAACCGAAGCTC
RFX5	downstream	AAAAGCACCGACTCGGTGCCACTTTTTCAAGTTGATAACGGACTAGCCTTATTTTAACTTGCTATTTCTAGCTCTAAAACTCCCCCAGTCTTGGGGCTCTCCCTATAGTGAGTCGTATTAGAGGCATCTCGTATGCCGTCTTCTGCTTG
RFX5	downstream	AAAAGCACCGACTCGGTGCCACTTTTTCAAGTTGATAACGGACTAGCCTTATTTTAACTTGCTATTTCTAGCTCTAAAACGATGCTAAGAGCCCCAAGACCCTATAGTGAGTCGTATTAGAGGCATCTCGTATGCCGTCTTCTGCTTG
RFX5	downstream	AAAAGCACCGACTCGGTGCCACTTTTTCAAGTTGATAACGGACTAGCCTTATTTTAACTTGCTATTTCTAGCTCTAAAACGGATGGCAGAAGATGAGCCTCCCTATAGTGAGTCGTATTAGAGGCATCTCGTATGCCGTCTTCTGCTTG
RFX5	downstream	AAAAGCACCGACTCGGTGCCACTTTTTCAAGTTGATAACGGACTAGCCTTATTTTAACTTGCTATTTCTAGCTCTAAAACCATGCCGGGATGGCAGAAGACCCTATAGTGAGTCGTATTAGAGGCATCTCGTATGCCGTCTTCTGCTTG
RFX5	downstream	AAAAGCACCGACTCGGTGCCACTTTTTCAAGTTGATAACGGACTAGCCTTATTTTAACTTGCTATTTCTAGCTCTAAAACTCCCGGCATGAGGGCTAGAACCCTATAGTGAGTCGTATTAGAGGCATCTCGTATGCCGTCTTCTGCTTG
RFX5	downstream	AAAAGCACCGACTCGGTGCCACTTTTTCAAGTTGATAACGGACTAGCCTTATTTTAACTTGCTATTTCTAGCTCTAAAACCTCAATTCTAGCCCTCATGCCCTATAGTGAGTCGTATTAGAGGCATCTCGTATGCCGTCTTCTGCTTG
RFX5	downstream	AAAAGCACCGACTCGGTGCCACTTTTTCAAGTTGATAACGGACTAGCCTTATTTTAACTTGCTATTTCTAGCTCTAAAACGTCCCTCTCAATTCTAGCCCTATAGTGAGTCGTATTAGAGGCATCTCGTATGCCGTCTTCTGCTTG
RFX5	upstream	AAAAGCACCGACTCGGTGCCACTTTTTCAAGTTGATAACGGACTAGCCTTATTTTAACTTGCTATTTCTAGCTCTAAAACGTCCAAGACCTGAGTATAGACCCTATAGTGAGTCGTATTAGAGGCCATTGCGTGAACCGAAGCTC
RFX5	upstream	AAAAGCACCGACTCGGTGCCACTTTTTCAAGTTGATAACGGACTAGCCTTATTTTAACTTGCTATTTCTAGCTCTAAAACAGTCCTGTCCAAGACCTGAGCCCTATAGTGAGTCGTATTAGAGGCCATTGCGTGAACCGAAGCTC
RFX5	upstream	AAAAGCACCGACTCGGTGCCACTTTTTCAAGTTGATAACGGACTAGCCTTATTTTAACTTGCTATTTCTAGCTCTAAAACTTTCGTAAGTACTCATCACACCCTATAGTGAGTCGTATTAGAGGCCATTGCGTGAACCGAAGCTC
RFX5	upstream	AAAAGCACCGACTCGGTGCCACTTTTTCAAGTTGATAACGGACTAGCCTTATTTTAACTTGCTATTTCTAGCTCTAAAACAGGTACCATTTCGTAAGTACCCTATAGTGAGTCGTATTAGAGGCCATTGCGTGAACCGAAGCTC
RFX5	upstream	AAAAGCACCGACTCGGTGCCACTTTTTCAAGTTGATAACGGACTAGCCTTATTTTAACTTGCTATTTCTAGCTCTAAAACTCTTCAGAGGCTCCGAGGTACCCTATAGTGAGTCGTATTAGAGGCCATTGCGTGAACCGAAGCTC
RFX5	upstream	AAAAGCACCGACTCGGTGCCACTTTTTCAAGTTGATAACGGACTAGCCTTATTTTAACTTGCTATTTCTAGCTCTAAAACCGGAGCCTCTGAAGAAGGGTCCCTATAGTGAGTCGTATTAGAGGCCATTGCGTGAACCGAAGCTC
RFX5	upstream	AAAAGCACCGACTCGGTGCCACTTTTTCAAGTTGATAACGGACTAGCCTTATTTTAACTTGCTATTTCTAGCTCTAAAACCCCTTCTTCAGAGGCTCCGACCCTATAGTGAGTCGTATTAGAGGCCATTGCGTGAACCGAAGCTC
RFX5	upstream	AAAAGCACCGACTCGGTGCCACTTTTTCAAGTTGATAACGGACTAGCCTTATTTTAACTTGCTATTTCTAGCTCTAAAACACCACCCTTCTTCAGAGGCTCCCTATAGTGAGTCGTATTAGAGGCCATTGCGTGAACCGAAGCTC
RFX5	upstream	AAAAGCACCGACTCGGTGCCACTTTTTCAAGTTGATAACGGACTAGCCTTATTTTAACTTGCTATTTCTAGCTCTAAAACCTGAAGAAGGGTGGTAGGTTCCCTATAGTGAGTCGTATTAGAGGCCATTGCGTGAACCGAAGCTC
EPHB2	downstream	AAAAGCACCGACTCGGTGCCACTTTTTCAAGTTGATAACGGACTAGCCTTATTTTAACTTGCTATTTCTAGCTCTAAAACGGTGATGCGGGCGCAGATGACCCTATAGTGAGTCGTATTAGAGGCATCTCGTATGCCGTCTTCTGCTTG
EPHB2	downstream	AAAAGCACCGACTCGGTGCCACTTTTTCAAGTTGATAACGGACTAGCCTTATTTTAACTTGCTATTTCTAGCTCTAAAACCAGACTGAATCTGGTTCATCCCTATAGTGAGTCGTATTAGAGGCATCTCGTATGCCGTCTTCTGCTTG
EPHB2	downstream	AAAAGCACCGACTCGGTGCCACTTTTTCAAGTTGATAACGGACTAGCCTTATTTTAACTTGCTATTTCTAGCTCTAAAACGATTCAGTCTGTGGAGGTTTCCCTATAGTGAGTCGTATTAGAGGCATCTCGTATGCCGTCTTCTGCTTG
EPHB2	downstream	AAAAGCACCGACTCGGTGCCACTTTTTCAAGTTGATAACGGACTAGCCTTATTTTAACTTGCTATTTCTAGCTCTAAAACAGGCAGGTGAATGTCAAACCCTATAGTGAGTCGTATTAGAGGCATCTCGTATGCCGTCTTCTGCTTG
EPHB2	downstream	AAAAGCACCGACTCGGTGCCACTTTTTCAAGTTGATAACGGACTAGCCTTATTTTAACTTGCTATTTCTAGCTCTAAAACGCCTCGGCTCACCTCTTCCTCCCTATAGTGAGTCGTATTAGAGGCATCTCGTATGCCGTCTTCTGCTTG
EPHB2	downstream	AAAAGCACCGACTCGGTGCCACTTTTTCAAGTTGATAACGGACTAGCCTTATTTTAACTTGCTATTTCTAGCTCTAAAACCGGCTCACCTCTTCCTCCAACCCTATAGTGAGTCGTATTAGAGGCATCTCGTATGCCGTCTTCTGCTTG
EPHB2	upstream	AAAAGCACCGACTCGGTGCCACTTTTTCAAGTTGATAACGGACTAGCCTTATTTTAACTTGCTATTTCTAGCTCTAAAACGTGCCTGGTAGAGAGCTGCCCTATAGTGAGTCGTATTAGAGGCCATTGCGTGAACCGAAGCTC
EPHB2	upstream	AAAAGCACCGACTCGGTGCCACTTTTTCAAGTTGATAACGGACTAGCCTTATTTTAACTTGCTATTTCTAGCTCTAAAACGGCACAGGACCCCTTCACCCTATAGTGAGTCGTATTAGAGGCCATTGCGTGAACCGAAGCTC
EPHB2	upstream	AAAAGCACCGACTCGGTGCCACTTTTTCAAGTTGATAACGGACTAGCCTTATTTTAACTTGCTATTTCTAGCTCTAAAACCATATTTCCCTAACACACGTCCCTATAGTGAGTCGTATTAGAGGCCATTGCGTGAACCGAAGCTC
EPHB2	upstream	AAAAGCACCGACTCGGTGCCACTTTTTCAAGTTGATAACGGACTAGCCTTATTTTAACTTGCTATTTCTAGCTCTAAAACAACACACGTGCTTCTCTCCCTATAGTGAGTCGTATTAGAGGCCATTGCGTGAACCGAAGCTC
EPHB2	upstream	AAAAGCACCGACTCGGTGCCACTTTTTCAAGTTGATAACGGACTAGCCTTATTTTAACTTGCTATTTCTAGCTCTAAAACTTGGGAGAGAAGCACGTGTGCCCTATAGTGAGTCGTATTAGAGGCCATTGCGTGAACCGAAGCTC
EPHB2	upstream	AAAAGCACCGACTCGGTGCCACTTTTTCAAGTTGATAACGGACTAGCCTTATTTTAACTTGCTATTTCTAGCTCTAAAACGAGAATGTCCCTTTGGGAGACCCTATAGTGAGTCGTATTAGAGGCCATTGCGTGAACCGAAGCTC
EPHB2	upstream	AAAAGCACCGACTCGGTGCCACTTTTTCAAGTTGATAACGGACTAGCCTTATTTTAACTTGCTATTTCTAGCTCTAAAACAAGGGACATTCTCCGGGTTGCCCTATAGTGAGTCGTATTAGAGGCCATTGCGTGAACCGAAGCTC
EPHB2	upstream	AAAAGCACCGACTCGGTGCCACTTTTTCAAGTTGATAACGGACTAGCCTTATTTTAACTTGCTATTTCTAGCTCTAAAACAAGTGACCCCAACCCGGAGACCCTATAGTGAGTCGTATTAGAGGCCATTGCGTGAACCGAAGCTC
EPHB2	upstream	AAAAGCACCGACTCGGTGCCACTTTTTCAAGTTGATAACGGACTAGCCTTATTTTAACTTGCTATTTCTAGCTCTAAAACGGTTGGGGTCACTTTGGCTGCCCTATAGTGAGTCGTATTAGAGGCCATTGCGTGAACCGAAGCTC
EPHB2	upstream	AAAAGCACCGACTCGGTGCCACTTTTTCAAGTTGATAACGGACTAGCCTTATTTTAACTTGCTATTTCTAGCTCTAAAACGCCAAAGTGACCCCAACCCGCCCTATAGTGAGTCGTATTAGAGGCCATTGCGTGAACCGAAGCTC
PCNXL2	upstream	AAAAGCACCGACTCGGTGCCACTTTTTCAAGTTGATAACGGACTAGCCTTATTTTAACTTGCTATTTCTAGCTCTAAAACGCCCCGCATGCACTCAGCCTCCCTATAGTGAGTCGTATTAGAGGCCATTGCGTGAACCGAAGCTC
PCNXL2	upstream	AAAAGCACCGACTCGGTGCCACTTTTTCAAGTTGATAACGGACTAGCCTTATTTTAACTTGCTATTTCTAGCTCTAAAACTACTAGCACCGGCCCCGCATCCCTATAGTGAGTCGTATTAGAGGCCATTGCGTGAACCGAAGCTC
PCNXL2	upstream	AAAAGCACCGACTCGGTGCCACTTTTTCAAGTTGATAACGGACTAGCCTTATTTTAACTTGCTATTTCTAGCTCTAAAACGTGCTAGTATGGTCTTGACTCCCTATAGTGAGTCGTATTAGAGGCCATTGCGTGAACCGAAGCTC
PCNXL2	upstream	AAAAGCACCGACTCGGTGCCACTTTTTCAAGTTGATAACGGACTAGCCTTATTTTAACTTGCTATTTCTAGCTCTAAAACGATTTGCAAAGTCAAGACCACCCTATAGTGAGTCGTATTAGAGGCCATTGCGTGAACCGAAGCTC
PCNXL2	upstream	AAAAGCACCGACTCGGTGCCACTTTTTCAAGTTGATAACGGACTAGCCTTATTTTAACTTGCTATTTCTAGCTCTAAAACGTGGACACAGTTCTAAGCAACCCTATAGTGAGTCGTATTAGAGGCCATTGCGTGAACCGAAGCTC
FAS	downstream	AAAAGCACCGACTCGGTGCCACTTTTTCAAGTTGATAACGGACTAGCCTTATTTTAACTTGCTATTTCTAGCTCTAAAACAGTAAGTTTTAGTCTTTCTCCCTATAGTGAGTCGTATTAGAGGCATCTCGTATGCCGTCTTCTGCTTG
FAS	upstream	AAAAGCACCGACTCGGTGCCACTTTTTCAAGTTGATAACGGACTAGCCTTATTTTAACTTGCTATTTCTAGCTCTAAAACCTATAACTAATAGTTTCCAACCCTATAGTGAGTCGTATTAGAGGCCATTGCGTGAACCGAAGCTC
FAS	upstream	AAAAGCACCGACTCGGTGCCACTTTTTCAAGTTGATAACGGACTAGCCTTATTTTAACTTGCTATTTCTAGCTCTAAAACAACTGATTTTCTAGGCTTAGCCCTATAGTGAGTCGTATTAGAGGCCATTGCGTGAACCGAAGCTC
FAS	upstream	AAAAGCACCGACTCGGTGCCACTTTTTCAAGTTGATAACGGACTAGCCTTATTTTAACTTGCTATTTCTAGCTCTAAAACCTTCTAAGCCTAGAAAATCACCCTATAGTGAGTCGTATTAGAGGCCATTGCGTGAACCGAAGCTC
FAS	upstream	AAAAGCACCGACTCGGTGCCACTTTTTCAAGTTGATAACGGACTAGCCTTATTTTAACTTGCTATTTCTAGCTCTAAAACGGTGCAGTTTATTTCCACTTCCCTATAGTGAGTCGTATTAGAGGCCATTGCGTGAACCGAAGCTC
FAS	upstream	AAAAGCACCGACTCGGTGCCACTTTTTCAAGTTGATAACGGACTAGCCTTATTTTAACTTGCTATTTCTAGCTCTAAAACGACCCAGAATACCAAGTGCACCCTATAGTGAGTCGTATTAGAGGCCATTGCGTGAACCGAAGCTC
FAS	upstream	AAAAGCACCGACTCGGTGCCACTTTTTCAAGTTGATAACGGACTAGCCTTATTTTAACTTGCTATTTCTAGCTCTAAAACGAATACCAAGTGCAGATGTACCCTATAGTGAGTCGTATTAGAGGCCATTGCGTGAACCGAAGCTC
ATM_3	downstream	AAAAGCACCGACTCGGTGCCACTTTTTCAAGTTGATAACGGACTAGCCTTATTTTAACTTGCTATTTCTAGCTCTAAAACTGAAGACTTCATATTTCTCTCCCTATAGTGAGTCGTATTAGAGGCATCTCGTATGCCGTCTTCTGCTTG
ATM_3	downstream	AAAAGCACCGACTCGGTGCCACTTTTTCAAGTTGATAACGGACTAGCCTTATTTTAACTTGCTATTTCTAGCTCTAAAACGTTTTCCGTTACTTCTGCATCCCTATAGTGAGTCGTATTAGAGGCATCTCGTATGCCGTCTTCTGCTTG
ATM_3	downstream	AAAAGCACCGACTCGGTGCCACTTTTTCAAGTTGATAACGGACTAGCCTTATTTTAACTTGCTATTTCTAGCTCTAAAACTGCAGAAGTAACGGAAAACTCCCTATAGTGAGTCGTATTAGAGGCATCTCGTATGCCGTCTTCTGCTTG
ATM_3	downstream	AAAAGCACCGACTCGGTGCCACTTTTTCAAGTTGATAACGGACTAGCCTTATTTTAACTTGCTATTTCTAGCTCTAAAACTTACTTCTGCATGGAAAAATCCCTATAGTGAGTCGTATTAGAGGCATCTCGTATGCCGTCTTCTGCTTG
ATM_3	downstream	AAAAGCACCGACTCGGTGCCACTTTTTCAAGTTGATAACGGACTAGCCTTATTTTAACTTGCTATTTCTAGCTCTAAAACAGAATTTTTCCATGCAGAAGCCCTATAGTGAGTCGTATTAGAGGCATCTCGTATGCCGTCTTCTGCTTG
MDM2_1	downstream	AAAAGCACCGACTCGGTGCCACTTTTTCAAGTTGATAACGGACTAGCCTTATTTTAACTTGCTATTTCTAGCTCTAAAACTCACATTGCAACAGATGTTGCCCTATAGTGAGTCGTATTAGAGGCATCTCGTATGCCGTCTTCTGCTTG
MDM2_1	downstream	AAAAGCACCGACTCGGTGCCACTTTTTCAAGTTGATAACGGACTAGCCTTATTTTAACTTGCTATTTCTAGCTCTAAAACACATCTGTTGCAATGTGATGCCCTATAGTGAGTCGTATTAGAGGCATCTCGTATGCCGTCTTCTGCTTG
MDM2_1	downstream	AAAAGCACCGACTCGGTGCCACTTTTTCAAGTTGATAACGGACTAGCCTTATTTTAACTTGCTATTTCTAGCTCTAAAACATTCTCACGAAGGGCCCAACCCTATAGTGAGTCGTATTAGAGGCATCTCGTATGCCGTCTTCTGCTTG
MDM2_1	downstream	AAAAGCACCGACTCGGTGCCACTTTTTCAAGTTGATAACGGACTAGCCTTATTTTAACTTGCTATTTCTAGCTCTAAAACTCGTGAGAATTGGCTTCCTGCCCTATAGTGAGTCGTATTAGAGGCATCTCGTATGCCGTCTTCTGCTTG
MDM2_1	upstream	AAAAGCACCGACTCGGTGCCACTTTTTCAAGTTGATAACGGACTAGCCTTATTTTAACTTGCTATTTCTAGCTCTAAAACTTAACTGCTCAGTCACAGGACCCTATAGTGAGTCGTATTAGAGGCCATTGCGTGAACCGAAGCTC
MDM2_1	upstream	AAAAGCACCGACTCGGTGCCACTTTTTCAAGTTGATAACGGACTAGCCTTATTTTAACTTGCTATTTCTAGCTCTAAAACGTGACTGAGCAGTTAAAGGGCCCTATAGTGAGTCGTATTAGAGGCCATTGCGTGAACCGAAGCTC
MDM2_1	upstream	AAAAGCACCGACTCGGTGCCACTTTTTCAAGTTGATAACGGACTAGCCTTATTTTAACTTGCTATTTCTAGCTCTAAAACATAGTCCTTCAATGAAATAACCCTATAGTGAGTCGTATTAGAGGCCATTGCGTGAACCGAAGCTC
MDM2_1	downstream	AAAAGCACCGACTCGGTGCCACTTTTTCAAGTTGATAACGGACTAGCCTTATTTTAACTTGCTATTTCTAGCTCTAAAACCAACACATGACTCTCTGGAACCCTATAGTGAGTCGTATTAGAGGCATCTCGTATGCCGTCTTCTGCTTG
MDM2_1	downstream	AAAAGCACCGACTCGGTGCCACTTTTTCAAGTTGATAACGGACTAGCCTTATTTTAACTTGCTATTTCTAGCTCTAAAACGAGAGTCATGTGTTGAGGAACCCTATAGTGAGTCGTATTAGAGGCATCTCGTATGCCGTCTTCTGCTTG
MDM2_1	upstream	AAAAGCACCGACTCGGTGCCACTTTTTCAAGTTGATAACGGACTAGCCTTATTTTAACTTGCTATTTCTAGCTCTAAAACTTATCTTCAGGAAGCCAATTCCCTATAGTGAGTCGTATTAGAGGCCATTGCGTGAACCGAAGCTC
MDM2_1	upstream	AAAAGCACCGACTCGGTGCCACTTTTTCAAGTTGATAACGGACTAGCCTTATTTTAACTTGCTATTTCTAGCTCTAAAACGTTTGGCTTTCTCAGAGATTCCCTATAGTGAGTCGTATTAGAGGCCATTGCGTGAACCGAAGCTC
MDM2_1	upstream	AAAAGCACCGACTCGGTGCCACTTTTTCAAGTTGATAACGGACTAGCCTTATTTTAACTTGCTATTTCTAGCTCTAAAACCTTCAGCTTGTGTTGAGTTTCCCTATAGTGAGTCGTATTAGAGGCCATTGCGTGAACCGAAGCTC
ERCC5_1	downstream	AAAAGCACCGACTCGGTGCCACTTTTTCAAGTTGATAACGGACTAGCCTTATTTTAACTTGCTATTTCTAGCTCTAAAACAAGATAAGACCTAATCCTCACCCTATAGTGAGTCGTATTAGAGGCATCTCGTATGCCGTCTTCTGCTTG
ERCC5_1	downstream	AAAAGCACCGACTCGGTGCCACTTTTTCAAGTTGATAACGGACTAGCCTTATTTTAACTTGCTATTTCTAGCTCTAAAACAATCCTCATGACACCAAAGTCCCTATAGTGAGTCGTATTAGAGGCATCTCGTATGCCGTCTTCTGCTTG
ERCC5_1	downstream	AAAAGCACCGACTCGGTGCCACTTTTTCAAGTTGATAACGGACTAGCCTTATTTTAACTTGCTATTTCTAGCTCTAAAACCATGACACCAAAGTGAAAAACCCTATAGTGAGTCGTATTAGAGGCATCTCGTATGCCGTCTTCTGCTTG
ERCC5_1	downstream	AAAAGCACCGACTCGGTGCCACTTTTTCAAGTTGATAACGGACTAGCCTTATTTTAACTTGCTATTTCTAGCTCTAAAACAAGTGAAAAAAAAATTACGGCCCTATAGTGAGTCGTATTAGAGGCATCTCGTATGCCGTCTTCTGCTTG
ERCC5_1	downstream	AAAAGCACCGACTCGGTGCCACTTTTTCAAGTTGATAACGGACTAGCCTTATTTTAACTTGCTATTTCTAGCTCTAAAACGGGGTGAGTTGCAATGTCCGCCCTATAGTGAGTCGTATTAGAGGCATCTCGTATGCCGTCTTCTGCTTG
ERCC5_1	downstream	AAAAGCACCGACTCGGTGCCACTTTTTCAAGTTGATAACGGACTAGCCTTATTTTAACTTGCTATTTCTAGCTCTAAAACCGGCAACAGCTGGGTTAGGACCCTATAGTGAGTCGTATTAGAGGCATCTCGTATGCCGTCTTCTGCTTG
ERCC5_1	downstream	AAAAGCACCGACTCGGTGCCACTTTTTCAAGTTGATAACGGACTAGCCTTATTTTAACTTGCTATTTCTAGCTCTAAAACAACCCAGCTGTTGCCGAGGCCCTATAGTGAGTCGTATTAGAGGCATCTCGTATGCCGTCTTCTGCTTG
ERCC5_1	downstream	AAAAGCACCGACTCGGTGCCACTTTTTCAAGTTGATAACGGACTAGCCTTATTTTAACTTGCTATTTCTAGCTCTAAAACGCTGTTGCCGAGGCCTACCTCCCTATAGTGAGTCGTATTAGAGGCATCTCGTATGCCGTCTTCTGCTTG
ERCC5_1	upstream	AAAAGCACCGACTCGGTGCCACTTTTTCAAGTTGATAACGGACTAGCCTTATTTTAACTTGCTATTTCTAGCTCTAAAACTAGTGTATGAACTATAATGTCCCTATAGTGAGTCGTATTAGAGGCCATTGCGTGAACCGAAGCTC
ERCC5_1	upstream	AAAAGCACCGACTCGGTGCCACTTTTTCAAGTTGATAACGGACTAGCCTTATTTTAACTTGCTATTTCTAGCTCTAAAACTTATTTTACAGAGAATGGTGCCCTATAGTGAGTCGTATTAGAGGCCATTGCGTGAACCGAAGCTC
BRCA2_1	downstream	AAAAGCACCGACTCGGTGCCACTTTTTCAAGTTGATAACGGACTAGCCTTATTTTAACTTGCTATTTCTAGCTCTAAAACTGAAGCAAACGCTGATGAATCCCTATAGTGAGTCGTATTAGAGGCATCTCGTATGCCGTCTTCTGCTTG
BRCA2_1	downstream	AAAAGCACCGACTCGGTGCCACTTTTTCAAGTTGATAACGGACTAGCCTTATTTTAACTTGCTATTTCTAGCTCTAAAACAGTGAAAGAAAAATACTCATCCCTATAGTGAGTCGTATTAGAGGCATCTCGTATGCCGTCTTCTGCTTG
BRCA2_1	downstream	AAAAGCACCGACTCGGTGCCACTTTTTCAAGTTGATAACGGACTAGCCTTATTTTAACTTGCTATTTCTAGCTCTAAAACCTTCAGATACAAATGAGTATCCCTATAGTGAGTCGTATTAGAGGCATCTCGTATGCCGTCTTCTGCTTG
BRCA2_1	downstream	AAAAGCACCGACTCGGTGCCACTTTTTCAAGTTGATAACGGACTAGCCTTATTTTAACTTGCTATTTCTAGCTCTAAAACAATGATACTGATCCATTAGACCCTATAGTGAGTCGTATTAGAGGCATCTCGTATGCCGTCTTCTGCTTG
BRCA2_3	downstream	AAAAGCACCGACTCGGTGCCACTTTTTCAAGTTGATAACGGACTAGCCTTATTTTAACTTGCTATTTCTAGCTCTAAAACGACTCTGAAGAACTTTTCTCCCTATAGTGAGTCGTATTAGAGGCATCTCGTATGCCGTCTTCTGCTTG
BRCA2_3	downstream	AAAAGCACCGACTCGGTGCCACTTTTTCAAGTTGATAACGGACTAGCCTTATTTTAACTTGCTATTTCTAGCTCTAAAACAGTAGCTAATGAAAGGAATACCCTATAGTGAGTCGTATTAGAGGCATCTCGTATGCCGTCTTCTGCTTG
BRCA2_3	upstream	AAAAGCACCGACTCGGTGCCACTTTTTCAAGTTGATAACGGACTAGCCTTATTTTAACTTGCTATTTCTAGCTCTAAAACCCTGAAAAATACATGAGAGTCCCTATAGTGAGTCGTATTAGAGGCCATTGCGTGAACCGAAGCTC
BRCA2_3	upstream	AAAAGCACCGACTCGGTGCCACTTTTTCAAGTTGATAACGGACTAGCCTTATTTTAACTTGCTATTTCTAGCTCTAAAACTTCTTGAAGGTGATGCTACTCCCTATAGTGAGTCGTATTAGAGGCCATTGCGTGAACCGAAGCTC
BRCA2_3	upstream	AAAAGCACCGACTCGGTGCCACTTTTTCAAGTTGATAACGGACTAGCCTTATTTTAACTTGCTATTTCTAGCTCTAAAACTCAAGAAAGGTACAATTCAACCCTATAGTGAGTCGTATTAGAGGCCATTGCGTGAACCGAAGCTC
BRCA2_4	downstream	AAAAGCACCGACTCGGTGCCACTTTTTCAAGTTGATAACGGACTAGCCTTATTTTAACTTGCTATTTCTAGCTCTAAAACGCCCATTTGTTCATGTAATCCCTATAGTGAGTCGTATTAGAGGCATCTCGTATGCCGTCTTCTGCTTG
BRCA2_4	downstream	AAAAGCACCGACTCGGTGCCACTTTTTCAAGTTGATAACGGACTAGCCTTATTTTAACTTGCTATTTCTAGCTCTAAAACAAGAGTCCTGCCCATTTGTTCCCTATAGTGAGTCGTATTAGAGGCATCTCGTATGCCGTCTTCTGCTTG
BRCA2_4	downstream	AAAAGCACCGACTCGGTGCCACTTTTTCAAGTTGATAACGGACTAGCCTTATTTTAACTTGCTATTTCTAGCTCTAAAACATTTCAAATCACAGTTTTGGCCCTATAGTGAGTCGTATTAGAGGCATCTCGTATGCCGTCTTCTGCTTG
BRCA2_4	downstream	AAAAGCACCGACTCGGTGCCACTTTTTCAAGTTGATAACGGACTAGCCTTATTTTAACTTGCTATTTCTAGCTCTAAAACAAACTGTGATTTGAAATTGGCCCTATAGTGAGTCGTATTAGAGGCATCTCGTATGCCGTCTTCTGCTTG
BRCA2_4	downstream	AAAAGCACCGACTCGGTGCCACTTTTTCAAGTTGATAACGGACTAGCCTTATTTTAACTTGCTATTTCTAGCTCTAAAACTATTTGAAGCTGTTCTGAAGCCCTATAGTGAGTCGTATTAGAGGCATCTCGTATGCCGTCTTCTGCTTG
BRCA2_4	upstream	AAAAGCACCGACTCGGTGCCACTTTTTCAAGTTGATAACGGACTAGCCTTATTTTAACTTGCTATTTCTAGCTCTAAAACAGAGTCATTTTTATATGCTGCCCTATAGTGAGTCGTATTAGAGGCCATTGCGTGAACCGAAGCTC
BRCA2_4	upstream	AAAAGCACCGACTCGGTGCCACTTTTTCAAGTTGATAACGGACTAGCCTTATTTTAACTTGCTATTTCTAGCTCTAAAACATTTTAAATCTTGACCTAGACCCTATAGTGAGTCGTATTAGAGGCCATTGCGTGAACCGAAGCTC
BRCA2_4	upstream	AAAAGCACCGACTCGGTGCCACTTTTTCAAGTTGATAACGGACTAGCCTTATTTTAACTTGCTATTTCTAGCTCTAAAACTGAATATAGATAAAATACCACCCTATAGTGAGTCGTATTAGAGGCCATTGCGTGAACCGAAGCTC
BRCA2_5	downstream	AAAAGCACCGACTCGGTGCCACTTTTTCAAGTTGATAACGGACTAGCCTTATTTTAACTTGCTATTTCTAGCTCTAAAACACTGATATTACAAAATAATACCCTATAGTGAGTCGTATTAGAGGCATCTCGTATGCCGTCTTCTGCTTG
BRCA2_5	downstream	AAAAGCACCGACTCGGTGCCACTTTTTCAAGTTGATAACGGACTAGCCTTATTTTAACTTGCTATTTCTAGCTCTAAAACGTAGTCATTTCAATATTATTCCCTATAGTGAGTCGTATTAGAGGCATCTCGTATGCCGTCTTCTGCTTG
BRCA2_5	upstream	AAAAGCACCGACTCGGTGCCACTTTTTCAAGTTGATAACGGACTAGCCTTATTTTAACTTGCTATTTCTAGCTCTAAAACATAAGTTTATCTTCAAGTAACCCTATAGTGAGTCGTATTAGAGGCCATTGCGTGAACCGAAGCTC
BRCA2_6	downstream	AAAAGCACCGACTCGGTGCCACTTTTTCAAGTTGATAACGGACTAGCCTTATTTTAACTTGCTATTTCTAGCTCTAAAACACATAATCTGCAGTATTTATCCCTATAGTGAGTCGTATTAGAGGCATCTCGTATGCCGTCTTCTGCTTG
BRCA2_6	upstream	AAAAGCACCGACTCGGTGCCACTTTTTCAAGTTGATAACGGACTAGCCTTATTTTAACTTGCTATTTCTAGCTCTAAAACTAGCTTTTTACACAAGTTGTCCCTATAGTGAGTCGTATTAGAGGCCATTGCGTGAACCGAAGCTC
BRCA2_7	downstream	AAAAGCACCGACTCGGTGCCACTTTTTCAAGTTGATAACGGACTAGCCTTATTTTAACTTGCTATTTCTAGCTCTAAAACATGTAAAAGATGCAAATGCACCCTATAGTGAGTCGTATTAGAGGCATCTCGTATGCCGTCTTCTGCTTG
BRCA2_7	downstream	AAAAGCACCGACTCGGTGCCACTTTTTCAAGTTGATAACGGACTAGCCTTATTTTAACTTGCTATTTCTAGCTCTAAAACCAAACTGTAAATGAAGATATCCCTATAGTGAGTCGTATTAGAGGCATCTCGTATGCCGTCTTCTGCTTG
BRCA2_7	downstream	AAAAGCACCGACTCGGTGCCACTTTTTCAAGTTGATAACGGACTAGCCTTATTTTAACTTGCTATTTCTAGCTCTAAAACCAACGCAAATATCTTCATTTCCCTATAGTGAGTCGTATTAGAGGCATCTCGTATGCCGTCTTCTGCTTG
BRCA2_7	upstream	AAAAGCACCGACTCGGTGCCACTTTTTCAAGTTGATAACGGACTAGCCTTATTTTAACTTGCTATTTCTAGCTCTAAAACCATCAGAATGGTAGGAATAGCCCTATAGTGAGTCGTATTAGAGGCCATTGCGTGAACCGAAGCTC
BRCA2_7	upstream	AAAAGCACCGACTCGGTGCCACTTTTTCAAGTTGATAACGGACTAGCCTTATTTTAACTTGCTATTTCTAGCTCTAAAACACCATTCTGATGAGGTATATCCCTATAGTGAGTCGTATTAGAGGCCATTGCGTGAACCGAAGCTC
BRCA2_7	upstream	AAAAGCACCGACTCGGTGCCACTTTTTCAAGTTGATAACGGACTAGCCTTATTTTAACTTGCTATTTCTAGCTCTAAAACTTCTGATGAGGTATATAATGCCCTATAGTGAGTCGTATTAGAGGCCATTGCGTGAACCGAAGCTC
BRCA2_7	upstream	AAAAGCACCGACTCGGTGCCACTTTTTCAAGTTGATAACGGACTAGCCTTATTTTAACTTGCTATTTCTAGCTCTAAAACGAATCATTATATACCTCATCCCTATAGTGAGTCGTATTAGAGGCCATTGCGTGAACCGAAGCTC
BRCA2_7	upstream	AAAAGCACCGACTCGGTGCCACTTTTTCAAGTTGATAACGGACTAGCCTTATTTTAACTTGCTATTTCTAGCTCTAAAACGTATTGAAGAATGTTGAAGACCCTATAGTGAGTCGTATTAGAGGCCATTGCGTGAACCGAAGCTC
BRCA2_9	upstream	AAAAGCACCGACTCGGTGCCACTTTTTCAAGTTGATAACGGACTAGCCTTATTTTAACTTGCTATTTCTAGCTCTAAAACAATTTCCAACTGGATCTGAGCCCTATAGTGAGTCGTATTAGAGGCCATTGCGTGAACCGAAGCTC
BRCA2_9	upstream	AAAAGCACCGACTCGGTGCCACTTTTTCAAGTTGATAACGGACTAGCCTTATTTTAACTTGCTATTTCTAGCTCTAAAACTCCTAATTTCCAACTGGATCCCTATAGTGAGTCGTATTAGAGGCCATTGCGTGAACCGAAGCTC
BRCA2_9	upstream	AAAAGCACCGACTCGGTGCCACTTTTTCAAGTTGATAACGGACTAGCCTTATTTTAACTTGCTATTTCTAGCTCTAAAACTGGCCTTCCTAATTTCCAACCCTATAGTGAGTCGTATTAGAGGCCATTGCGTGAACCGAAGCTC
BRCA2_9	upstream	AAAAGCACCGACTCGGTGCCACTTTTTCAAGTTGATAACGGACTAGCCTTATTTTAACTTGCTATTTCTAGCTCTAAAACTGGAATCTGCTGAACAAAAGCCCTATAGTGAGTCGTATTAGAGGCCATTGCGTGAACCGAAGCTC
BRCA2_9	upstream	AAAAGCACCGACTCGGTGCCACTTTTTCAAGTTGATAACGGACTAGCCTTATTTTAACTTGCTATTTCTAGCTCTAAAACTGTTCCTTTTGTTCAGCAGACCCTATAGTGAGTCGTATTAGAGGCCATTGCGTGAACCGAAGCTC
BRCA2_9	upstream	AAAAGCACCGACTCGGTGCCACTTTTTCAAGTTGATAACGGACTAGCCTTATTTTAACTTGCTATTTCTAGCTCTAAAACTGATAAACCTTGTTCCTTTTCCCTATAGTGAGTCGTATTAGAGGCCATTGCGTGAACCGAAGCTC
BRCA2_9	upstream	AAAAGCACCGACTCGGTGCCACTTTTTCAAGTTGATAACGGACTAGCCTTATTTTAACTTGCTATTTCTAGCTCTAAAACCACGGTTGTGACATCCCTTGCCCTATAGTGAGTCGTATTAGAGGCCATTGCGTGAACCGAAGCTC
BRCA2_9	upstream	AAAAGCACCGACTCGGTGCCACTTTTTCAAGTTGATAACGGACTAGCCTTATTTTAACTTGCTATTTCTAGCTCTAAAACTGTGGAAGTTGCGTATTGTACCCTATAGTGAGTCGTATTAGAGGCCATTGCGTGAACCGAAGCTC
BRCA2_11	downstream	AAAAGCACCGACTCGGTGCCACTTTTTCAAGTTGATAACGGACTAGCCTTATTTTAACTTGCTATTTCTAGCTCTAAAACACTAATCATAAGAGATTTTACCCTATAGTGAGTCGTATTAGAGGCATCTCGTATGCCGTCTTCTGCTTG
BRCA2_11	downstream	AAAAGCACCGACTCGGTGCCACTTTTTCAAGTTGATAACGGACTAGCCTTATTTTAACTTGCTATTTCTAGCTCTAAAACACTGGTAGCTCCAACTAATCCCTATAGTGAGTCGTATTAGAGGCATCTCGTATGCCGTCTTCTGCTTG
BRCA2_11	downstream	AAAAGCACCGACTCGGTGCCACTTTTTCAAGTTGATAACGGACTAGCCTTATTTTAACTTGCTATTTCTAGCTCTAAAACGTTGGCAAATTTGCTAGCTACCCTATAGTGAGTCGTATTAGAGGCATCTCGTATGCCGTCTTCTGCTTG
BRCA2_11	upstream	AAAAGCACCGACTCGGTGCCACTTTTTCAAGTTGATAACGGACTAGCCTTATTTTAACTTGCTATTTCTAGCTCTAAAACGCCACGGGAGCCCCTTCACTCCCTATAGTGAGTCGTATTAGAGGCCATTGCGTGAACCGAAGCTC
BRCA2_11	upstream	AAAAGCACCGACTCGGTGCCACTTTTTCAAGTTGATAACGGACTAGCCTTATTTTAACTTGCTATTTCTAGCTCTAAAACCGGGAGCCCCTTCACTTCAGCCCTATAGTGAGTCGTATTAGAGGCCATTGCGTGAACCGAAGCTC
BRCA2_11	upstream	AAAAGCACCGACTCGGTGCCACTTTTTCAAGTTGATAACGGACTAGCCTTATTTTAACTTGCTATTTCTAGCTCTAAAACGACTTTCAGCCATCTTGTTCCCTATAGTGAGTCGTATTAGAGGCCATTGCGTGAACCGAAGCTC
BRCA2_11	upstream	AAAAGCACCGACTCGGTGCCACTTTTTCAAGTTGATAACGGACTAGCCTTATTTTAACTTGCTATTTCTAGCTCTAAAACCAGAACAAGATGGCTGAAAGCCCTATAGTGAGTCGTATTAGAGGCCATTGCGTGAACCGAAGCTC
BRCA2_11	upstream	AAAAGCACCGACTCGGTGCCACTTTTTCAAGTTGATAACGGACTAGCCTTATTTTAACTTGCTATTTCTAGCTCTAAAACTCTTGTTCTGAGGTGGACCTCCCTATAGTGAGTCGTATTAGAGGCCATTGCGTGAACCGAAGCTC
BRCA2_11	upstream	AAAAGCACCGACTCGGTGCCACTTTTTCAAGTTGATAACGGACTAGCCTTATTTTAACTTGCTATTTCTAGCTCTAAAACATTAGGTCCACCTCAGAACACCCTATAGTGAGTCGTATTAGAGGCCATTGCGTGAACCGAAGCTC
BRCA2_11	upstream	AAAAGCACCGACTCGGTGCCACTTTTTCAAGTTGATAACGGACTAGCCTTATTTTAACTTGCTATTTCTAGCTCTAAAACAATAGGATTTGTCGTTTCTGCCCTATAGTGAGTCGTATTAGAGGCCATTGCGTGAACCGAAGCTC
HSP90AA1	downstream	AAAAGCACCGACTCGGTGCCACTTTTTCAAGTTGATAACGGACTAGCCTTATTTTAACTTGCTATTTCTAGCTCTAAAACGGCCTTCTTTGGTGACTGACCCTATAGTGAGTCGTATTAGAGGCATCTCGTATGCCGTCTTCTGCTTG
HSP90AA1	upstream	AAAAGCACCGACTCGGTGCCACTTTTTCAAGTTGATAACGGACTAGCCTTATTTTAACTTGCTATTTCTAGCTCTAAAACGATCATTGATACTTCTAAGGCCCTATAGTGAGTCGTATTAGAGGCCATTGCGTGAACCGAAGCTC
BLM_2	downstream	AAAAGCACCGACTCGGTGCCACTTTTTCAAGTTGATAACGGACTAGCCTTATTTTAACTTGCTATTTCTAGCTCTAAAACATCATAAAACTTCTATATGTCCCTATAGTGAGTCGTATTAGAGGCATCTCGTATGCCGTCTTCTGCTTG
BLM_2	downstream	AAAAGCACCGACTCGGTGCCACTTTTTCAAGTTGATAACGGACTAGCCTTATTTTAACTTGCTATTTCTAGCTCTAAAACTTTCTGGAGTGACATATAGACCCTATAGTGAGTCGTATTAGAGGCATCTCGTATGCCGTCTTCTGCTTG
BLM_2	downstream	AAAAGCACCGACTCGGTGCCACTTTTTCAAGTTGATAACGGACTAGCCTTATTTTAACTTGCTATTTCTAGCTCTAAAACGAAAAGGTTTGTATTTATATCCCTATAGTGAGTCGTATTAGAGGCATCTCGTATGCCGTCTTCTGCTTG
BLM_2	upstream	AAAAGCACCGACTCGGTGCCACTTTTTCAAGTTGATAACGGACTAGCCTTATTTTAACTTGCTATTTCTAGCTCTAAAACGTCAGATATGTAGCTGGAATCCCTATAGTGAGTCGTATTAGAGGCCATTGCGTGAACCGAAGCTC
BLM_2	upstream	AAAAGCACCGACTCGGTGCCACTTTTTCAAGTTGATAACGGACTAGCCTTATTTTAACTTGCTATTTCTAGCTCTAAAACGCTACATATCTGACAGGTGACCCTATAGTGAGTCGTATTAGAGGCCATTGCGTGAACCGAAGCTC
CHD2_2	downstream	AAAAGCACCGACTCGGTGCCACTTTTTCAAGTTGATAACGGACTAGCCTTATTTTAACTTGCTATTTCTAGCTCTAAAACTTGTTTGATTTCGTCCTCTTCCCTATAGTGAGTCGTATTAGAGGCATCTCGTATGCCGTCTTCTGCTTG
CHD2_2	downstream	AAAAGCACCGACTCGGTGCCACTTTTTCAAGTTGATAACGGACTAGCCTTATTTTAACTTGCTATTTCTAGCTCTAAAACTGATGGAAAATATACCATTGCCCTATAGTGAGTCGTATTAGAGGCATCTCGTATGCCGTCTTCTGCTTG
CHD2_2	downstream	AAAAGCACCGACTCGGTGCCACTTTTTCAAGTTGATAACGGACTAGCCTTATTTTAACTTGCTATTTCTAGCTCTAAAACTCATGGATTAAAGAAATGTACCCTATAGTGAGTCGTATTAGAGGCATCTCGTATGCCGTCTTCTGCTTG
CHD2_2	downstream	AAAAGCACCGACTCGGTGCCACTTTTTCAAGTTGATAACGGACTAGCCTTATTTTAACTTGCTATTTCTAGCTCTAAAACTCTTTCAGGCTGCAAATACACCCTATAGTGAGTCGTATTAGAGGCATCTCGTATGCCGTCTTCTGCTTG
CHD2_2	downstream	AAAAGCACCGACTCGGTGCCACTTTTTCAAGTTGATAACGGACTAGCCTTATTTTAACTTGCTATTTCTAGCTCTAAAACTCCCTTCTTTCAGGCTGCAACCCTATAGTGAGTCGTATTAGAGGCATCTCGTATGCCGTCTTCTGCTTG
CHD2_2	upstream	AAAAGCACCGACTCGGTGCCACTTTTTCAAGTTGATAACGGACTAGCCTTATTTTAACTTGCTATTTCTAGCTCTAAAACCTTGATGAGGTACTGGATTTCCCTATAGTGAGTCGTATTAGAGGCCATTGCGTGAACCGAAGCTC
CHD2_2	upstream	AAAAGCACCGACTCGGTGCCACTTTTTCAAGTTGATAACGGACTAGCCTTATTTTAACTTGCTATTTCTAGCTCTAAAACTCCACTTGATGAGGTACTGGCCCTATAGTGAGTCGTATTAGAGGCCATTGCGTGAACCGAAGCTC
CHD2_2	upstream	AAAAGCACCGACTCGGTGCCACTTTTTCAAGTTGATAACGGACTAGCCTTATTTTAACTTGCTATTTCTAGCTCTAAAACGTACCTCATCAAGTGGAAGGCCCTATAGTGAGTCGTATTAGAGGCCATTGCGTGAACCGAAGCTC
CHD2_2	upstream	AAAAGCACCGACTCGGTGCCACTTTTTCAAGTTGATAACGGACTAGCCTTATTTTAACTTGCTATTTCTAGCTCTAAAACACCCTTCCACTTGATGAGGTCCCTATAGTGAGTCGTATTAGAGGCCATTGCGTGAACCGAAGCTC
CHD2_2	upstream	AAAAGCACCGACTCGGTGCCACTTTTTCAAGTTGATAACGGACTAGCCTTATTTTAACTTGCTATTTCTAGCTCTAAAACCATCAAGTGGAAGGGTTGGTCCCTATAGTGAGTCGTATTAGAGGCCATTGCGTGAACCGAAGCTC
CHD2_2	upstream	AAAAGCACCGACTCGGTGCCACTTTTTCAAGTTGATAACGGACTAGCCTTATTTTAACTTGCTATTTCTAGCTCTAAAACTGTGCTGTGGATGTAAGACCCTATAGTGAGTCGTATTAGAGGCCATTGCGTGAACCGAAGCTC
CHD2_2	upstream	AAAAGCACCGACTCGGTGCCACTTTTTCAAGTTGATAACGGACTAGCCTTATTTTAACTTGCTATTTCTAGCTCTAAAACCAGCACATGGGAGAGTGAAGCCCTATAGTGAGTCGTATTAGAGGCCATTGCGTGAACCGAAGCTC
CHD2_2	upstream	AAAAGCACCGACTCGGTGCCACTTTTTCAAGTTGATAACGGACTAGCCTTATTTTAACTTGCTATTTCTAGCTCTAAAACTACAGCAACAGAAAGTGAAGCCCTATAGTGAGTCGTATTAGAGGCCATTGCGTGAACCGAAGCTC
CHD2_2	upstream	AAAAGCACCGACTCGGTGCCACTTTTTCAAGTTGATAACGGACTAGCCTTATTTTAACTTGCTATTTCTAGCTCTAAAACTCACTTTCTGTTGCTGTAAGCCCTATAGTGAGTCGTATTAGAGGCCATTGCGTGAACCGAAGCTC
CREBBP_2	downstream	AAAAGCACCGACTCGGTGCCACTTTTTCAAGTTGATAACGGACTAGCCTTATTTTAACTTGCTATTTCTAGCTCTAAAACCTCAGTCAACATCTCCTTCGCCCTATAGTGAGTCGTATTAGAGGCATCTCGTATGCCGTCTTCTGCTTG
CREBBP_2	downstream	AAAAGCACCGACTCGGTGCCACTTTTTCAAGTTGATAACGGACTAGCCTTATTTTAACTTGCTATTTCTAGCTCTAAAACTTACTGCTACTCTCTTCTTCCCTATAGTGAGTCGTATTAGAGGCATCTCGTATGCCGTCTTCTGCTTG
CREBBP_2	upstream	AAAAGCACCGACTCGGTGCCACTTTTTCAAGTTGATAACGGACTAGCCTTATTTTAACTTGCTATTTCTAGCTCTAAAACTGTGGAGGATTAAAAGCTAACCCTATAGTGAGTCGTATTAGAGGCCATTGCGTGAACCGAAGCTC
CREBBP_2	upstream	AAAAGCACCGACTCGGTGCCACTTTTTCAAGTTGATAACGGACTAGCCTTATTTTAACTTGCTATTTCTAGCTCTAAAACCCACATGGAATCCTAACACCCTATAGTGAGTCGTATTAGAGGCCATTGCGTGAACCGAAGCTC
CREBBP_2	upstream	AAAAGCACCGACTCGGTGCCACTTTTTCAAGTTGATAACGGACTAGCCTTATTTTAACTTGCTATTTCTAGCTCTAAAACCGGTGTTAGGATTCCATGTGCCCTATAGTGAGTCGTATTAGAGGCCATTGCGTGAACCGAAGCTC
CREBBP_2	upstream	AAAAGCACCGACTCGGTGCCACTTTTTCAAGTTGATAACGGACTAGCCTTATTTTAACTTGCTATTTCTAGCTCTAAAACAACACCGTGGAAAAGCAGCACCCTATAGTGAGTCGTATTAGAGGCCATTGCGTGAACCGAAGCTC
CREBBP_2	upstream	AAAAGCACCGACTCGGTGCCACTTTTTCAAGTTGATAACGGACTAGCCTTATTTTAACTTGCTATTTCTAGCTCTAAAACTATTAAAGCATGCTGCTTTTCCCTATAGTGAGTCGTATTAGAGGCCATTGCGTGAACCGAAGCTC
NF1_1_NF1_2	downstream	AAAAGCACCGACTCGGTGCCACTTTTTCAAGTTGATAACGGACTAGCCTTATTTTAACTTGCTATTTCTAGCTCTAAAACATATAATCAACTGAGAGAGACCCTATAGTGAGTCGTATTAGAGGCATCTCGTATGCCGTCTTCTGCTTG
NF1_1_NF1_2	downstream	AAAAGCACCGACTCGGTGCCACTTTTTCAAGTTGATAACGGACTAGCCTTATTTTAACTTGCTATTTCTAGCTCTAAAACGTGTATCCAATATAATCAACCCTATAGTGAGTCGTATTAGAGGCATCTCGTATGCCGTCTTCTGCTTG
NF1_1_NF1_2	downstream	AAAAGCACCGACTCGGTGCCACTTTTTCAAGTTGATAACGGACTAGCCTTATTTTAACTTGCTATTTCTAGCTCTAAAACGCCTACTTAAGATCAATTTACCCTATAGTGAGTCGTATTAGAGGCATCTCGTATGCCGTCTTCTGCTTG
NF1_3	downstream	AAAAGCACCGACTCGGTGCCACTTTTTCAAGTTGATAACGGACTAGCCTTATTTTAACTTGCTATTTCTAGCTCTAAAACACAAGCCCAGACCAAACTAGCCCTATAGTGAGTCGTATTAGAGGCATCTCGTATGCCGTCTTCTGCTTG
NF1_3	downstream	AAAAGCACCGACTCGGTGCCACTTTTTCAAGTTGATAACGGACTAGCCTTATTTTAACTTGCTATTTCTAGCTCTAAAACCTTCTAGTTTGGTCTGGGCTCCCTATAGTGAGTCGTATTAGAGGCATCTCGTATGCCGTCTTCTGCTTG
NF1_4	upstream	AAAAGCACCGACTCGGTGCCACTTTTTCAAGTTGATAACGGACTAGCCTTATTTTAACTTGCTATTTCTAGCTCTAAAACACTACATACAGCAACAAAAACCCTATAGTGAGTCGTATTAGAGGCCATTGCGTGAACCGAAGCTC
NF1_4	upstream	AAAAGCACCGACTCGGTGCCACTTTTTCAAGTTGATAACGGACTAGCCTTATTTTAACTTGCTATTTCTAGCTCTAAAACCTCCCTACTGAATAAAGCTACCCTATAGTGAGTCGTATTAGAGGCCATTGCGTGAACCGAAGCTC
NF1_4	upstream	AAAAGCACCGACTCGGTGCCACTTTTTCAAGTTGATAACGGACTAGCCTTATTTTAACTTGCTATTTCTAGCTCTAAAACACTGAATAAAGCTACAGTAACCCTATAGTGAGTCGTATTAGAGGCCATTGCGTGAACCGAAGCTC
BRCA1_3	downstream	AAAAGCACCGACTCGGTGCCACTTTTTCAAGTTGATAACGGACTAGCCTTATTTTAACTTGCTATTTCTAGCTCTAAAACCCTATCATTACATGTTTCCTCCCTATAGTGAGTCGTATTAGAGGCATCTCGTATGCCGTCTTCTGCTTG
BRCA1_3	downstream	AAAAGCACCGACTCGGTGCCACTTTTTCAAGTTGATAACGGACTAGCCTTATTTTAACTTGCTATTTCTAGCTCTAAAACTACTTCCAGCCCATCTGTTACCCTATAGTGAGTCGTATTAGAGGCATCTCGTATGCCGTCTTCTGCTTG
BRCA1_3	downstream	AAAAGCACCGACTCGGTGCCACTTTTTCAAGTTGATAACGGACTAGCCTTATTTTAACTTGCTATTTCTAGCTCTAAAACACATAACAGATGGGCTGGAACCCTATAGTGAGTCGTATTAGAGGCATCTCGTATGCCGTCTTCTGCTTG
BRCA1_3	downstream	AAAAGCACCGACTCGGTGCCACTTTTTCAAGTTGATAACGGACTAGCCTTATTTTAACTTGCTATTTCTAGCTCTAAAACGCCCATCTGTTATGTTGGCTCCCTATAGTGAGTCGTATTAGAGGCATCTCGTATGCCGTCTTCTGCTTG
BRCA1_3	downstream	AAAAGCACCGACTCGGTGCCACTTTTTCAAGTTGATAACGGACTAGCCTTATTTTAACTTGCTATTTCTAGCTCTAAAACTCTGTTATGTTGGCTCCTTGCCCTATAGTGAGTCGTATTAGAGGCATCTCGTATGCCGTCTTCTGCTTG
BRCA1_3	downstream	AAAAGCACCGACTCGGTGCCACTTTTTCAAGTTGATAACGGACTAGCCTTATTTTAACTTGCTATTTCTAGCTCTAAAACGGCTTAGCAAGGAGCCAACACCCTATAGTGAGTCGTATTAGAGGCATCTCGTATGCCGTCTTCTGCTTG
BRCA1_3	downstream	AAAAGCACCGACTCGGTGCCACTTTTTCAAGTTGATAACGGACTAGCCTTATTTTAACTTGCTATTTCTAGCTCTAAAACTGCTAAGCCAGGCTGTTTGCCCTATAGTGAGTCGTATTAGAGGCATCTCGTATGCCGTCTTCTGCTTG
BRCA1_3	downstream	AAAAGCACCGACTCGGTGCCACTTTTTCAAGTTGATAACGGACTAGCCTTATTTTAACTTGCTATTTCTAGCTCTAAAACGGCTGTTTGCTTTTATTACACCCTATAGTGAGTCGTATTAGAGGCATCTCGTATGCCGTCTTCTGCTTG
BRCA1_3	upstream	AAAAGCACCGACTCGGTGCCACTTTTTCAAGTTGATAACGGACTAGCCTTATTTTAACTTGCTATTTCTAGCTCTAAAACAGGAACATCTTCAGTATCTCCCTATAGTGAGTCGTATTAGAGGCCATTGCGTGAACCGAAGCTC
BRCA1_3	upstream	AAAAGCACCGACTCGGTGCCACTTTTTCAAGTTGATAACGGACTAGCCTTATTTTAACTTGCTATTTCTAGCTCTAAAACAGAGATACTGAAGATGTTCCCTATAGTGAGTCGTATTAGAGGCCATTGCGTGAACCGAAGCTC
XYLT2	downstream	AAAAGCACCGACTCGGTGCCACTTTTTCAAGTTGATAACGGACTAGCCTTATTTTAACTTGCTATTTCTAGCTCTAAAACGTAGGCCTTGAGGGCTGGCGCCCTATAGTGAGTCGTATTAGAGGCATCTCGTATGCCGTCTTCTGCTTG
XYLT2	downstream	AAAAGCACCGACTCGGTGCCACTTTTTCAAGTTGATAACGGACTAGCCTTATTTTAACTTGCTATTTCTAGCTCTAAAACGCCCTCAAGGCCTACTGGGACCCTATAGTGAGTCGTATTAGAGGCATCTCGTATGCCGTCTTCTGCTTG
XYLT2	downstream	AAAAGCACCGACTCGGTGCCACTTTTTCAAGTTGATAACGGACTAGCCTTATTTTAACTTGCTATTTCTAGCTCTAAAACCAAGGCCTACTGGGAGAACACCCTATAGTGAGTCGTATTAGAGGCATCTCGTATGCCGTCTTCTGCTTG
XYLT2	downstream	AAAAGCACCGACTCGGTGCCACTTTTTCAAGTTGATAACGGACTAGCCTTATTTTAACTTGCTATTTCTAGCTCTAAAACACTGGGAGAACACCTACGACCCTATAGTGAGTCGTATTAGAGGCATCTCGTATGCCGTCTTCTGCTTG
XYLT2	downstream	AAAAGCACCGACTCGGTGCCACTTTTTCAAGTTGATAACGGACTAGCCTTATTTTAACTTGCTATTTCTAGCTCTAAAACCGTCGTAGGTGTTCTCCCAGCCCTATAGTGAGTCGTATTAGAGGCATCTCGTATGCCGTCTTCTGCTTG
XYLT2	downstream	AAAAGCACCGACTCGGTGCCACTTTTTCAAGTTGATAACGGACTAGCCTTATTTTAACTTGCTATTTCTAGCTCTAAAACTCAGCCGCGTCGTAGGTGTTCCCTATAGTGAGTCGTATTAGAGGCATCTCGTATGCCGTCTTCTGCTTG
XYLT2	downstream	AAAAGCACCGACTCGGTGCCACTTTTTCAAGTTGATAACGGACTAGCCTTATTTTAACTTGCTATTTCTAGCTCTAAAACACGACGCGGCTGATGGCCCCTATAGTGAGTCGTATTAGAGGCATCTCGTATGCCGTCTTCTGCTTG
XYLT2	downstream	AAAAGCACCGACTCGGTGCCACTTTTTCAAGTTGATAACGGACTAGCCTTATTTTAACTTGCTATTTCTAGCTCTAAAACCTGGGGCCATCAGCCGCGTCCCTATAGTGAGTCGTATTAGAGGCATCTCGTATGCCGTCTTCTGCTTG
XYLT2	upstream	AAAAGCACCGACTCGGTGCCACTTTTTCAAGTTGATAACGGACTAGCCTTATTTTAACTTGCTATTTCTAGCTCTAAAACGCAAGTCTCCAGACCCACCTCCCTATAGTGAGTCGTATTAGAGGCCATTGCGTGAACCGAAGCTC
XYLT2	upstream	AAAAGCACCGACTCGGTGCCACTTTTTCAAGTTGATAACGGACTAGCCTTATTTTAACTTGCTATTTCTAGCTCTAAAACGGCGAAGAAGGTGGGTCTGGCCCTATAGTGAGTCGTATTAGAGGCCATTGCGTGAACCGAAGCTC
XYLT2	upstream	AAAAGCACCGACTCGGTGCCACTTTTTCAAGTTGATAACGGACTAGCCTTATTTTAACTTGCTATTTCTAGCTCTAAAACGACCCACCTTCTTCGCCCGGCCCTATAGTGAGTCGTATTAGAGGCCATTGCGTGAACCGAAGCTC
XYLT2	upstream	AAAAGCACCGACTCGGTGCCACTTTTTCAAGTTGATAACGGACTAGCCTTATTTTAACTTGCTATTTCTAGCTCTAAAACCCTTCTTCGCCCGGAAGTTCCCTATAGTGAGTCGTATTAGAGGCCATTGCGTGAACCGAAGCTC
XYLT2	upstream	AAAAGCACCGACTCGGTGCCACTTTTTCAAGTTGATAACGGACTAGCCTTATTTTAACTTGCTATTTCTAGCTCTAAAACTCTTCGCCCGGAAGTTCGAGCCCTATAGTGAGTCGTATTAGAGGCCATTGCGTGAACCGAAGCTC
XYLT2	upstream	AAAAGCACCGACTCGGTGCCACTTTTTCAAGTTGATAACGGACTAGCCTTATTTTAACTTGCTATTTCTAGCTCTAAAACGAAGTTCGAGTCGACTGTGACCCTATAGTGAGTCGTATTAGAGGCCATTGCGTGAACCGAAGCTC
XYLT2	upstream	AAAAGCACCGACTCGGTGCCACTTTTTCAAGTTGATAACGGACTAGCCTTATTTTAACTTGCTATTTCTAGCTCTAAAACGGTTCACAGTCGACTCGAACCCTATAGTGAGTCGTATTAGAGGCCATTGCGTGAACCGAAGCTC
XYLT2	upstream	AAAAGCACCGACTCGGTGCCACTTTTTCAAGTTGATAACGGACTAGCCTTATTTTAACTTGCTATTTCTAGCTCTAAAACGCACCTCCTGGTTCACAGTCCCTATAGTGAGTCGTATTAGAGGCCATTGCGTGAACCGAAGCTC
XYLT2	upstream	AAAAGCACCGACTCGGTGCCACTTTTTCAAGTTGATAACGGACTAGCCTTATTTTAACTTGCTATTTCTAGCTCTAAAACGGATTTCCAGCACCTCCTGGCCCTATAGTGAGTCGTATTAGAGGCCATTGCGTGAACCGAAGCTC
XYLT2	upstream	AAAAGCACCGACTCGGTGCCACTTTTTCAAGTTGATAACGGACTAGCCTTATTTTAACTTGCTATTTCTAGCTCTAAAACGGAGGTGCTGGAAATCCTGGCCCTATAGTGAGTCGTATTAGAGGCCATTGCGTGAACCGAAGCTC
XYLT2	upstream	AAAAGCACCGACTCGGTGCCACTTTTTCAAGTTGATAACGGACTAGCCTTATTTTAACTTGCTATTTCTAGCTCTAAAACTACAGGTGGAAGTCCAGGATCCCTATAGTGAGTCGTATTAGAGGCCATTGCGTGAACCGAAGCTC
XYLT2	upstream	AAAAGCACCGACTCGGTGCCACTTTTTCAAGTTGATAACGGACTAGCCTTATTTTAACTTGCTATTTCTAGCTCTAAAACGGACTTCCACCTGTATGGCACCCTATAGTGAGTCGTATTAGAGGCCATTGCGTGAACCGAAGCTC
DNMT1_1	downstream	AAAAGCACCGACTCGGTGCCACTTTTTCAAGTTGATAACGGACTAGCCTTATTTTAACTTGCTATTTCTAGCTCTAAAACCATCGTCATCTGCCTCCTTCCCTATAGTGAGTCGTATTAGAGGCATCTCGTATGCCGTCTTCTGCTTG
DNMT1_1	downstream	AAAAGCACCGACTCGGTGCCACTTTTTCAAGTTGATAACGGACTAGCCTTATTTTAACTTGCTATTTCTAGCTCTAAAACTGAAGGAGGCAGATGACGATCCCTATAGTGAGTCGTATTAGAGGCATCTCGTATGCCGTCTTCTGCTTG
DNMT1_1	downstream	AAAAGCACCGACTCGGTGCCACTTTTTCAAGTTGATAACGGACTAGCCTTATTTTAACTTGCTATTTCTAGCTCTAAAACATATGGCCATGAAGGAGGCACCCTATAGTGAGTCGTATTAGAGGCATCTCGTATGCCGTCTTCTGCTTG
DNMT1_1	downstream	AAAAGCACCGACTCGGTGCCACTTTTTCAAGTTGATAACGGACTAGCCTTATTTTAACTTGCTATTTCTAGCTCTAAAACCCTTCATGGCCATATTGGGACCCTATAGTGAGTCGTATTAGAGGCATCTCGTATGCCGTCTTCTGCTTG
DNMT1_1	downstream	AAAAGCACCGACTCGGTGCCACTTTTTCAAGTTGATAACGGACTAGCCTTATTTTAACTTGCTATTTCTAGCTCTAAAACTATTGGGACACCTGCAATGTCCCTATAGTGAGTCGTATTAGAGGCATCTCGTATGCCGTCTTCTGCTTG
DNMT1_1	downstream	AAAAGCACCGACTCGGTGCCACTTTTTCAAGTTGATAACGGACTAGCCTTATTTTAACTTGCTATTTCTAGCTCTAAAACGTGACATTGCAGGTGTCCCACCCTATAGTGAGTCGTATTAGAGGCATCTCGTATGCCGTCTTCTGCTTG
DNMT1_1	downstream	AAAAGCACCGACTCGGTGCCACTTTTTCAAGTTGATAACGGACTAGCCTTATTTTAACTTGCTATTTCTAGCTCTAAAACGCAATGTCACTGGTTATACCCTATAGTGAGTCGTATTAGAGGCATCTCGTATGCCGTCTTCTGCTTG
DNMT1_1	upstream	AAAAGCACCGACTCGGTGCCACTTTTTCAAGTTGATAACGGACTAGCCTTATTTTAACTTGCTATTTCTAGCTCTAAAACTGGAGCCCCTTGGTCAGCTCCCTATAGTGAGTCGTATTAGAGGCCATTGCGTGAACCGAAGCTC
DNMT1_1	upstream	AAAAGCACCGACTCGGTGCCACTTTTTCAAGTTGATAACGGACTAGCCTTATTTTAACTTGCTATTTCTAGCTCTAAAACAGGGGCTCCAAGGGTTACCTCCCTATAGTGAGTCGTATTAGAGGCCATTGCGTGAACCGAAGCTC
DNMT1_1	upstream	AAAAGCACCGACTCGGTGCCACTTTTTCAAGTTGATAACGGACTAGCCTTATTTTAACTTGCTATTTCTAGCTCTAAAACTCAAGGTAACCCTTGGAGCCCTATAGTGAGTCGTATTAGAGGCCATTGCGTGAACCGAAGCTC
DNMT1_1	upstream	AAAAGCACCGACTCGGTGCCACTTTTTCAAGTTGATAACGGACTAGCCTTATTTTAACTTGCTATTTCTAGCTCTAAAACAGGGTTACCTTGACGGCTTCCCTATAGTGAGTCGTATTAGAGGCCATTGCGTGAACCGAAGCTC
DNMT1_1	upstream	AAAAGCACCGACTCGGTGCCACTTTTTCAAGTTGATAACGGACTAGCCTTATTTTAACTTGCTATTTCTAGCTCTAAAACTGACGGCTTCTCCGACCCAACCCTATAGTGAGTCGTATTAGAGGCCATTGCGTGAACCGAAGCTC
DNMT1_1	upstream	AAAAGCACCGACTCGGTGCCACTTTTTCAAGTTGATAACGGACTAGCCTTATTTTAACTTGCTATTTCTAGCTCTAAAACACCCAAGAGATGCGATTCTTCCCTATAGTGAGTCGTATTAGAGGCCATTGCGTGAACCGAAGCTC
DNMT1_1	upstream	AAAAGCACCGACTCGGTGCCACTTTTTCAAGTTGATAACGGACTAGCCTTATTTTAACTTGCTATTTCTAGCTCTAAAACAGAGATGCGATTCTTGTTCTCCCTATAGTGAGTCGTATTAGAGGCCATTGCGTGAACCGAAGCTC
DNMT1_2	downstream	AAAAGCACCGACTCGGTGCCACTTTTTCAAGTTGATAACGGACTAGCCTTATTTTAACTTGCTATTTCTAGCTCTAAAACCACAGGGGCGATTTTGATATCCCTATAGTGAGTCGTATTAGAGGCATCTCGTATGCCGTCTTCTGCTTG
DNMT1_2	downstream	AAAAGCACCGACTCGGTGCCACTTTTTCAAGTTGATAACGGACTAGCCTTATTTTAACTTGCTATTTCTAGCTCTAAAACCAGGCAGAAACCTCACAGGGCCCTATAGTGAGTCGTATTAGAGGCATCTCGTATGCCGTCTTCTGCTTG
DNMT1_2	upstream	AAAAGCACCGACTCGGTGCCACTTTTTCAAGTTGATAACGGACTAGCCTTATTTTAACTTGCTATTTCTAGCTCTAAAACGCCGCCTCGTGAGCGCCGCCCTATAGTGAGTCGTATTAGAGGCCATTGCGTGAACCGAAGCTC
DNMT1_2	upstream	AAAAGCACCGACTCGGTGCCACTTTTTCAAGTTGATAACGGACTAGCCTTATTTTAACTTGCTATTTCTAGCTCTAAAACCCTCGTGAGCGCCGCCACCGCCCTATAGTGAGTCGTATTAGAGGCCATTGCGTGAACCGAAGCTC
DNMT1_2	upstream	AAAAGCACCGACTCGGTGCCACTTTTTCAAGTTGATAACGGACTAGCCTTATTTTAACTTGCTATTTCTAGCTCTAAAACGTGGCGGCGCTCACGAGGCGCCCTATAGTGAGTCGTATTAGAGGCCATTGCGTGAACCGAAGCTC
DNMT1_2	upstream	AAAAGCACCGACTCGGTGCCACTTTTTCAAGTTGATAACGGACTAGCCTTATTTTAACTTGCTATTTCTAGCTCTAAAACCCACCGGCTTTATTCCCGGCCCTATAGTGAGTCGTATTAGAGGCCATTGCGTGAACCGAAGCTC
DNMT1_2	upstream	AAAAGCACCGACTCGGTGCCACTTTTTCAAGTTGATAACGGACTAGCCTTATTTTAACTTGCTATTTCTAGCTCTAAAACGCTTTATTCCCGGCAGATGTCCCTATAGTGAGTCGTATTAGAGGCCATTGCGTGAACCGAAGCTC
DNMT1_2	upstream	AAAAGCACCGACTCGGTGCCACTTTTTCAAGTTGATAACGGACTAGCCTTATTTTAACTTGCTATTTCTAGCTCTAAAACAGGTAAACATCTGCCGGGAACCCTATAGTGAGTCGTATTAGAGGCCATTGCGTGAACCGAAGCTC
DNMT1_2	upstream	AAAAGCACCGACTCGGTGCCACTTTTTCAAGTTGATAACGGACTAGCCTTATTTTAACTTGCTATTTCTAGCTCTAAAACGCAGATGTTTACCTTGGAGTCCCTATAGTGAGTCGTATTAGAGGCCATTGCGTGAACCGAAGCTC
DNMT1_2	upstream	AAAAGCACCGACTCGGTGCCACTTTTTCAAGTTGATAACGGACTAGCCTTATTTTAACTTGCTATTTCTAGCTCTAAAACTGGAGTTCATGACTGTTTTGCCCTATAGTGAGTCGTATTAGAGGCCATTGCGTGAACCGAAGCTC
DNMT1_2	upstream	AAAAGCACCGACTCGGTGCCACTTTTTCAAGTTGATAACGGACTAGCCTTATTTTAACTTGCTATTTCTAGCTCTAAAACAAACAGTCATGAACTCCAAGCCCTATAGTGAGTCGTATTAGAGGCCATTGCGTGAACCGAAGCTC
DNMT1_3	downstream	AAAAGCACCGACTCGGTGCCACTTTTTCAAGTTGATAACGGACTAGCCTTATTTTAACTTGCTATTTCTAGCTCTAAAACTAGAGTGGGAATGGCAGATGCCCTATAGTGAGTCGTATTAGAGGCATCTCGTATGCCGTCTTCTGCTTG
DNMT1_3	downstream	AAAAGCACCGACTCGGTGCCACTTTTTCAAGTTGATAACGGACTAGCCTTATTTTAACTTGCTATTTCTAGCTCTAAAACTTCCCACTCTACGGGCTTCACCCTATAGTGAGTCGTATTAGAGGCATCTCGTATGCCGTCTTCTGCTTG
DNMT1_3	downstream	AAAAGCACCGACTCGGTGCCACTTTTTCAAGTTGATAACGGACTAGCCTTATTTTAACTTGCTATTTCTAGCTCTAAAACCTCTACGGGCTTCACTTCTTCCCTATAGTGAGTCGTATTAGAGGCATCTCGTATGCCGTCTTCTGCTTG
DNMT1_3	downstream	AAAAGCACCGACTCGGTGCCACTTTTTCAAGTTGATAACGGACTAGCCTTATTTTAACTTGCTATTTCTAGCTCTAAAACAGCAAGAAGTGAAGCCCGTACCCTATAGTGAGTCGTATTAGAGGCATCTCGTATGCCGTCTTCTGCTTG
DNMT1_3	downstream	AAAAGCACCGACTCGGTGCCACTTTTTCAAGTTGATAACGGACTAGCCTTATTTTAACTTGCTATTTCTAGCTCTAAAACTTTTCTAGACGTCCATTCACCCTATAGTGAGTCGTATTAGAGGCATCTCGTATGCCGTCTTCTGCTTG
DNMT1_3	downstream	AAAAGCACCGACTCGGTGCCACTTTTTCAAGTTGATAACGGACTAGCCTTATTTTAACTTGCTATTTCTAGCTCTAAAACGGAAGTGAATGGACGTCTAGCCCTATAGTGAGTCGTATTAGAGGCATCTCGTATGCCGTCTTCTGCTTG
DNMT1_3	downstream	AAAAGCACCGACTCGGTGCCACTTTTTCAAGTTGATAACGGACTAGCCTTATTTTAACTTGCTATTTCTAGCTCTAAAACTTCACTTCCCGGTTGTAAGCCCTATAGTGAGTCGTATTAGAGGCATCTCGTATGCCGTCTTCTGCTTG
DNMT1_3	downstream	AAAAGCACCGACTCGGTGCCACTTTTTCAAGTTGATAACGGACTAGCCTTATTTTAACTTGCTATTTCTAGCTCTAAAACGTTGTAAGCATGAGCACCGTCCCTATAGTGAGTCGTATTAGAGGCATCTCGTATGCCGTCTTCTGCTTG
DNMT1_3	upstream	AAAAGCACCGACTCGGTGCCACTTTTTCAAGTTGATAACGGACTAGCCTTATTTTAACTTGCTATTTCTAGCTCTAAAACATGGAGAGGCTAAGCGTAAGCCCTATAGTGAGTCGTATTAGAGGCCATTGCGTGAACCGAAGCTC
DNMT1_3	upstream	AAAAGCACCGACTCGGTGCCACTTTTTCAAGTTGATAACGGACTAGCCTTATTTTAACTTGCTATTTCTAGCTCTAAAACCTCCATCGGACTTGCTCCTCCCTATAGTGAGTCGTATTAGAGGCCATTGCGTGAACCGAAGCTC
DNMT1_3	upstream	AAAAGCACCGACTCGGTGCCACTTTTTCAAGTTGATAACGGACTAGCCTTATTTTAACTTGCTATTTCTAGCTCTAAAACGGAGGAGCAAGTCCGATGGACCCTATAGTGAGTCGTATTAGAGGCCATTGCGTGAACCGAAGCTC
DNMT1_3	upstream	AAAAGCACCGACTCGGTGCCACTTTTTCAAGTTGATAACGGACTAGCCTTATTTTAACTTGCTATTTCTAGCTCTAAAACTCGGACTTGCTCCTCCTGGGCCCTATAGTGAGTCGTATTAGAGGCCATTGCGTGAACCGAAGCTC
DNMT1_3	upstream	AAAAGCACCGACTCGGTGCCACTTTTTCAAGTTGATAACGGACTAGCCTTATTTTAACTTGCTATTTCTAGCTCTAAAACCGCACGCCCAGGAGGAGCAACCCTATAGTGAGTCGTATTAGAGGCCATTGCGTGAACCGAAGCTC
DNMT1_3	upstream	AAAAGCACCGACTCGGTGCCACTTTTTCAAGTTGATAACGGACTAGCCTTATTTTAACTTGCTATTTCTAGCTCTAAAACCCTGGGCGTGCGAGGTTTGGCCCTATAGTGAGTCGTATTAGAGGCCATTGCGTGAACCGAAGCTC
DNMT1_3	upstream	AAAAGCACCGACTCGGTGCCACTTTTTCAAGTTGATAACGGACTAGCCTTATTTTAACTTGCTATTTCTAGCTCTAAAACAACCTCGCACGCCCAGGAGGCCCTATAGTGAGTCGTATTAGAGGCCATTGCGTGAACCGAAGCTC
MSH2	downstream	AAAAGCACCGACTCGGTGCCACTTTTTCAAGTTGATAACGGACTAGCCTTATTTTAACTTGCTATTTCTAGCTCTAAAACGATAAATGTCTTTTGTGGAACCCTATAGTGAGTCGTATTAGAGGCATCTCGTATGCCGTCTTCTGCTTG
MSH2	downstream	AAAAGCACCGACTCGGTGCCACTTTTTCAAGTTGATAACGGACTAGCCTTATTTTAACTTGCTATTTCTAGCTCTAAAACCAAAAGACATTTATCAGGACCCTATAGTGAGTCGTATTAGAGGCATCTCGTATGCCGTCTTCTGCTTG
MSH2	downstream	AAAAGCACCGACTCGGTGCCACTTTTTCAAGTTGATAACGGACTAGCCTTATTTTAACTTGCTATTTCTAGCTCTAAAACGTTGAGGTCCTGATAAATGTCCCTATAGTGAGTCGTATTAGAGGCATCTCGTATGCCGTCTTCTGCTTG
MSH2	downstream	AAAAGCACCGACTCGGTGCCACTTTTTCAAGTTGATAACGGACTAGCCTTATTTTAACTTGCTATTTCTAGCTCTAAAACTTCAACAACCGGTTGAGGTCCCTATAGTGAGTCGTATTAGAGGCATCTCGTATGCCGTCTTCTGCTTG
MSH2	downstream	AAAAGCACCGACTCGGTGCCACTTTTTCAAGTTGATAACGGACTAGCCTTATTTTAACTTGCTATTTCTAGCTCTAAAACCAACCGGTTGTTGAAAGGCACCCTATAGTGAGTCGTATTAGAGGCATCTCGTATGCCGTCTTCTGCTTG
MSH2	downstream	AAAAGCACCGACTCGGTGCCACTTTTTCAAGTTGATAACGGACTAGCCTTATTTTAACTTGCTATTTCTAGCTCTAAAACTTTTGCCTTTCAACAACCGGCCCTATAGTGAGTCGTATTAGAGGCATCTCGTATGCCGTCTTCTGCTTG
MSH2	downstream	AAAAGCACCGACTCGGTGCCACTTTTTCAAGTTGATAACGGACTAGCCTTATTTTAACTTGCTATTTCTAGCTCTAAAACGTTGTTGAAAGGCAAAAAGGCCCTATAGTGAGTCGTATTAGAGGCATCTCGTATGCCGTCTTCTGCTTG
MSH2	downstream	AAAAGCACCGACTCGGTGCCACTTTTTCAAGTTGATAACGGACTAGCCTTATTTTAACTTGCTATTTCTAGCTCTAAAACTTTCTGGCAATACAGCACTACCCTATAGTGAGTCGTATTAGAGGCATCTCGTATGCCGTCTTCTGCTTG
MSH6_1	downstream	AAAAGCACCGACTCGGTGCCACTTTTTCAAGTTGATAACGGACTAGCCTTATTTTAACTTGCTATTTCTAGCTCTAAAACATGTCACTCTCAGAATCTGACCCTATAGTGAGTCGTATTAGAGGCATCTCGTATGCCGTCTTCTGCTTG
MSH6_1	downstream	AAAAGCACCGACTCGGTGCCACTTTTTCAAGTTGATAACGGACTAGCCTTATTTTAACTTGCTATTTCTAGCTCTAAAACCATCAGAGCCACCAATGTCACCCTATAGTGAGTCGTATTAGAGGCATCTCGTATGCCGTCTTCTGCTTG
MSH6_1	downstream	AAAAGCACCGACTCGGTGCCACTTTTTCAAGTTGATAACGGACTAGCCTTATTTTAACTTGCTATTTCTAGCTCTAAAACTAGTGTCTGGCTTAAATTCCCTATAGTGAGTCGTATTAGAGGCATCTCGTATGCCGTCTTCTGCTTG
MSH6_1	downstream	AAAAGCACCGACTCGGTGCCACTTTTTCAAGTTGATAACGGACTAGCCTTATTTTAACTTGCTATTTCTAGCTCTAAAACTCCTCCTTAGTGTCTGGCTTCCCTATAGTGAGTCGTATTAGAGGCATCTCGTATGCCGTCTTCTGCTTG
MSH6_1	downstream	AAAAGCACCGACTCGGTGCCACTTTTTCAAGTTGATAACGGACTAGCCTTATTTTAACTTGCTATTTCTAGCTCTAAAACGACACTAAGGAGGAAGGAAGCCCTATAGTGAGTCGTATTAGAGGCATCTCGTATGCCGTCTTCTGCTTG
MSH6_1	upstream	AAAAGCACCGACTCGGTGCCACTTTTTCAAGTTGATAACGGACTAGCCTTATTTTAACTTGCTATTTCTAGCTCTAAAACCTTCACTCTCAATTTCATTACCCTATAGTGAGTCGTATTAGAGGCCATTGCGTGAACCGAAGCTC
MSH6_1	upstream	AAAAGCACCGACTCGGTGCCACTTTTTCAAGTTGATAACGGACTAGCCTTATTTTAACTTGCTATTTCTAGCTCTAAAACTGTGTCTTAGGCTGTACTTCCCTATAGTGAGTCGTATTAGAGGCCATTGCGTGAACCGAAGCTC
MSH6_1	upstream	AAAAGCACCGACTCGGTGCCACTTTTTCAAGTTGATAACGGACTAGCCTTATTTTAACTTGCTATTTCTAGCTCTAAAACAGATCCTTGTGTCTTAGGCTCCCTATAGTGAGTCGTATTAGAGGCCATTGCGTGAACCGAAGCTC
MSH6_1	upstream	AAAAGCACCGACTCGGTGCCACTTTTTCAAGTTGATAACGGACTAGCCTTATTTTAACTTGCTATTTCTAGCTCTAAAACAAGACACAAGGATCTAGGCGCCCTATAGTGAGTCGTATTAGAGGCCATTGCGTGAACCGAAGCTC
MSH6_2	downstream	AAAAGCACCGACTCGGTGCCACTTTTTCAAGTTGATAACGGACTAGCCTTATTTTAACTTGCTATTTCTAGCTCTAAAACCTTCCTCACAGCCTATTAGACCCTATAGTGAGTCGTATTAGAGGCATCTCGTATGCCGTCTTCTGCTTG
MSH6_2	downstream	AAAAGCACCGACTCGGTGCCACTTTTTCAAGTTGATAACGGACTAGCCTTATTTTAACTTGCTATTTCTAGCTCTAAAACGCTCCTCTTCCTCACAGCCTCCCTATAGTGAGTCGTATTAGAGGCATCTCGTATGCCGTCTTCTGCTTG
MSH6_2	downstream	AAAAGCACCGACTCGGTGCCACTTTTTCAAGTTGATAACGGACTAGCCTTATTTTAACTTGCTATTTCTAGCTCTAAAACGTAACAAGCACACAATAGGCCCTATAGTGAGTCGTATTAGAGGCATCTCGTATGCCGTCTTCTGCTTG
MSH6_2	downstream	AAAAGCACCGACTCGGTGCCACTTTTTCAAGTTGATAACGGACTAGCCTTATTTTAACTTGCTATTTCTAGCTCTAAAACATTGTGTGCTTGTTACTGGACCCTATAGTGAGTCGTATTAGAGGCATCTCGTATGCCGTCTTCTGCTTG
MSH6_2	upstream	AAAAGCACCGACTCGGTGCCACTTTTTCAAGTTGATAACGGACTAGCCTTATTTTAACTTGCTATTTCTAGCTCTAAAACGAAGATACCCCCCCCTTCTTCCCTATAGTGAGTCGTATTAGAGGCCATTGCGTGAACCGAAGCTC
MSH6_2	upstream	AAAAGCACCGACTCGGTGCCACTTTTTCAAGTTGATAACGGACTAGCCTTATTTTAACTTGCTATTTCTAGCTCTAAAACTTAAGCTCTAAGAAGGGGGGCCCTATAGTGAGTCGTATTAGAGGCCATTGCGTGAACCGAAGCTC
EP300_1	downstream	AAAAGCACCGACTCGGTGCCACTTTTTCAAGTTGATAACGGACTAGCCTTATTTTAACTTGCTATTTCTAGCTCTAAAACTGTAGTCATGGACAATACGCCCTATAGTGAGTCGTATTAGAGGCATCTCGTATGCCGTCTTCTGCTTG
EP300_1	downstream	AAAAGCACCGACTCGGTGCCACTTTTTCAAGTTGATAACGGACTAGCCTTATTTTAACTTGCTATTTCTAGCTCTAAAACACTGACCTTGTAGTCATGGACCCTATAGTGAGTCGTATTAGAGGCATCTCGTATGCCGTCTTCTGCTTG
EP300_1	downstream	AAAAGCACCGACTCGGTGCCACTTTTTCAAGTTGATAACGGACTAGCCTTATTTTAACTTGCTATTTCTAGCTCTAAAACTGACTACAAGGTCAGTTGGGCCCTATAGTGAGTCGTATTAGAGGCATCTCGTATGCCGTCTTCTGCTTG
EP300_1	downstream	AAAAGCACCGACTCGGTGCCACTTTTTCAAGTTGATAACGGACTAGCCTTATTTTAACTTGCTATTTCTAGCTCTAAAACGGCCCCTATGTCCCAACTGACCCTATAGTGAGTCGTATTAGAGGCATCTCGTATGCCGTCTTCTGCTTG
EP300_1	downstream	AAAAGCACCGACTCGGTGCCACTTTTTCAAGTTGATAACGGACTAGCCTTATTTTAACTTGCTATTTCTAGCTCTAAAACGGTGCTGACAATAGATCTGGCCCTATAGTGAGTCGTATTAGAGGCATCTCGTATGCCGTCTTCTGCTTG
EP300_1	downstream	AAAAGCACCGACTCGGTGCCACTTTTTCAAGTTGATAACGGACTAGCCTTATTTTAACTTGCTATTTCTAGCTCTAAAACGATCTATTGTCAGCACCTGGCCCTATAGTGAGTCGTATTAGAGGCATCTCGTATGCCGTCTTCTGCTTG
EP300_1	upstream	AAAAGCACCGACTCGGTGCCACTTTTTCAAGTTGATAACGGACTAGCCTTATTTTAACTTGCTATTTCTAGCTCTAAAACCACTTGGTGGACATGCCCAACCCTATAGTGAGTCGTATTAGAGGCCATTGCGTGAACCGAAGCTC
EP300_1	upstream	AAAAGCACCGACTCGGTGCCACTTTTTCAAGTTGATAACGGACTAGCCTTATTTTAACTTGCTATTTCTAGCTCTAAAACCCAAGTGAGGGAGATGATTACCCTATAGTGAGTCGTATTAGAGGCCATTGCGTGAACCGAAGCTC
EP300_1	upstream	AAAAGCACCGACTCGGTGCCACTTTTTCAAGTTGATAACGGACTAGCCTTATTTTAACTTGCTATTTCTAGCTCTAAAACTTGCCATCCTCCTGACCAGACCCTATAGTGAGTCGTATTAGAGGCCATTGCGTGAACCGAAGCTC
EP300_1	upstream	AAAAGCACCGACTCGGTGCCACTTTTTCAAGTTGATAACGGACTAGCCTTATTTTAACTTGCTATTTCTAGCTCTAAAACCCTGACCAGAAGATACCCAACCCTATAGTGAGTCGTATTAGAGGCCATTGCGTGAACCGAAGCTC
EP300_1	upstream	AAAAGCACCGACTCGGTGCCACTTTTTCAAGTTGATAACGGACTAGCCTTATTTTAACTTGCTATTTCTAGCTCTAAAACGAAGATACCCAAGCCCAAGCCCTATAGTGAGTCGTATTAGAGGCCATTGCGTGAACCGAAGCTC
EP300_1	upstream	AAAAGCACCGACTCGGTGCCACTTTTTCAAGTTGATAACGGACTAGCCTTATTTTAACTTGCTATTTCTAGCTCTAAAACGCAGTCGCTTGGGCTTGGGTCCCTATAGTGAGTCGTATTAGAGGCCATTGCGTGAACCGAAGCTC
EP300_1	upstream	AAAAGCACCGACTCGGTGCCACTTTTTCAAGTTGATAACGGACTAGCCTTATTTTAACTTGCTATTTCTAGCTCTAAAACTTCCTGCAGTCGCTTGGGCTCCCTATAGTGAGTCGTATTAGAGGCCATTGCGTGAACCGAAGCTC
EP300_2	downstream	AAAAGCACCGACTCGGTGCCACTTTTTCAAGTTGATAACGGACTAGCCTTATTTTAACTTGCTATTTCTAGCTCTAAAACGTCCTTCCCCAAGGATGCAGCCCTATAGTGAGTCGTATTAGAGGCATCTCGTATGCCGTCTTCTGCTTG
EP300_2	downstream	AAAAGCACCGACTCGGTGCCACTTTTTCAAGTTGATAACGGACTAGCCTTATTTTAACTTGCTATTTCTAGCTCTAAAACTCCCCAAGGATGCAGCCTCACCCTATAGTGAGTCGTATTAGAGGCATCTCGTATGCCGTCTTCTGCTTG
EP300_2	downstream	AAAAGCACCGACTCGGTGCCACTTTTTCAAGTTGATAACGGACTAGCCTTATTTTAACTTGCTATTTCTAGCTCTAAAACTCTCCACACCACGTTTCCCCTATAGTGAGTCGTATTAGAGGCATCTCGTATGCCGTCTTCTGCTTG
EP300_2	downstream	AAAAGCACCGACTCGGTGCCACTTTTTCAAGTTGATAACGGACTAGCCTTATTTTAACTTGCTATTTCTAGCTCTAAAACCACCACGTTTCCCCACAGACCCTATAGTGAGTCGTATTAGAGGCATCTCGTATGCCGTCTTCTGCTTG
EP300_2	downstream	AAAAGCACCGACTCGGTGCCACTTTTTCAAGTTGATAACGGACTAGCCTTATTTTAACTTGCTATTTCTAGCTCTAAAACCGTTTCCCCACAGACAAGTTCCCTATAGTGAGTCGTATTAGAGGCATCTCGTATGCCGTCTTCTGCTTG
EP300_2	downstream	AAAAGCACCGACTCGGTGCCACTTTTTCAAGTTGATAACGGACTAGCCTTATTTTAACTTGCTATTTCTAGCTCTAAAACGGATGTGGGGAACTTGTCTGCCCTATAGTGAGTCGTATTAGAGGCATCTCGTATGCCGTCTTCTGCTTG
EP300_2	downstream	AAAAGCACCGACTCGGTGCCACTTTTTCAAGTTGATAACGGACTAGCCTTATTTTAACTTGCTATTTCTAGCTCTAAAACGTCCAGGATGTGGGGAACTTCCCTATAGTGAGTCGTATTAGAGGCATCTCGTATGCCGTCTTCTGCTTG
EP300_2	downstream	AAAAGCACCGACTCGGTGCCACTTTTTCAAGTTGATAACGGACTAGCCTTATTTTAACTTGCTATTTCTAGCTCTAAAACGGGCAGCTACCAGTCCAGGACCCTATAGTGAGTCGTATTAGAGGCATCTCGTATGCCGTCTTCTGCTTG
EP300_2	downstream	AAAAGCACCGACTCGGTGCCACTTTTTCAAGTTGATAACGGACTAGCCTTATTTTAACTTGCTATTTCTAGCTCTAAAACGGACTGGTAGCTGCCCAGGCCCTATAGTGAGTCGTATTAGAGGCATCTCGTATGCCGTCTTCTGCTTG
EP300_2	upstream	AAAAGCACCGACTCGGTGCCACTTTTTCAAGTTGATAACGGACTAGCCTTATTTTAACTTGCTATTTCTAGCTCTAAAACTGTAGGTGTGGGGACTGGGCCCTATAGTGAGTCGTATTAGAGGCCATTGCGTGAACCGAAGCTC
EP300_2	upstream	AAAAGCACCGACTCGGTGCCACTTTTTCAAGTTGATAACGGACTAGCCTTATTTTAACTTGCTATTTCTAGCTCTAAAACGTCCCCACACCTACAAGGCCCTATAGTGAGTCGTATTAGAGGCCATTGCGTGAACCGAAGCTC
EP300_2	upstream	AAAAGCACCGACTCGGTGCCACTTTTTCAAGTTGATAACGGACTAGCCTTATTTTAACTTGCTATTTCTAGCTCTAAAACACAAGGCCAGCAGATCCCTACCCTATAGTGAGTCGTATTAGAGGCCATTGCGTGAACCGAAGCTC
EP300_2	upstream	AAAAGCACCGACTCGGTGCCACTTTTTCAAGTTGATAACGGACTAGCCTTATTTTAACTTGCTATTTCTAGCTCTAAAACGCAGATCCCTAATTCTCTCTCCCTATAGTGAGTCGTATTAGAGGCCATTGCGTGAACCGAAGCTC
EP300_2	upstream	AAAAGCACCGACTCGGTGCCACTTTTTCAAGTTGATAACGGACTAGCCTTATTTTAACTTGCTATTTCTAGCTCTAAAACAATTCTCTCTCCAATCAAGTCCCTATAGTGAGTCGTATTAGAGGCCATTGCGTGAACCGAAGCTC
EP300_2	upstream	AAAAGCACCGACTCGGTGCCACTTTTTCAAGTTGATAACGGACTAGCCTTATTTTAACTTGCTATTTCTAGCTCTAAAACATCAAGTGCGCTCTCCCCAGCCCTATAGTGAGTCGTATTAGAGGCCATTGCGTGAACCGAAGCTC
EP300_2	upstream	AAAAGCACCGACTCGGTGCCACTTTTTCAAGTTGATAACGGACTAGCCTTATTTTAACTTGCTATTTCTAGCTCTAAAACGTCCCTTCTCCACGGCCACACCCTATAGTGAGTCGTATTAGAGGCCATTGCGTGAACCGAAGCTC
EP300_2	upstream	AAAAGCACCGACTCGGTGCCACTTTTTCAAGTTGATAACGGACTAGCCTTATTTTAACTTGCTATTTCTAGCTCTAAAACTCTCCACGGCCACAGTCCCACCCTATAGTGAGTCGTATTAGAGGCCATTGCGTGAACCGAAGCTC
ZBTB20	downstream	AAAAGCACCGACTCGGTGCCACTTTTTCAAGTTGATAACGGACTAGCCTTATTTTAACTTGCTATTTCTAGCTCTAAAACGCACAGTGCCAGCAATGGGACCCTATAGTGAGTCGTATTAGAGGCATCTCGTATGCCGTCTTCTGCTTG
ZBTB20	downstream	AAAAGCACCGACTCGGTGCCACTTTTTCAAGTTGATAACGGACTAGCCTTATTTTAACTTGCTATTTCTAGCTCTAAAACTTGCTGGCACTGTGCAGGGCCCTATAGTGAGTCGTATTAGAGGCATCTCGTATGCCGTCTTCTGCTTG
ZBTB20	downstream	AAAAGCACCGACTCGGTGCCACTTTTTCAAGTTGATAACGGACTAGCCTTATTTTAACTTGCTATTTCTAGCTCTAAAACGGAGCGACACGTGGCCCTGCCCTATAGTGAGTCGTATTAGAGGCATCTCGTATGCCGTCTTCTGCTTG
ZBTB20	downstream	AAAAGCACCGACTCGGTGCCACTTTTTCAAGTTGATAACGGACTAGCCTTATTTTAACTTGCTATTTCTAGCTCTAAAACCCTGGAGCGACACGTGGCCCTATAGTGAGTCGTATTAGAGGCATCTCGTATGCCGTCTTCTGCTTG
ZBTB20	downstream	AAAAGCACCGACTCGGTGCCACTTTTTCAAGTTGATAACGGACTAGCCTTATTTTAACTTGCTATTTCTAGCTCTAAAACCGTGTCGCTCCAGGAGGGTCCCTATAGTGAGTCGTATTAGAGGCATCTCGTATGCCGTCTTCTGCTTG
ZBTB20	downstream	AAAAGCACCGACTCGGTGCCACTTTTTCAAGTTGATAACGGACTAGCCTTATTTTAACTTGCTATTTCTAGCTCTAAAACGGAGGGTCTTGTGAGAGAACCCTATAGTGAGTCGTATTAGAGGCATCTCGTATGCCGTCTTCTGCTTG
ZBTB20	downstream	AAAAGCACCGACTCGGTGCCACTTTTTCAAGTTGATAACGGACTAGCCTTATTTTAACTTGCTATTTCTAGCTCTAAAACACGAGTGCTACATCTGCAAACCCTATAGTGAGTCGTATTAGAGGCATCTCGTATGCCGTCTTCTGCTTG
ZBTB20	upstream	AAAAGCACCGACTCGGTGCCACTTTTTCAAGTTGATAACGGACTAGCCTTATTTTAACTTGCTATTTCTAGCTCTAAAACGCAAAGTTTGACCAAATCGACCCTATAGTGAGTCGTATTAGAGGCCATTGCGTGAACCGAAGCTC
ZBTB20	upstream	AAAAGCACCGACTCGGTGCCACTTTTTCAAGTTGATAACGGACTAGCCTTATTTTAACTTGCTATTTCTAGCTCTAAAACTCTGCCCAGCAAAGTTTGACCCTATAGTGAGTCGTATTAGAGGCCATTGCGTGAACCGAAGCTC
ZBTB20	upstream	AAAAGCACCGACTCGGTGCCACTTTTTCAAGTTGATAACGGACTAGCCTTATTTTAACTTGCTATTTCTAGCTCTAAAACCTTACGTCTGCTCCGTCTGCCCTATAGTGAGTCGTATTAGAGGCCATTGCGTGAACCGAAGCTC
ZBTB20	upstream	AAAAGCACCGACTCGGTGCCACTTTTTCAAGTTGATAACGGACTAGCCTTATTTTAACTTGCTATTTCTAGCTCTAAAACGCACGGAGGGGACCACTTACCCTATAGTGAGTCGTATTAGAGGCCATTGCGTGAACCGAAGCTC
ZBTB20	upstream	AAAAGCACCGACTCGGTGCCACTTTTTCAAGTTGATAACGGACTAGCCTTATTTTAACTTGCTATTTCTAGCTCTAAAACCGCTGGCCCCCCAGGCGTGGCCCTATAGTGAGTCGTATTAGAGGCCATTGCGTGAACCGAAGCTC
ZBTB20	upstream	AAAAGCACCGACTCGGTGCCACTTTTTCAAGTTGATAACGGACTAGCCTTATTTTAACTTGCTATTTCTAGCTCTAAAACGGGGGGCCAGCGCGGGCACCCTATAGTGAGTCGTATTAGAGGCCATTGCGTGAACCGAAGCTC
ZBTB20	upstream	AAAAGCACCGACTCGGTGCCACTTTTTCAAGTTGATAACGGACTAGCCTTATTTTAACTTGCTATTTCTAGCTCTAAAACGCGCGGGCACCTGGGGGTGTCCCTATAGTGAGTCGTATTAGAGGCCATTGCGTGAACCGAAGCTC
PIK3CB_1	downstream	AAAAGCACCGACTCGGTGCCACTTTTTCAAGTTGATAACGGACTAGCCTTATTTTAACTTGCTATTTCTAGCTCTAAAACTGATGTTGTCACTATGTCTGCCCTATAGTGAGTCGTATTAGAGGCATCTCGTATGCCGTCTTCTGCTTG
PIK3CB_1	downstream	AAAAGCACCGACTCGGTGCCACTTTTTCAAGTTGATAACGGACTAGCCTTATTTTAACTTGCTATTTCTAGCTCTAAAACTGGGATTGGTGACAGACATACCCTATAGTGAGTCGTATTAGAGGCATCTCGTATGCCGTCTTCTGCTTG
PIK3CB_1	downstream	AAAAGCACCGACTCGGTGCCACTTTTTCAAGTTGATAACGGACTAGCCTTATTTTAACTTGCTATTTCTAGCTCTAAAACATCCCAAGGACATAAGAAGCCCTATAGTGAGTCGTATTAGAGGCATCTCGTATGCCGTCTTCTGCTTG
PIK3CB_1	downstream	AAAAGCACCGACTCGGTGCCACTTTTTCAAGTTGATAACGGACTAGCCTTATTTTAACTTGCTATTTCTAGCTCTAAAACAGGACATAAGAAGCTACACACCCTATAGTGAGTCGTATTAGAGGCATCTCGTATGCCGTCTTCTGCTTG
PIK3CB_1	downstream	AAAAGCACCGACTCGGTGCCACTTTTTCAAGTTGATAACGGACTAGCCTTATTTTAACTTGCTATTTCTAGCTCTAAAACGTGCTGGCTACTGTGTAGCTCCCTATAGTGAGTCGTATTAGAGGCATCTCGTATGCCGTCTTCTGCTTG
PIK3CB_1	downstream	AAAAGCACCGACTCGGTGCCACTTTTTCAAGTTGATAACGGACTAGCCTTATTTTAACTTGCTATTTCTAGCTCTAAAACGCACAGGACAGTGTAAATTCCCTATAGTGAGTCGTATTAGAGGCATCTCGTATGCCGTCTTCTGCTTG
PIK3CB_1	downstream	AAAAGCACCGACTCGGTGCCACTTTTTCAAGTTGATAACGGACTAGCCTTATTTTAACTTGCTATTTCTAGCTCTAAAACTTGAGGAATTTACACTGTCCCTATAGTGAGTCGTATTAGAGGCATCTCGTATGCCGTCTTCTGCTTG
PIK3CB_1	downstream	AAAAGCACCGACTCGGTGCCACTTTTTCAAGTTGATAACGGACTAGCCTTATTTTAACTTGCTATTTCTAGCTCTAAAACAGCCATTGAGGAATTTACACCCTATAGTGAGTCGTATTAGAGGCATCTCGTATGCCGTCTTCTGCTTG
PIK3CB_1	downstream	AAAAGCACCGACTCGGTGCCACTTTTTCAAGTTGATAACGGACTAGCCTTATTTTAACTTGCTATTTCTAGCTCTAAAACCAATGGCTCGGTCCAGGTCACCCTATAGTGAGTCGTATTAGAGGCATCTCGTATGCCGTCTTCTGCTTG
PIK3CB_1	upstream	AAAAGCACCGACTCGGTGCCACTTTTTCAAGTTGATAACGGACTAGCCTTATTTTAACTTGCTATTTCTAGCTCTAAAACGATTCTTTTGTGATTCTTAGCCCTATAGTGAGTCGTATTAGAGGCCATTGCGTGAACCGAAGCTC
PIK3CB_1	upstream	AAAAGCACCGACTCGGTGCCACTTTTTCAAGTTGATAACGGACTAGCCTTATTTTAACTTGCTATTTCTAGCTCTAAAACTAGTAATGCTATTTCTTATGCCCTATAGTGAGTCGTATTAGAGGCCATTGCGTGAACCGAAGCTC
PIK3CB_1	upstream	AAAAGCACCGACTCGGTGCCACTTTTTCAAGTTGATAACGGACTAGCCTTATTTTAACTTGCTATTTCTAGCTCTAAAACAGGGCCTTAGTAATGCTATTCCCTATAGTGAGTCGTATTAGAGGCCATTGCGTGAACCGAAGCTC
PIK3CB_1	upstream	AAAAGCACCGACTCGGTGCCACTTTTTCAAGTTGATAACGGACTAGCCTTATTTTAACTTGCTATTTCTAGCTCTAAAACTGGCAGATCCTGAGGAGCAGCCCTATAGTGAGTCGTATTAGAGGCCATTGCGTGAACCGAAGCTC
PIK3CB_1	upstream	AAAAGCACCGACTCGGTGCCACTTTTTCAAGTTGATAACGGACTAGCCTTATTTTAACTTGCTATTTCTAGCTCTAAAACGGTGAGCTGCTCCTCAGGATCCCTATAGTGAGTCGTATTAGAGGCCATTGCGTGAACCGAAGCTC
PIK3CB_1	upstream	AAAAGCACCGACTCGGTGCCACTTTTTCAAGTTGATAACGGACTAGCCTTATTTTAACTTGCTATTTCTAGCTCTAAAACGAGGAGCAGCTCACCTGGCCCTATAGTGAGTCGTATTAGAGGCCATTGCGTGAACCGAAGCTC
PIK3CB_2	downstream	AAAAGCACCGACTCGGTGCCACTTTTTCAAGTTGATAACGGACTAGCCTTATTTTAACTTGCTATTTCTAGCTCTAAAACAATCTGAAGCAGCGCCTGAACCCTATAGTGAGTCGTATTAGAGGCATCTCGTATGCCGTCTTCTGCTTG
PIK3CB_2	upstream	AAAAGCACCGACTCGGTGCCACTTTTTCAAGTTGATAACGGACTAGCCTTATTTTAACTTGCTATTTCTAGCTCTAAAACCCTGCAGAAGATACCTCATCCCTATAGTGAGTCGTATTAGAGGCCATTGCGTGAACCGAAGCTC
PIK3CB_2	upstream	AAAAGCACCGACTCGGTGCCACTTTTTCAAGTTGATAACGGACTAGCCTTATTTTAACTTGCTATTTCTAGCTCTAAAACGCGACAGATGAGGTATCTTCCCTATAGTGAGTCGTATTAGAGGCCATTGCGTGAACCGAAGCTC
PIK3CB_2	upstream	AAAAGCACCGACTCGGTGCCACTTTTTCAAGTTGATAACGGACTAGCCTTATTTTAACTTGCTATTTCTAGCTCTAAAACCATCTGTCGCAGGCAGCCTACCCTATAGTGAGTCGTATTAGAGGCCATTGCGTGAACCGAAGCTC
PIK3CB_2	upstream	AAAAGCACCGACTCGGTGCCACTTTTTCAAGTTGATAACGGACTAGCCTTATTTTAACTTGCTATTTCTAGCTCTAAAACACAGCATATTCTCGAACGTACCCTATAGTGAGTCGTATTAGAGGCCATTGCGTGAACCGAAGCTC
PIK3CB_2	upstream	AAAAGCACCGACTCGGTGCCACTTTTTCAAGTTGATAACGGACTAGCCTTATTTTAACTTGCTATTTCTAGCTCTAAAACGTACGTTCGAGAATATGCTGCCCTATAGTGAGTCGTATTAGAGGCCATTGCGTGAACCGAAGCTC
PIK3CB_2	upstream	AAAAGCACCGACTCGGTGCCACTTTTTCAAGTTGATAACGGACTAGCCTTATTTTAACTTGCTATTTCTAGCTCTAAAACGACCAGTACGTTCGAGAATACCCTATAGTGAGTCGTATTAGAGGCCATTGCGTGAACCGAAGCTC
PIK3CB_2	upstream	AAAAGCACCGACTCGGTGCCACTTTTTCAAGTTGATAACGGACTAGCCTTATTTTAACTTGCTATTTCTAGCTCTAAAACAGAGCTTCTGGATTTCAACTCCCTATAGTGAGTCGTATTAGAGGCCATTGCGTGAACCGAAGCTC
PIK3CA	downstream	AAAAGCACCGACTCGGTGCCACTTTTTCAAGTTGATAACGGACTAGCCTTATTTTAACTTGCTATTTCTAGCTCTAAAACCTGAACAACTAAAACTCTGTCCCTATAGTGAGTCGTATTAGAGGCATCTCGTATGCCGTCTTCTGCTTG
PIK3CA	downstream	AAAAGCACCGACTCGGTGCCACTTTTTCAAGTTGATAACGGACTAGCCTTATTTTAACTTGCTATTTCTAGCTCTAAAACGATATTCTAAAACACAGAGTCCCTATAGTGAGTCGTATTAGAGGCATCTCGTATGCCGTCTTCTGCTTG
PIK3CA	upstream	AAAAGCACCGACTCGGTGCCACTTTTTCAAGTTGATAACGGACTAGCCTTATTTTAACTTGCTATTTCTAGCTCTAAAACAATAATGACAAGCAGAAGTACCCTATAGTGAGTCGTATTAGAGGCCATTGCGTGAACCGAAGCTC
PIK3CA	upstream	AAAAGCACCGACTCGGTGCCACTTTTTCAAGTTGATAACGGACTAGCCTTATTTTAACTTGCTATTTCTAGCTCTAAAACTGACTGTGTACCAGAACAAGCCCTATAGTGAGTCGTATTAGAGGCCATTGCGTGAACCGAAGCTC
PIK3CA	upstream	AAAAGCACCGACTCGGTGCCACTTTTTCAAGTTGATAACGGACTAGCCTTATTTTAACTTGCTATTTCTAGCTCTAAAACGAACAAGTAATTGCTGAAGCCCTATAGTGAGTCGTATTAGAGGCCATTGCGTGAACCGAAGCTC
FGFR3	downstream	AAAAGCACCGACTCGGTGCCACTTTTTCAAGTTGATAACGGACTAGCCTTATTTTAACTTGCTATTTCTAGCTCTAAAACGGGCTCCCCCACCGTGCACACCCTATAGTGAGTCGTATTAGAGGCATCTCGTATGCCGTCTTCTGCTTG
FGFR3	downstream	AAAAGCACCGACTCGGTGCCACTTTTTCAAGTTGATAACGGACTAGCCTTATTTTAACTTGCTATTTCTAGCTCTAAAACTGCACAAGATCTCCCGCTTCCCTATAGTGAGTCGTATTAGAGGCATCTCGTATGCCGTCTTCTGCTTG
FGFR3	downstream	AAAAGCACCGACTCGGTGCCACTTTTTCAAGTTGATAACGGACTAGCCTTATTTTAACTTGCTATTTCTAGCTCTAAAACGTCGCTTGAGCGGGAAGCGGCCCTATAGTGAGTCGTATTAGAGGCATCTCGTATGCCGTCTTCTGCTTG
FGFR3	downstream	AAAAGCACCGACTCGGTGCCACTTTTTCAAGTTGATAACGGACTAGCCTTATTTTAACTTGCTATTTCTAGCTCTAAAACCTTCCCGCTCAAGCGACAGGCCCTATAGTGAGTCGTATTAGAGGCATCTCGTATGCCGTCTTCTGCTTG
FGFR3	downstream	AAAAGCACCGACTCGGTGCCACTTTTTCAAGTTGATAACGGACTAGCCTTATTTTAACTTGCTATTTCTAGCTCTAAAACCTCAAGCGACAGGTAACAGACCCTATAGTGAGTCGTATTAGAGGCATCTCGTATGCCGTCTTCTGCTTG
FGFR3	downstream	AAAAGCACCGACTCGGTGCCACTTTTTCAAGTTGATAACGGACTAGCCTTATTTTAACTTGCTATTTCTAGCTCTAAAACGGTATCTACTTTCTGTTACCCTATAGTGAGTCGTATTAGAGGCATCTCGTATGCCGTCTTCTGCTTG
FGFR3	downstream	AAAAGCACCGACTCGGTGCCACTTTTTCAAGTTGATAACGGACTAGCCTTATTTTAACTTGCTATTTCTAGCTCTAAAACGGTTCTGAGCTGCCTGCCCGCCCTATAGTGAGTCGTATTAGAGGCATCTCGTATGCCGTCTTCTGCTTG
FGFR3	upstream	AAAAGCACCGACTCGGTGCCACTTTTTCAAGTTGATAACGGACTAGCCTTATTTTAACTTGCTATTTCTAGCTCTAAAACGCATACACACTGCCCGCCTCCCTATAGTGAGTCGTATTAGAGGCCATTGCGTGAACCGAAGCTC
FGFR3	upstream	AAAAGCACCGACTCGGTGCCACTTTTTCAAGTTGATAACGGACTAGCCTTATTTTAACTTGCTATTTCTAGCTCTAAAACCCCCGTAGCTGAGGATGCCTCCCTATAGTGAGTCGTATTAGAGGCCATTGCGTGAACCGAAGCTC
FGFR3	upstream	AAAAGCACCGACTCGGTGCCACTTTTTCAAGTTGATAACGGACTAGCCTTATTTTAACTTGCTATTTCTAGCTCTAAAACCAGCTACGGGGTGGGCTTCTCCCTATAGTGAGTCGTATTAGAGGCCATTGCGTGAACCGAAGCTC
FGFR3	upstream	AAAAGCACCGACTCGGTGCCACTTTTTCAAGTTGATAACGGACTAGCCTTATTTTAACTTGCTATTTCTAGCTCTAAAACGGATGAACAGGAAGAAGCCCTATAGTGAGTCGTATTAGAGGCCATTGCGTGAACCGAAGCTC
FGFR3	upstream	AAAAGCACCGACTCGGTGCCACTTTTTCAAGTTGATAACGGACTAGCCTTATTTTAACTTGCTATTTCTAGCTCTAAAACCCACCAGGATGAACAGGAAGCCCTATAGTGAGTCGTATTAGAGGCCATTGCGTGAACCGAAGCTC
FGFR3	upstream	AAAAGCACCGACTCGGTGCCACTTTTTCAAGTTGATAACGGACTAGCCTTATTTTAACTTGCTATTTCTAGCTCTAAAACGTTCATCCTGGTGGTGGCGGCCCTATAGTGAGTCGTATTAGAGGCCATTGCGTGAACCGAAGCTC
FGFR3	upstream	AAAAGCACCGACTCGGTGCCACTTTTTCAAGTTGATAACGGACTAGCCTTATTTTAACTTGCTATTTCTAGCTCTAAAACGGTGGTGGCGGCTGTGACGCCCTATAGTGAGTCGTATTAGAGGCCATTGCGTGAACCGAAGCTC
trf604336_BAT25	downstream	AAAAGCACCGACTCGGTGCCACTTTTTCAAGTTGATAACGGACTAGCCTTATTTTAACTTGCTATTTCTAGCTCTAAAACTAGTTAAAATGCAGAATGTCCCTATAGTGAGTCGTATTAGAGGCATCTCGTATGCCGTCTTCTGCTTG
trf604336_BAT25	downstream	AAAAGCACCGACTCGGTGCCACTTTTTCAAGTTGATAACGGACTAGCCTTATTTTAACTTGCTATTTCTAGCTCTAAAACCACTTCAAAATGACATTCTGCCCTATAGTGAGTCGTATTAGAGGCATCTCGTATGCCGTCTTCTGCTTG
trf604336_BAT25	upstream	AAAAGCACCGACTCGGTGCCACTTTTTCAAGTTGATAACGGACTAGCCTTATTTTAACTTGCTATTTCTAGCTCTAAAACTGCCCTTTGCCACCTGGTAACCCTATAGTGAGTCGTATTAGAGGCCATTGCGTGAACCGAAGCTC
trf604336_BAT25	upstream	AAAAGCACCGACTCGGTGCCACTTTTTCAAGTTGATAACGGACTAGCCTTATTTTAACTTGCTATTTCTAGCTCTAAAACCGCCTCCAAGAATGTAAGTGCCCTATAGTGAGTCGTATTAGAGGCCATTGCGTGAACCGAAGCTC
trf604336_BAT25	upstream	AAAAGCACCGACTCGGTGCCACTTTTTCAAGTTGATAACGGACTAGCCTTATTTTAACTTGCTATTTCTAGCTCTAAAACCTTACATTCTTGGAGGCGAGCCCTATAGTGAGTCGTATTAGAGGCCATTGCGTGAACCGAAGCTC
trf604336_BAT25	upstream	AAAAGCACCGACTCGGTGCCACTTTTTCAAGTTGATAACGGACTAGCCTTATTTTAACTTGCTATTTCTAGCTCTAAAACCCAAGAATGTAAGTGGGAGTCCCTATAGTGAGTCGTATTAGAGGCCATTGCGTGAACCGAAGCTC
TERT	downstream	AAAAGCACCGACTCGGTGCCACTTTTTCAAGTTGATAACGGACTAGCCTTATTTTAACTTGCTATTTCTAGCTCTAAAACTCGGCTTCGCGCTGCTGGACCCTATAGTGAGTCGTATTAGAGGCATCTCGTATGCCGTCTTCTGCTTG
TERT	downstream	AAAAGCACCGACTCGGTGCCACTTTTTCAAGTTGATAACGGACTAGCCTTATTTTAACTTGCTATTTCTAGCTCTAAAACGCAGCGCGAAGCCGAAGGCCCTATAGTGAGTCGTATTAGAGGCATCTCGTATGCCGTCTTCTGCTTG
TERT	downstream	AAAAGCACCGACTCGGTGCCACTTTTTCAAGTTGATAACGGACTAGCCTTATTTTAACTTGCTATTTCTAGCTCTAAAACAAGGCCAGCACGTTCTTCGCCCTATAGTGAGTCGTATTAGAGGCATCTCGTATGCCGTCTTCTGCTTG
TERT	downstream	AAAAGCACCGACTCGGTGCCACTTTTTCAAGTTGATAACGGACTAGCCTTATTTTAACTTGCTATTTCTAGCTCTAAAACGCACGTTCTTCGCGCCGCGCCCTATAGTGAGTCGTATTAGAGGCATCTCGTATGCCGTCTTCTGCTTG
TERT	downstream	AAAAGCACCGACTCGGTGCCACTTTTTCAAGTTGATAACGGACTAGCCTTATTTTAACTTGCTATTTCTAGCTCTAAAACCGCTCGCACAGCCTCTGCAGCCCTATAGTGAGTCGTATTAGAGGCATCTCGTATGCCGTCTTCTGCTTG
TERT	downstream	AAAAGCACCGACTCGGTGCCACTTTTTCAAGTTGATAACGGACTAGCCTTATTTTAACTTGCTATTTCTAGCTCTAAAACAGTGCTGCAGAGGCTGTGCGCCCTATAGTGAGTCGTATTAGAGGCATCTCGTATGCCGTCTTCTGCTTG
TERT	downstream	AAAAGCACCGACTCGGTGCCACTTTTTCAAGTTGATAACGGACTAGCCTTATTTTAACTTGCTATTTCTAGCTCTAAAACCTGCAGCACTCGGGCCACCACCCTATAGTGAGTCGTATTAGAGGCATCTCGTATGCCGTCTTCTGCTTG
TERT	downstream	AAAAGCACCGACTCGGTGCCACTTTTTCAAGTTGATAACGGACTAGCCTTATTTTAACTTGCTATTTCTAGCTCTAAAACCCAGCTCCTTCAGGCAGGACCCTATAGTGAGTCGTATTAGAGGCATCTCGTATGCCGTCTTCTGCTTG
TERT	upstream	AAAAGCACCGACTCGGTGCCACTTTTTCAAGTTGATAACGGACTAGCCTTATTTTAACTTGCTATTTCTAGCTCTAAAACCGCGGCGCAGCAGCAGCCCCTATAGTGAGTCGTATTAGAGGCCATTGCGTGAACCGAAGCTC
TERT	upstream	AAAAGCACCGACTCGGTGCCACTTTTTCAAGTTGATAACGGACTAGCCTTATTTTAACTTGCTATTTCTAGCTCTAAAACACGCACTGCGGGGGAGCGGGCCCTATAGTGAGTCGTATTAGAGGCCATTGCGTGAACCGAAGCTC
TERT	upstream	AAAAGCACCGACTCGGTGCCACTTTTTCAAGTTGATAACGGACTAGCCTTATTTTAACTTGCTATTTCTAGCTCTAAAACACACGGTGACCGACGCACTGCCCTATAGTGAGTCGTATTAGAGGCCATTGCGTGAACCGAAGCTC
TERT	upstream	AAAAGCACCGACTCGGTGCCACTTTTTCAAGTTGATAACGGACTAGCCTTATTTTAACTTGCTATTTCTAGCTCTAAAACGCCCAACACGGTGACCGACGCCCTATAGTGAGTCGTATTAGAGGCCATTGCGTGAACCGAAGCTC
TERT	upstream	AAAAGCACCGACTCGGTGCCACTTTTTCAAGTTGATAACGGACTAGCCTTATTTTAACTTGCTATTTCTAGCTCTAAAACTGTTGGGCAGGTAGCTGCGCCCTATAGTGAGTCGTATTAGAGGCCATTGCGTGAACCGAAGCTC
TERT	upstream	AAAAGCACCGACTCGGTGCCACTTTTTCAAGTTGATAACGGACTAGCCTTATTTTAACTTGCTATTTCTAGCTCTAAAACGCGTGCGCAGCTACCTGCCCTATAGTGAGTCGTATTAGAGGCCATTGCGTGAACCGAAGCTC
TERT	upstream	AAAAGCACCGACTCGGTGCCACTTTTTCAAGTTGATAACGGACTAGCCTTATTTTAACTTGCTATTTCTAGCTCTAAAACTCACCACCAGCGTGCGCAGCCCTATAGTGAGTCGTATTAGAGGCCATTGCGTGAACCGAAGCTC
PIK3R1	downstream	AAAAGCACCGACTCGGTGCCACTTTTTCAAGTTGATAACGGACTAGCCTTATTTTAACTTGCTATTTCTAGCTCTAAAACGGGCTTTGGTGTGGGAGGCGCCCTATAGTGAGTCGTATTAGAGGCATCTCGTATGCCGTCTTCTGCTTG
PIK3R1	downstream	AAAAGCACCGACTCGGTGCCACTTTTTCAAGTTGATAACGGACTAGCCTTATTTTAACTTGCTATTTCTAGCTCTAAAACCCCACACCAAAGCCCCGGCCCTATAGTGAGTCGTATTAGAGGCATCTCGTATGCCGTCTTCTGCTTG
PIK3R1	downstream	AAAAGCACCGACTCGGTGCCACTTTTTCAAGTTGATAACGGACTAGCCTTATTTTAACTTGCTATTTCTAGCTCTAAAACAGGTGGCCGGGGCTTTGGTGCCCTATAGTGAGTCGTATTAGAGGCATCTCGTATGCCGTCTTCTGCTTG
PIK3R1	downstream	AAAAGCACCGACTCGGTGCCACTTTTTCAAGTTGATAACGGACTAGCCTTATTTTAACTTGCTATTTCTAGCTCTAAAACAAGCCCCGGCCACCTCGGCCCTATAGTGAGTCGTATTAGAGGCATCTCGTATGCCGTCTTCTGCTTG
PIK3R1	downstream	AAAAGCACCGACTCGGTGCCACTTTTTCAAGTTGATAACGGACTAGCCTTATTTTAACTTGCTATTTCTAGCTCTAAAACCCTCGGCCTCTTCCTGTTGCCCTATAGTGAGTCGTATTAGAGGCATCTCGTATGCCGTCTTCTGCTTG
PIK3R1	downstream	AAAAGCACCGACTCGGTGCCACTTTTTCAAGTTGATAACGGACTAGCCTTATTTTAACTTGCTATTTCTAGCTCTAAAACGGTGCAACAGGAAGAGGCCGCCCTATAGTGAGTCGTATTAGAGGCATCTCGTATGCCGTCTTCTGCTTG
PIK3R1	downstream	AAAAGCACCGACTCGGTGCCACTTTTTCAAGTTGATAACGGACTAGCCTTATTTTAACTTGCTATTTCTAGCTCTAAAACCTTCCTGTTGCACCAGGTTCCCTATAGTGAGTCGTATTAGAGGCATCTCGTATGCCGTCTTCTGCTTG
PIK3R1	downstream	AAAAGCACCGACTCGGTGCCACTTTTTCAAGTTGATAACGGACTAGCCTTATTTTAACTTGCTATTTCTAGCTCTAAAACGTTGCACCAGGTTCTTCGAACCCTATAGTGAGTCGTATTAGAGGCATCTCGTATGCCGTCTTCTGCTTG
PIK3R1	downstream	AAAAGCACCGACTCGGTGCCACTTTTTCAAGTTGATAACGGACTAGCCTTATTTTAACTTGCTATTTCTAGCTCTAAAACGGTTCTTCGAAAACTGAAGCCCTATAGTGAGTCGTATTAGAGGCATCTCGTATGCCGTCTTCTGCTTG
PIK3R1	downstream	AAAAGCACCGACTCGGTGCCACTTTTTCAAGTTGATAACGGACTAGCCTTATTTTAACTTGCTATTTCTAGCTCTAAAACTGTTGTTCAACATCTGCTTCCCTATAGTGAGTCGTATTAGAGGCATCTCGTATGCCGTCTTCTGCTTG
PIK3R1	upstream	AAAAGCACCGACTCGGTGCCACTTTTTCAAGTTGATAACGGACTAGCCTTATTTTAACTTGCTATTTCTAGCTCTAAAACGGCCTGAAGAAATTGGCTGGCCCTATAGTGAGTCGTATTAGAGGCCATTGCGTGAACCGAAGCTC
PIK3R1	upstream	AAAAGCACCGACTCGGTGCCACTTTTTCAAGTTGATAACGGACTAGCCTTATTTTAACTTGCTATTTCTAGCTCTAAAACGCCAATTTCTTCAGGCCTGGCCCTATAGTGAGTCGTATTAGAGGCCATTGCGTGAACCGAAGCTC
PIK3R1	upstream	AAAAGCACCGACTCGGTGCCACTTTTTCAAGTTGATAACGGACTAGCCTTATTTTAACTTGCTATTTCTAGCTCTAAAACTTTAACCAGCCAATTTCTTCCCTATAGTGAGTCGTATTAGAGGCCATTGCGTGAACCGAAGCTC
PIK3R1	upstream	AAAAGCACCGACTCGGTGCCACTTTTTCAAGTTGATAACGGACTAGCCTTATTTTAACTTGCTATTTCTAGCTCTAAAACCAGGGGAAAGGGGGGACTTTCCCTATAGTGAGTCGTATTAGAGGCCATTGCGTGAACCGAAGCTC
PIK3R1	upstream	AAAAGCACCGACTCGGTGCCACTTTTTCAAGTTGATAACGGACTAGCCTTATTTTAACTTGCTATTTCTAGCTCTAAAACATATATTCTACGTAAGTTCCCTATAGTGAGTCGTATTAGAGGCCATTGCGTGAACCGAAGCTC
NOS3	downstream	AAAAGCACCGACTCGGTGCCACTTTTTCAAGTTGATAACGGACTAGCCTTATTTTAACTTGCTATTTCTAGCTCTAAAACGCAGACTGGGCCTGGATCGTCCCTATAGTGAGTCGTATTAGAGGCATCTCGTATGCCGTCTTCTGCTTG
NOS3	downstream	AAAAGCACCGACTCGGTGCCACTTTTTCAAGTTGATAACGGACTAGCCTTATTTTAACTTGCTATTTCTAGCTCTAAAACGGATCGTGCCCCCCATCTCGCCCTATAGTGAGTCGTATTAGAGGCATCTCGTATGCCGTCTTCTGCTTG
NOS3	downstream	AAAAGCACCGACTCGGTGCCACTTTTTCAAGTTGATAACGGACTAGCCTTATTTTAACTTGCTATTTCTAGCTCTAAAACAGATGGGGGGCACGATCCAGCCCTATAGTGAGTCGTATTAGAGGCATCTCGTATGCCGTCTTCTGCTTG
NOS3	downstream	AAAAGCACCGACTCGGTGCCACTTTTTCAAGTTGATAACGGACTAGCCTTATTTTAACTTGCTATTTCTAGCTCTAAAACCACTCCTGTTTTCCATCAGGCCCTATAGTGAGTCGTATTAGAGGCATCTCGTATGCCGTCTTCTGCTTG
NOS3	downstream	AAAAGCACCGACTCGGTGCCACTTTTTCAAGTTGATAACGGACTAGCCTTATTTTAACTTGCTATTTCTAGCTCTAAAACTCTCCTGATGGAAAACAGGACCCTATAGTGAGTCGTATTAGAGGCATCTCGTATGCCGTCTTCTGCTTG
NOS3	downstream	AAAAGCACCGACTCGGTGCCACTTTTTCAAGTTGATAACGGACTAGCCTTATTTTAACTTGCTATTTCTAGCTCTAAAACGTTTTCCATCAGGAGATGGTCCCTATAGTGAGTCGTATTAGAGGCATCTCGTATGCCGTCTTCTGCTTG
NOS3	downstream	AAAAGCACCGACTCGGTGCCACTTTTTCAAGTTGATAACGGACTAGCCTTATTTTAACTTGCTATTTCTAGCTCTAAAACTCAGGAGATGGTCAACTATTCCCTATAGTGAGTCGTATTAGAGGCATCTCGTATGCCGTCTTCTGCTTG
NOS3	downstream	AAAAGCACCGACTCGGTGCCACTTTTTCAAGTTGATAACGGACTAGCCTTATTTTAACTTGCTATTTCTAGCTCTAAAACGGGACAGGAAATAGTTGACCCTATAGTGAGTCGTATTAGAGGCATCTCGTATGCCGTCTTCTGCTTG
NOS3	upstream	AAAAGCACCGACTCGGTGCCACTTTTTCAAGTTGATAACGGACTAGCCTTATTTTAACTTGCTATTTCTAGCTCTAAAACTCCAGCTAGCCAAAGTCACCCTATAGTGAGTCGTATTAGAGGCCATTGCGTGAACCGAAGCTC
NOS3	upstream	AAAAGCACCGACTCGGTGCCACTTTTTCAAGTTGATAACGGACTAGCCTTATTTTAACTTGCTATTTCTAGCTCTAAAACCGATGGTGACTTTGGCTAGCCCTATAGTGAGTCGTATTAGAGGCCATTGCGTGAACCGAAGCTC
NOS3	upstream	AAAAGCACCGACTCGGTGCCACTTTTTCAAGTTGATAACGGACTAGCCTTATTTTAACTTGCTATTTCTAGCTCTAAAACAAGTCACCATCGTGGACCACCCTATAGTGAGTCGTATTAGAGGCCATTGCGTGAACCGAAGCTC
NOS3	upstream	AAAAGCACCGACTCGGTGCCACTTTTTCAAGTTGATAACGGACTAGCCTTATTTTAACTTGCTATTTCTAGCTCTAAAACTCGTGGACCACCACGCCGCCCTATAGTGAGTCGTATTAGAGGCCATTGCGTGAACCGAAGCTC
NOS3	upstream	AAAAGCACCGACTCGGTGCCACTTTTTCAAGTTGATAACGGACTAGCCTTATTTTAACTTGCTATTTCTAGCTCTAAAACTGGCGGCGTGGTGGTCCACGCCCTATAGTGAGTCGTATTAGAGGCCATTGCGTGAACCGAAGCTC
NOS3	upstream	AAAAGCACCGACTCGGTGCCACTTTTTCAAGTTGATAACGGACTAGCCTTATTTTAACTTGCTATTTCTAGCTCTAAAACCCACGCCGCCACGGCCTCTTCCCTATAGTGAGTCGTATTAGAGGCCATTGCGTGAACCGAAGCTC
NOS3	upstream	AAAAGCACCGACTCGGTGCCACTTTTTCAAGTTGATAACGGACTAGCCTTATTTTAACTTGCTATTTCTAGCTCTAAAACCCACGGCCTCTTTCATGAAGCCCTATAGTGAGTCGTATTAGAGGCCATTGCGTGAACCGAAGCTC
NOS3	upstream	AAAAGCACCGACTCGGTGCCACTTTTTCAAGTTGATAACGGACTAGCCTTATTTTAACTTGCTATTTCTAGCTCTAAAACGGTGCTTCATGAAAGAGGCCCTATAGTGAGTCGTATTAGAGGCCATTGCGTGAACCGAAGCTC
NOS3	upstream	AAAAGCACCGACTCGGTGCCACTTTTTCAAGTTGATAACGGACTAGCCTTATTTTAACTTGCTATTTCTAGCTCTAAAACCTTTCATGAAGCACCTGGAGCCCTATAGTGAGTCGTATTAGAGGCCATTGCGTGAACCGAAGCTC
NOS3	upstream	AAAAGCACCGACTCGGTGCCACTTTTTCAAGTTGATAACGGACTAGCCTTATTTTAACTTGCTATTTCTAGCTCTAAAACTCTGCTCATTCTCCAGGTGCCCTATAGTGAGTCGTATTAGAGGCCATTGCGTGAACCGAAGCTC
TRRAP_3	downstream	AAAAGCACCGACTCGGTGCCACTTTTTCAAGTTGATAACGGACTAGCCTTATTTTAACTTGCTATTTCTAGCTCTAAAACAGAGAGGAGAGGACGTGTCCCTATAGTGAGTCGTATTAGAGGCATCTCGTATGCCGTCTTCTGCTTG
TRRAP_3	downstream	AAAAGCACCGACTCGGTGCCACTTTTTCAAGTTGATAACGGACTAGCCTTATTTTAACTTGCTATTTCTAGCTCTAAAACCTCCTCTCTCGGCCGCCGGGCCCTATAGTGAGTCGTATTAGAGGCATCTCGTATGCCGTCTTCTGCTTG
TRRAP_3	downstream	AAAAGCACCGACTCGGTGCCACTTTTTCAAGTTGATAACGGACTAGCCTTATTTTAACTTGCTATTTCTAGCTCTAAAACCTCTCGGCCGCCGGGCAGCCCTATAGTGAGTCGTATTAGAGGCATCTCGTATGCCGTCTTCTGCTTG
TRRAP_3	downstream	AAAAGCACCGACTCGGTGCCACTTTTTCAAGTTGATAACGGACTAGCCTTATTTTAACTTGCTATTTCTAGCTCTAAAACTGTTCTCTGGCTGCCCGGCGCCCTATAGTGAGTCGTATTAGAGGCATCTCGTATGCCGTCTTCTGCTTG
TRRAP_3	downstream	AAAAGCACCGACTCGGTGCCACTTTTTCAAGTTGATAACGGACTAGCCTTATTTTAACTTGCTATTTCTAGCTCTAAAACGTTGCTGGCTGTCCATGTTCCCTATAGTGAGTCGTATTAGAGGCATCTCGTATGCCGTCTTCTGCTTG
TRRAP_3	downstream	AAAAGCACCGACTCGGTGCCACTTTTTCAAGTTGATAACGGACTAGCCTTATTTTAACTTGCTATTTCTAGCTCTAAAACGGGACACCAGTTGCTGGCTGCCCTATAGTGAGTCGTATTAGAGGCATCTCGTATGCCGTCTTCTGCTTG
TRRAP_3	downstream	AAAAGCACCGACTCGGTGCCACTTTTTCAAGTTGATAACGGACTAGCCTTATTTTAACTTGCTATTTCTAGCTCTAAAACGCAACTGGTGTCCCTGGTTCCCTATAGTGAGTCGTATTAGAGGCATCTCGTATGCCGTCTTCTGCTTG
TRRAP_3	downstream	AAAAGCACCGACTCGGTGCCACTTTTTCAAGTTGATAACGGACTAGCCTTATTTTAACTTGCTATTTCTAGCTCTAAAACGGTTCAGAAAGCCGTCACCGCCCTATAGTGAGTCGTATTAGAGGCATCTCGTATGCCGTCTTCTGCTTG
TRRAP_3	downstream	AAAAGCACCGACTCGGTGCCACTTTTTCAAGTTGATAACGGACTAGCCTTATTTTAACTTGCTATTTCTAGCTCTAAAACTCACCGCCATCATGACCCGCCCTATAGTGAGTCGTATTAGAGGCATCTCGTATGCCGTCTTCTGCTTG
TRRAP_3	upstream	AAAAGCACCGACTCGGTGCCACTTTTTCAAGTTGATAACGGACTAGCCTTATTTTAACTTGCTATTTCTAGCTCTAAAACAGAACAGCCCACAGGGGCAGCCCTATAGTGAGTCGTATTAGAGGCCATTGCGTGAACCGAAGCTC
TRRAP_3	upstream	AAAAGCACCGACTCGGTGCCACTTTTTCAAGTTGATAACGGACTAGCCTTATTTTAACTTGCTATTTCTAGCTCTAAAACGCGTGAGGGAGAGAACGAGACCCTATAGTGAGTCGTATTAGAGGCCATTGCGTGAACCGAAGCTC
TRRAP_3	upstream	AAAAGCACCGACTCGGTGCCACTTTTTCAAGTTGATAACGGACTAGCCTTATTTTAACTTGCTATTTCTAGCTCTAAAACTCCACCTGCGTGAGGGAGAGCCCTATAGTGAGTCGTATTAGAGGCCATTGCGTGAACCGAAGCTC
TRRAP_3	upstream	AAAAGCACCGACTCGGTGCCACTTTTTCAAGTTGATAACGGACTAGCCTTATTTTAACTTGCTATTTCTAGCTCTAAAACCACGCAGGTGGATGGCATTCCCTATAGTGAGTCGTATTAGAGGCCATTGCGTGAACCGAAGCTC
TRRAP_3	upstream	AAAAGCACCGACTCGGTGCCACTTTTTCAAGTTGATAACGGACTAGCCTTATTTTAACTTGCTATTTCTAGCTCTAAAACTTTTCAGAATGCCATCCACCCTATAGTGAGTCGTATTAGAGGCCATTGCGTGAACCGAAGCTC
TRRAP_3	upstream	AAAAGCACCGACTCGGTGCCACTTTTTCAAGTTGATAACGGACTAGCCTTATTTTAACTTGCTATTTCTAGCTCTAAAACGAGAACCGTTTTCAGAATGCCCTATAGTGAGTCGTATTAGAGGCCATTGCGTGAACCGAAGCTC
TRRAP_3	upstream	AAAAGCACCGACTCGGTGCCACTTTTTCAAGTTGATAACGGACTAGCCTTATTTTAACTTGCTATTTCTAGCTCTAAAACAGCAATGATCTCGTCCCGGACCCTATAGTGAGTCGTATTAGAGGCCATTGCGTGAACCGAAGCTC
TRRAP_3	upstream	AAAAGCACCGACTCGGTGCCACTTTTTCAAGTTGATAACGGACTAGCCTTATTTTAACTTGCTATTTCTAGCTCTAAAACGGACGAGATCATTGCTTGGCCCTATAGTGAGTCGTATTAGAGGCCATTGCGTGAACCGAAGCTC
MYC	downstream	AAAAGCACCGACTCGGTGCCACTTTTTCAAGTTGATAACGGACTAGCCTTATTTTAACTTGCTATTTCTAGCTCTAAAACGGTAAGCACCGAAGTCCACTCCCTATAGTGAGTCGTATTAGAGGCATCTCGTATGCCGTCTTCTGCTTG
MYC	downstream	AAAAGCACCGACTCGGTGCCACTTTTTCAAGTTGATAACGGACTAGCCTTATTTTAACTTGCTATTTCTAGCTCTAAAACAAGTCCACTTGCCTTTTAATCCCTATAGTGAGTCGTATTAGAGGCATCTCGTATGCCGTCTTCTGCTTG
MYC	downstream	AAAAGCACCGACTCGGTGCCACTTTTTCAAGTTGATAACGGACTAGCCTTATTTTAACTTGCTATTTCTAGCTCTAAAACATTTAGGCATTCGACTCATCCCTATAGTGAGTCGTATTAGAGGCATCTCGTATGCCGTCTTCTGCTTG
MYC	upstream	AAAAGCACCGACTCGGTGCCACTTTTTCAAGTTGATAACGGACTAGCCTTATTTTAACTTGCTATTTCTAGCTCTAAAACCCCCGCGTCGGGAGAGTCGCCCTATAGTGAGTCGTATTAGAGGCCATTGCGTGAACCGAAGCTC
MYC	upstream	AAAAGCACCGACTCGGTGCCACTTTTTCAAGTTGATAACGGACTAGCCTTATTTTAACTTGCTATTTCTAGCTCTAAAACTTTGGGGACACTTCCCCGCCCTATAGTGAGTCGTATTAGAGGCCATTGCGTGAACCGAAGCTC
MYC	upstream	AAAAGCACCGACTCGGTGCCACTTTTTCAAGTTGATAACGGACTAGCCTTATTTTAACTTGCTATTTCTAGCTCTAAAACGGCAGCGGCGGGGAAGTGTCCCTATAGTGAGTCGTATTAGAGGCCATTGCGTGAACCGAAGCTC
MYC	upstream	AAAAGCACCGACTCGGTGCCACTTTTTCAAGTTGATAACGGACTAGCCTTATTTTAACTTGCTATTTCTAGCTCTAAAACCTGCCAGGACCCGCTTCTCTCCCTATAGTGAGTCGTATTAGAGGCCATTGCGTGAACCGAAGCTC
MYC	upstream	AAAAGCACCGACTCGGTGCCACTTTTTCAAGTTGATAACGGACTAGCCTTATTTTAACTTGCTATTTCTAGCTCTAAAACTTCAGAGAAGCGGGTCCTGGCCCTATAGTGAGTCGTATTAGAGGCCATTGCGTGAACCGAAGCTC
MYC	upstream	AAAAGCACCGACTCGGTGCCACTTTTTCAAGTTGATAACGGACTAGCCTTATTTTAACTTGCTATTTCTAGCTCTAAAACGGACCCGCTTCTCTGAAAGGCCCTATAGTGAGTCGTATTAGAGGCCATTGCGTGAACCGAAGCTC
MYC	upstream	AAAAGCACCGACTCGGTGCCACTTTTTCAAGTTGATAACGGACTAGCCTTATTTTAACTTGCTATTTCTAGCTCTAAAACCTTCTCTGAAAGGCTCTCCTCCCTATAGTGAGTCGTATTAGAGGCCATTGCGTGAACCGAAGCTC
MYC	upstream	AAAAGCACCGACTCGGTGCCACTTTTTCAAGTTGATAACGGACTAGCCTTATTTTAACTTGCTATTTCTAGCTCTAAAACTGCAGCTGCTTAGACGCTGGCCCTATAGTGAGTCGTATTAGAGGCCATTGCGTGAACCGAAGCTC
MYC	upstream	AAAAGCACCGACTCGGTGCCACTTTTTCAAGTTGATAACGGACTAGCCTTATTTTAACTTGCTATTTCTAGCTCTAAAACGCGTCTAAGCAGCTGCAAGGCCCTATAGTGAGTCGTATTAGAGGCCATTGCGTGAACCGAAGCTC
WRN_2	downstream	AAAAGCACCGACTCGGTGCCACTTTTTCAAGTTGATAACGGACTAGCCTTATTTTAACTTGCTATTTCTAGCTCTAAAACACATCTGACAGTTCTTTCTCCCTATAGTGAGTCGTATTAGAGGCATCTCGTATGCCGTCTTCTGCTTG
WRN_2	downstream	AAAAGCACCGACTCGGTGCCACTTTTTCAAGTTGATAACGGACTAGCCTTATTTTAACTTGCTATTTCTAGCTCTAAAACATGAAATAGCCCAACATCTGCCCTATAGTGAGTCGTATTAGAGGCATCTCGTATGCCGTCTTCTGCTTG
WRN_2	upstream	AAAAGCACCGACTCGGTGCCACTTTTTCAAGTTGATAACGGACTAGCCTTATTTTAACTTGCTATTTCTAGCTCTAAAACAGTTAGACTGCATTTAAACACCCTATAGTGAGTCGTATTAGAGGCCATTGCGTGAACCGAAGCTC
PTCH1_1	downstream	AAAAGCACCGACTCGGTGCCACTTTTTCAAGTTGATAACGGACTAGCCTTATTTTAACTTGCTATTTCTAGCTCTAAAACGCGGGGCTGCTGGCCTTGCCCTATAGTGAGTCGTATTAGAGGCATCTCGTATGCCGTCTTCTGCTTG
PTCH1_1	downstream	AAAAGCACCGACTCGGTGCCACTTTTTCAAGTTGATAACGGACTAGCCTTATTTTAACTTGCTATTTCTAGCTCTAAAACGACGGCAAGGCCAGCAGCCCTATAGTGAGTCGTATTAGAGGCATCTCGTATGCCGTCTTCTGCTTG
PTCH1_1	downstream	AAAAGCACCGACTCGGTGCCACTTTTTCAAGTTGATAACGGACTAGCCTTATTTTAACTTGCTATTTCTAGCTCTAAAACCCCGGACGGCAAGGCCAGCACCCTATAGTGAGTCGTATTAGAGGCATCTCGTATGCCGTCTTCTGCTTG
PTCH1_1	downstream	AAAAGCACCGACTCGGTGCCACTTTTTCAAGTTGATAACGGACTAGCCTTATTTTAACTTGCTATTTCTAGCTCTAAAACGCCTCCCGGACGGCAAGGCCCTATAGTGAGTCGTATTAGAGGCATCTCGTATGCCGTCTTCTGCTTG
PTCH1_1	downstream	AAAAGCACCGACTCGGTGCCACTTTTTCAAGTTGATAACGGACTAGCCTTATTTTAACTTGCTATTTCTAGCTCTAAAACTGCCGTCCGGGAGGCAGGGACCCTATAGTGAGTCGTATTAGAGGCATCTCGTATGCCGTCTTCTGCTTG
PTCH1_1	downstream	AAAAGCACCGACTCGGTGCCACTTTTTCAAGTTGATAACGGACTAGCCTTATTTTAACTTGCTATTTCTAGCTCTAAAACGGAGGCAGGGACCCTGAGTCCCTATAGTGAGTCGTATTAGAGGCATCTCGTATGCCGTCTTCTGCTTG
PTCH1_1	downstream	AAAAGCACCGACTCGGTGCCACTTTTTCAAGTTGATAACGGACTAGCCTTATTTTAACTTGCTATTTCTAGCTCTAAAACGGACTCAGGGTCCCTGCCTCCCTATAGTGAGTCGTATTAGAGGCATCTCGTATGCCGTCTTCTGCTTG
PTCH1_1	downstream	AAAAGCACCGACTCGGTGCCACTTTTTCAAGTTGATAACGGACTAGCCTTATTTTAACTTGCTATTTCTAGCTCTAAAACAGACAGCAGCCCCACCTGGACCCTATAGTGAGTCGTATTAGAGGCATCTCGTATGCCGTCTTCTGCTTG
PTCH1_1	downstream	AAAAGCACCGACTCGGTGCCACTTTTTCAAGTTGATAACGGACTAGCCTTATTTTAACTTGCTATTTCTAGCTCTAAAACGGTGGGGCTGCTGTCTCGGGCCCTATAGTGAGTCGTATTAGAGGCATCTCGTATGCCGTCTTCTGCTTG
PTCH1_1	downstream	AAAAGCACCGACTCGGTGCCACTTTTTCAAGTTGATAACGGACTAGCCTTATTTTAACTTGCTATTTCTAGCTCTAAAACCGAACCCGAGACAGCAGCCCTATAGTGAGTCGTATTAGAGGCATCTCGTATGCCGTCTTCTGCTTG
PTCH1_1	downstream	AAAAGCACCGACTCGGTGCCACTTTTTCAAGTTGATAACGGACTAGCCTTATTTTAACTTGCTATTTCTAGCTCTAAAACGGCATCACCCACCCTCGAACCCTATAGTGAGTCGTATTAGAGGCATCTCGTATGCCGTCTTCTGCTTG
PTCH1_1	upstream	AAAAGCACCGACTCGGTGCCACTTTTTCAAGTTGATAACGGACTAGCCTTATTTTAACTTGCTATTTCTAGCTCTAAAACAGCAATAGGGCCCGCTGGGGCCCTATAGTGAGTCGTATTAGAGGCCATTGCGTGAACCGAAGCTC
PTCH1_1	upstream	AAAAGCACCGACTCGGTGCCACTTTTTCAAGTTGATAACGGACTAGCCTTATTTTAACTTGCTATTTCTAGCTCTAAAACATTGCTAGGGCCAGAATGCCCTATAGTGAGTCGTATTAGAGGCCATTGCGTGAACCGAAGCTC
PTCH1_1	upstream	AAAAGCACCGACTCGGTGCCACTTTTTCAAGTTGATAACGGACTAGCCTTATTTTAACTTGCTATTTCTAGCTCTAAAACGAATGCCCTTCAGTAGAAATCCCTATAGTGAGTCGTATTAGAGGCCATTGCGTGAACCGAAGCTC
PTCH1_1	upstream	AAAAGCACCGACTCGGTGCCACTTTTTCAAGTTGATAACGGACTAGCCTTATTTTAACTTGCTATTTCTAGCTCTAAAACTCAGTAGAAATTTCAAAAGCCCTATAGTGAGTCGTATTAGAGGCCATTGCGTGAACCGAAGCTC
PTCH1_1	upstream	AAAAGCACCGACTCGGTGCCACTTTTTCAAGTTGATAACGGACTAGCCTTATTTTAACTTGCTATTTCTAGCTCTAAAACCGCAGAGACGCTTTTGAAATCCCTATAGTGAGTCGTATTAGAGGCCATTGCGTGAACCGAAGCTC
PTCH1_1	upstream	AAAAGCACCGACTCGGTGCCACTTTTTCAAGTTGATAACGGACTAGCCTTATTTTAACTTGCTATTTCTAGCTCTAAAACCCCCCCTACAGACCGCGCAGCCCTATAGTGAGTCGTATTAGAGGCCATTGCGTGAACCGAAGCTC
PTCH1_3	downstream	AAAAGCACCGACTCGGTGCCACTTTTTCAAGTTGATAACGGACTAGCCTTATTTTAACTTGCTATTTCTAGCTCTAAAACGTTTAAATAAGAGTCTCTGACCCTATAGTGAGTCGTATTAGAGGCATCTCGTATGCCGTCTTCTGCTTG
PTCH1_3	downstream	AAAAGCACCGACTCGGTGCCACTTTTTCAAGTTGATAACGGACTAGCCTTATTTTAACTTGCTATTTCTAGCTCTAAAACCTGTGGCTGAGAGCGAAGTTCCCTATAGTGAGTCGTATTAGAGGCATCTCGTATGCCGTCTTCTGCTTG
PTCH1_3	downstream	AAAAGCACCGACTCGGTGCCACTTTTTCAAGTTGATAACGGACTAGCCTTATTTTAACTTGCTATTTCTAGCTCTAAAACGAAAGCGCCGCTGTGGCTGACCCTATAGTGAGTCGTATTAGAGGCATCTCGTATGCCGTCTTCTGCTTG
PTCH1_3	downstream	AAAAGCACCGACTCGGTGCCACTTTTTCAAGTTGATAACGGACTAGCCTTATTTTAACTTGCTATTTCTAGCTCTAAAACCAGCGGCGCTTTCCGGCCAGCCCTATAGTGAGTCGTATTAGAGGCATCTCGTATGCCGTCTTCTGCTTG
PTCH1_3	downstream	AAAAGCACCGACTCGGTGCCACTTTTTCAAGTTGATAACGGACTAGCCTTATTTTAACTTGCTATTTCTAGCTCTAAAACGCCAGTAGCCTTCCCCTGGGCCCTATAGTGAGTCGTATTAGAGGCATCTCGTATGCCGTCTTCTGCTTG
PTCH1_3	downstream	AAAAGCACCGACTCGGTGCCACTTTTTCAAGTTGATAACGGACTAGCCTTATTTTAACTTGCTATTTCTAGCTCTAAAACGTAGCCTTCCCCTGGGGACGCCCTATAGTGAGTCGTATTAGAGGCATCTCGTATGCCGTCTTCTGCTTG
PTCH1_3	upstream	AAAAGCACCGACTCGGTGCCACTTTTTCAAGTTGATAACGGACTAGCCTTATTTTAACTTGCTATTTCTAGCTCTAAAACACGTGGAGGAGCTGTGGGTGCCCTATAGTGAGTCGTATTAGAGGCCATTGCGTGAACCGAAGCTC
PTCH1_3	upstream	AAAAGCACCGACTCGGTGCCACTTTTTCAAGTTGATAACGGACTAGCCTTATTTTAACTTGCTATTTCTAGCTCTAAAACCAGCTCCTCCACGTTGGTCTCCCTATAGTGAGTCGTATTAGAGGCCATTGCGTGAACCGAAGCTC
PTCH1_3	upstream	AAAAGCACCGACTCGGTGCCACTTTTTCAAGTTGATAACGGACTAGCCTTATTTTAACTTGCTATTTCTAGCTCTAAAACCGAGACCAACGTGGAGGAGCCCTATAGTGAGTCGTATTAGAGGCCATTGCGTGAACCGAAGCTC
PTCH1_3	upstream	AAAAGCACCGACTCGGTGCCACTTTTTCAAGTTGATAACGGACTAGCCTTATTTTAACTTGCTATTTCTAGCTCTAAAACCCACGTTGGTCTCGAGGTTCCCTATAGTGAGTCGTATTAGAGGCCATTGCGTGAACCGAAGCTC
PTCH1_3	upstream	AAAAGCACCGACTCGGTGCCACTTTTTCAAGTTGATAACGGACTAGCCTTATTTTAACTTGCTATTTCTAGCTCTAAAACTCGCGGTGGGATTAAAAGCACCCTATAGTGAGTCGTATTAGAGGCCATTGCGTGAACCGAAGCTC
PTCH1_3	upstream	AAAAGCACCGACTCGGTGCCACTTTTTCAAGTTGATAACGGACTAGCCTTATTTTAACTTGCTATTTCTAGCTCTAAAACCATATTTGGGGCCTTCGCGGCCCTATAGTGAGTCGTATTAGAGGCCATTGCGTGAACCGAAGCTC
PTCH1_3	upstream	AAAAGCACCGACTCGGTGCCACTTTTTCAAGTTGATAACGGACTAGCCTTATTTTAACTTGCTATTTCTAGCTCTAAAACCGAAGGCCCCAAATATGAGGCCCTATAGTGAGTCGTATTAGAGGCCATTGCGTGAACCGAAGCTC
PTCH1_4	downstream	AAAAGCACCGACTCGGTGCCACTTTTTCAAGTTGATAACGGACTAGCCTTATTTTAACTTGCTATTTCTAGCTCTAAAACTCTGCGCCTCCCGCCTCCAGCCCTATAGTGAGTCGTATTAGAGGCATCTCGTATGCCGTCTTCTGCTTG
PTCH1_4	downstream	AAAAGCACCGACTCGGTGCCACTTTTTCAAGTTGATAACGGACTAGCCTTATTTTAACTTGCTATTTCTAGCTCTAAAACCCCGCCTCCAGCCGGCCGTCCCTATAGTGAGTCGTATTAGAGGCATCTCGTATGCCGTCTTCTGCTTG
PTCH1_4	downstream	AAAAGCACCGACTCGGTGCCACTTTTTCAAGTTGATAACGGACTAGCCTTATTTTAACTTGCTATTTCTAGCTCTAAAACCCTCCAGCCGGCCGTCCCGGCCCTATAGTGAGTCGTATTAGAGGCATCTCGTATGCCGTCTTCTGCTTG
PTCH1_4	downstream	AAAAGCACCGACTCGGTGCCACTTTTTCAAGTTGATAACGGACTAGCCTTATTTTAACTTGCTATTTCTAGCTCTAAAACCCAGCCGGCCGTCCCGGGGCCCTATAGTGAGTCGTATTAGAGGCATCTCGTATGCCGTCTTCTGCTTG
PTCH1_4	downstream	AAAAGCACCGACTCGGTGCCACTTTTTCAAGTTGATAACGGACTAGCCTTATTTTAACTTGCTATTTCTAGCTCTAAAACGCCGTCCCGGGGCACCGATACCCTATAGTGAGTCGTATTAGAGGCATCTCGTATGCCGTCTTCTGCTTG
PTCH1_4	downstream	AAAAGCACCGACTCGGTGCCACTTTTTCAAGTTGATAACGGACTAGCCTTATTTTAACTTGCTATTTCTAGCTCTAAAACTCCCGGGGCACCGATACAGCCCTATAGTGAGTCGTATTAGAGGCATCTCGTATGCCGTCTTCTGCTTG
PTCH1_4	downstream	AAAAGCACCGACTCGGTGCCACTTTTTCAAGTTGATAACGGACTAGCCTTATTTTAACTTGCTATTTCTAGCTCTAAAACGGGCACCGATACAGCCGCTGCCCTATAGTGAGTCGTATTAGAGGCATCTCGTATGCCGTCTTCTGCTTG
PTCH1_4	downstream	AAAAGCACCGACTCGGTGCCACTTTTTCAAGTTGATAACGGACTAGCCTTATTTTAACTTGCTATTTCTAGCTCTAAAACATACAGCCGCTGCCGCCGCCCTATAGTGAGTCGTATTAGAGGCATCTCGTATGCCGTCTTCTGCTTG
PTCH1_4	downstream	AAAAGCACCGACTCGGTGCCACTTTTTCAAGTTGATAACGGACTAGCCTTATTTTAACTTGCTATTTCTAGCTCTAAAACAGCCCCAGGACCGCGGCGGCCCTATAGTGAGTCGTATTAGAGGCATCTCGTATGCCGTCTTCTGCTTG
PTCH1_4	downstream	AAAAGCACCGACTCGGTGCCACTTTTTCAAGTTGATAACGGACTAGCCTTATTTTAACTTGCTATTTCTAGCTCTAAAACCCGCGGTCCTGGGGCTCGGCCCTATAGTGAGTCGTATTAGAGGCATCTCGTATGCCGTCTTCTGCTTG
PTCH1_4	downstream	AAAAGCACCGACTCGGTGCCACTTTTTCAAGTTGATAACGGACTAGCCTTATTTTAACTTGCTATTTCTAGCTCTAAAACGGGGCTCGGCGGCGTTACCACCCTATAGTGAGTCGTATTAGAGGCATCTCGTATGCCGTCTTCTGCTTG
PTCH1_4	upstream	AAAAGCACCGACTCGGTGCCACTTTTTCAAGTTGATAACGGACTAGCCTTATTTTAACTTGCTATTTCTAGCTCTAAAACAGGTGCATTTCAGACTCTCTCCCTATAGTGAGTCGTATTAGAGGCCATTGCGTGAACCGAAGCTC
PTCH1_4	upstream	AAAAGCACCGACTCGGTGCCACTTTTTCAAGTTGATAACGGACTAGCCTTATTTTAACTTGCTATTTCTAGCTCTAAAACTGGAAATCTGCTCCAGAGCGCCCTATAGTGAGTCGTATTAGAGGCCATTGCGTGAACCGAAGCTC
PTCH1_4	upstream	AAAAGCACCGACTCGGTGCCACTTTTTCAAGTTGATAACGGACTAGCCTTATTTTAACTTGCTATTTCTAGCTCTAAAACTCGCTCTGGAGCAGATTTCCCTATAGTGAGTCGTATTAGAGGCCATTGCGTGAACCGAAGCTC
PTCH1_4	upstream	AAAAGCACCGACTCGGTGCCACTTTTTCAAGTTGATAACGGACTAGCCTTATTTTAACTTGCTATTTCTAGCTCTAAAACGAGCGAAGGCGGCGTCGCAGCCCTATAGTGAGTCGTATTAGAGGCCATTGCGTGAACCGAAGCTC
PTCH1_4	upstream	AAAAGCACCGACTCGGTGCCACTTTTTCAAGTTGATAACGGACTAGCCTTATTTTAACTTGCTATTTCTAGCTCTAAAACGCTACTGCGACGCCGCCTTCCCTATAGTGAGTCGTATTAGAGGCCATTGCGTGAACCGAAGCTC
PTCH1_4	upstream	AAAAGCACCGACTCGGTGCCACTTTTTCAAGTTGATAACGGACTAGCCTTATTTTAACTTGCTATTTCTAGCTCTAAAACGCCCAGCTACTGCGACGCCGCCCTATAGTGAGTCGTATTAGAGGCCATTGCGTGAACCGAAGCTC
PTCH1_4	upstream	AAAAGCACCGACTCGGTGCCACTTTTTCAAGTTGATAACGGACTAGCCTTATTTTAACTTGCTATTTCTAGCTCTAAAACGGACTATCTGCACCGGCCCACCCTATAGTGAGTCGTATTAGAGGCCATTGCGTGAACCGAAGCTC
PTCH1_4	upstream	AAAAGCACCGACTCGGTGCCACTTTTTCAAGTTGATAACGGACTAGCCTTATTTTAACTTGCTATTTCTAGCTCTAAAACGTGCAGATAGTCCCGGTCCGCCCTATAGTGAGTCGTATTAGAGGCCATTGCGTGAACCGAAGCTC
PTCH1_4	upstream	AAAAGCACCGACTCGGTGCCACTTTTTCAAGTTGATAACGGACTAGCCTTATTTTAACTTGCTATTTCTAGCTCTAAAACGACCGGGACTATCTGCACCGCCCTATAGTGAGTCGTATTAGAGGCCATTGCGTGAACCGAAGCTC
PTCH1_4	upstream	AAAAGCACCGACTCGGTGCCACTTTTTCAAGTTGATAACGGACTAGCCTTATTTTAACTTGCTATTTCTAGCTCTAAAACCGCCGGACCGGGACTATCTGCCCTATAGTGAGTCGTATTAGAGGCCATTGCGTGAACCGAAGCTC
PTCH1_4	upstream	AAAAGCACCGACTCGGTGCCACTTTTTCAAGTTGATAACGGACTAGCCTTATTTTAACTTGCTATTTCTAGCTCTAAAACTGCTGCCGCGCCGGACCGGGCCCTATAGTGAGTCGTATTAGAGGCCATTGCGTGAACCGAAGCTC
PTCH1_4	upstream	AAAAGCACCGACTCGGTGCCACTTTTTCAAGTTGATAACGGACTAGCCTTATTTTAACTTGCTATTTCTAGCTCTAAAACGTCCGGCGCGGCAGCACGGCCCTATAGTGAGTCGTATTAGAGGCCATTGCGTGAACCGAAGCTC
TCEB3	downstream	AAAAGCACCGACTCGGTGCCACTTTTTCAAGTTGATAACGGACTAGCCTTATTTTAACTTGCTATTTCTAGCTCTAAAACAGTTTTTACCAGTGCTTTTACCCTATAGTGAGTCGTATTAGAGGCATCTCGTATGCCGTCTTCTGCTTG
TCEB3	downstream	AAAAGCACCGACTCGGTGCCACTTTTTCAAGTTGATAACGGACTAGCCTTATTTTAACTTGCTATTTCTAGCTCTAAAACTGGGTAATTTCTGAACTGAGCCCTATAGTGAGTCGTATTAGAGGCATCTCGTATGCCGTCTTCTGCTTG
TCEB3	downstream	AAAAGCACCGACTCGGTGCCACTTTTTCAAGTTGATAACGGACTAGCCTTATTTTAACTTGCTATTTCTAGCTCTAAAACAGGTGAACAAAACCAAGTCACCCTATAGTGAGTCGTATTAGAGGCATCTCGTATGCCGTCTTCTGCTTG
TCEB3	downstream	AAAAGCACCGACTCGGTGCCACTTTTTCAAGTTGATAACGGACTAGCCTTATTTTAACTTGCTATTTCTAGCTCTAAAACGCTTCTCTGACTTGGTTTTGCCCTATAGTGAGTCGTATTAGAGGCATCTCGTATGCCGTCTTCTGCTTG
TCEB3	downstream	AAAAGCACCGACTCGGTGCCACTTTTTCAAGTTGATAACGGACTAGCCTTATTTTAACTTGCTATTTCTAGCTCTAAAACGCCGGCTTCTCTGACTTGGTCCCTATAGTGAGTCGTATTAGAGGCATCTCGTATGCCGTCTTCTGCTTG
TCEB3	downstream	AAAAGCACCGACTCGGTGCCACTTTTTCAAGTTGATAACGGACTAGCCTTATTTTAACTTGCTATTTCTAGCTCTAAAACAGTCAGAGAAGCCGGCTGGACCCTATAGTGAGTCGTATTAGAGGCATCTCGTATGCCGTCTTCTGCTTG
TCEB3	downstream	AAAAGCACCGACTCGGTGCCACTTTTTCAAGTTGATAACGGACTAGCCTTATTTTAACTTGCTATTTCTAGCTCTAAAACGCTGGAGCTGATTTAGCCAACCCTATAGTGAGTCGTATTAGAGGCATCTCGTATGCCGTCTTCTGCTTG
TCEB3	upstream	AAAAGCACCGACTCGGTGCCACTTTTTCAAGTTGATAACGGACTAGCCTTATTTTAACTTGCTATTTCTAGCTCTAAAACTGTCTTTTGAATCCTACCTCCCTATAGTGAGTCGTATTAGAGGCCATTGCGTGAACCGAAGCTC
TCEB3	upstream	AAAAGCACCGACTCGGTGCCACTTTTTCAAGTTGATAACGGACTAGCCTTATTTTAACTTGCTATTTCTAGCTCTAAAACGGGCTGGTCATAGCTGAGGTCCCTATAGTGAGTCGTATTAGAGGCCATTGCGTGAACCGAAGCTC
TCEB3	upstream	AAAAGCACCGACTCGGTGCCACTTTTTCAAGTTGATAACGGACTAGCCTTATTTTAACTTGCTATTTCTAGCTCTAAAACCAGCTATGACCAGCCCCGGACCCTATAGTGAGTCGTATTAGAGGCCATTGCGTGAACCGAAGCTC
TCEB3	upstream	AAAAGCACCGACTCGGTGCCACTTTTTCAAGTTGATAACGGACTAGCCTTATTTTAACTTGCTATTTCTAGCTCTAAAACGCCCCGGAAGAAAAAGAAAACCCTATAGTGAGTCGTATTAGAGGCCATTGCGTGAACCGAAGCTC
TCEB3	upstream	AAAAGCACCGACTCGGTGCCACTTTTTCAAGTTGATAACGGACTAGCCTTATTTTAACTTGCTATTTCTAGCTCTAAAACTGGCTGAAGTTTTCACAATCCCTATAGTGAGTCGTATTAGAGGCCATTGCGTGAACCGAAGCTC
TCEB3	upstream	AAAAGCACCGACTCGGTGCCACTTTTTCAAGTTGATAACGGACTAGCCTTATTTTAACTTGCTATTTCTAGCTCTAAAACAGTGCCGTGGCTGAAGTTTTCCCTATAGTGAGTCGTATTAGAGGCCATTGCGTGAACCGAAGCTC
TCEB3	upstream	AAAAGCACCGACTCGGTGCCACTTTTTCAAGTTGATAACGGACTAGCCTTATTTTAACTTGCTATTTCTAGCTCTAAAACTTATCTCCAAGTGCCGTGGCCCTATAGTGAGTCGTATTAGAGGCCATTGCGTGAACCGAAGCTC
TCEB3	upstream	AAAAGCACCGACTCGGTGCCACTTTTTCAAGTTGATAACGGACTAGCCTTATTTTAACTTGCTATTTCTAGCTCTAAAACCGGCACTTGGAGATAAAGGACCCTATAGTGAGTCGTATTAGAGGCCATTGCGTGAACCGAAGCTC
HPS1	downstream	AAAAGCACCGACTCGGTGCCACTTTTTCAAGTTGATAACGGACTAGCCTTATTTTAACTTGCTATTTCTAGCTCTAAAACGCCAGATGGTGCTACCTGCACCCTATAGTGAGTCGTATTAGAGGCATCTCGTATGCCGTCTTCTGCTTG
HPS1	downstream	AAAAGCACCGACTCGGTGCCACTTTTTCAAGTTGATAACGGACTAGCCTTATTTTAACTTGCTATTTCTAGCTCTAAAACGCAGGTAGCACCATCTGGCTCCCTATAGTGAGTCGTATTAGAGGCATCTCGTATGCCGTCTTCTGCTTG
HPS1	downstream	AAAAGCACCGACTCGGTGCCACTTTTTCAAGTTGATAACGGACTAGCCTTATTTTAACTTGCTATTTCTAGCTCTAAAACGATGGTGCTACCTGCAGGCCCTATAGTGAGTCGTATTAGAGGCATCTCGTATGCCGTCTTCTGCTTG
HPS1	downstream	AAAAGCACCGACTCGGTGCCACTTTTTCAAGTTGATAACGGACTAGCCTTATTTTAACTTGCTATTTCTAGCTCTAAAACGTGGCCTGCAGGTAGCACCACCCTATAGTGAGTCGTATTAGAGGCATCTCGTATGCCGTCTTCTGCTTG
HPS1	downstream	AAAAGCACCGACTCGGTGCCACTTTTTCAAGTTGATAACGGACTAGCCTTATTTTAACTTGCTATTTCTAGCTCTAAAACGCAGGCCACAGGTAATAACACCCTATAGTGAGTCGTATTAGAGGCATCTCGTATGCCGTCTTCTGCTTG
HPS1	downstream	AAAAGCACCGACTCGGTGCCACTTTTTCAAGTTGATAACGGACTAGCCTTATTTTAACTTGCTATTTCTAGCTCTAAAACCAGGTAATAACATAACGATGCCCTATAGTGAGTCGTATTAGAGGCATCTCGTATGCCGTCTTCTGCTTG
HPS1	downstream	AAAAGCACCGACTCGGTGCCACTTTTTCAAGTTGATAACGGACTAGCCTTATTTTAACTTGCTATTTCTAGCTCTAAAACTTGCTTACATCTCATGGTACCCTATAGTGAGTCGTATTAGAGGCATCTCGTATGCCGTCTTCTGCTTG
HPS1	downstream	AAAAGCACCGACTCGGTGCCACTTTTTCAAGTTGATAACGGACTAGCCTTATTTTAACTTGCTATTTCTAGCTCTAAAACTGAGATGTAAGCAATGGCTCCCTATAGTGAGTCGTATTAGAGGCATCTCGTATGCCGTCTTCTGCTTG
HPS1	upstream	AAAAGCACCGACTCGGTGCCACTTTTTCAAGTTGATAACGGACTAGCCTTATTTTAACTTGCTATTTCTAGCTCTAAAACCAGAGCCCCCAATACTCACTCCCTATAGTGAGTCGTATTAGAGGCCATTGCGTGAACCGAAGCTC
HPS1	upstream	AAAAGCACCGACTCGGTGCCACTTTTTCAAGTTGATAACGGACTAGCCTTATTTTAACTTGCTATTTCTAGCTCTAAAACCAGTGAGTATTGGGGGCTCTCCCTATAGTGAGTCGTATTAGAGGCCATTGCGTGAACCGAAGCTC
HPS1	upstream	AAAAGCACCGACTCGGTGCCACTTTTTCAAGTTGATAACGGACTAGCCTTATTTTAACTTGCTATTTCTAGCTCTAAAACGCTGATCTGAGATGCCGCAGCCCTATAGTGAGTCGTATTAGAGGCCATTGCGTGAACCGAAGCTC
HPS1	upstream	AAAAGCACCGACTCGGTGCCACTTTTTCAAGTTGATAACGGACTAGCCTTATTTTAACTTGCTATTTCTAGCTCTAAAACGGGCGCCAGCTGATCTGAGACCCTATAGTGAGTCGTATTAGAGGCCATTGCGTGAACCGAAGCTC
HPS1	upstream	AAAAGCACCGACTCGGTGCCACTTTTTCAAGTTGATAACGGACTAGCCTTATTTTAACTTGCTATTTCTAGCTCTAAAACGCCTGGGCGCCAGCTGATCTCCCTATAGTGAGTCGTATTAGAGGCCATTGCGTGAACCGAAGCTC
HPS1	upstream	AAAAGCACCGACTCGGTGCCACTTTTTCAAGTTGATAACGGACTAGCCTTATTTTAACTTGCTATTTCTAGCTCTAAAACGTGCCTGCCTGGGCGCCAGCCCTATAGTGAGTCGTATTAGAGGCCATTGCGTGAACCGAAGCTC
HPS1	upstream	AAAAGCACCGACTCGGTGCCACTTTTTCAAGTTGATAACGGACTAGCCTTATTTTAACTTGCTATTTCTAGCTCTAAAACGGCAGGCACAGGAGAAACTCCCTATAGTGAGTCGTATTAGAGGCCATTGCGTGAACCGAAGCTC
OR51E2	downstream	AAAAGCACCGACTCGGTGCCACTTTTTCAAGTTGATAACGGACTAGCCTTATTTTAACTTGCTATTTCTAGCTCTAAAACCGGACCACAGCCACGATGCCCTATAGTGAGTCGTATTAGAGGCATCTCGTATGCCGTCTTCTGCTTG
OR51E2	downstream	AAAAGCACCGACTCGGTGCCACTTTTTCAAGTTGATAACGGACTAGCCTTATTTTAACTTGCTATTTCTAGCTCTAAAACGATTGGCATCGTGGCTGTGGCCCTATAGTGAGTCGTATTAGAGGCATCTCGTATGCCGTCTTCTGCTTG
OR51E2	downstream	AAAAGCACCGACTCGGTGCCACTTTTTCAAGTTGATAACGGACTAGCCTTATTTTAACTTGCTATTTCTAGCTCTAAAACCAGCCACGATGCCAATCTGGCCCTATAGTGAGTCGTATTAGAGGCATCTCGTATGCCGTCTTCTGCTTG
OR51E2	downstream	AAAAGCACCGACTCGGTGCCACTTTTTCAAGTTGATAACGGACTAGCCTTATTTTAACTTGCTATTTCTAGCTCTAAAACCGATGCCAATCTGGGCTGTTCCCTATAGTGAGTCGTATTAGAGGCATCTCGTATGCCGTCTTCTGCTTG
OR51E2	downstream	AAAAGCACCGACTCGGTGCCACTTTTTCAAGTTGATAACGGACTAGCCTTATTTTAACTTGCTATTTCTAGCTCTAAAACTGCTGCAGTGCTCAACAATACCCTATAGTGAGTCGTATTAGAGGCATCTCGTATGCCGTCTTCTGCTTG
OR51E2	downstream	AAAAGCACCGACTCGGTGCCACTTTTTCAAGTTGATAACGGACTAGCCTTATTTTAACTTGCTATTTCTAGCTCTAAAACCTGCGCCATGCTGCAGTGCTCCCTATAGTGAGTCGTATTAGAGGCATCTCGTATGCCGTCTTCTGCTTG
OR51E2	downstream	AAAAGCACCGACTCGGTGCCACTTTTTCAAGTTGATAACGGACTAGCCTTATTTTAACTTGCTATTTCTAGCTCTAAAACCCCACTGCGCCATGCTGCAGCCCTATAGTGAGTCGTATTAGAGGCATCTCGTATGCCGTCTTCTGCTTG
OR51E2	downstream	AAAAGCACCGACTCGGTGCCACTTTTTCAAGTTGATAACGGACTAGCCTTATTTTAACTTGCTATTTCTAGCTCTAAAACTCTGCCACCCACTGCGCCATCCCTATAGTGAGTCGTATTAGAGGCATCTCGTATGCCGTCTTCTGCTTG
OR51E2	upstream	AAAAGCACCGACTCGGTGCCACTTTTTCAAGTTGATAACGGACTAGCCTTATTTTAACTTGCTATTTCTAGCTCTAAAACACTTCATTACATCCTGGTGGCCCTATAGTGAGTCGTATTAGAGGCCATTGCGTGAACCGAAGCTC
OR51E2	upstream	AAAAGCACCGACTCGGTGCCACTTTTTCAAGTTGATAACGGACTAGCCTTATTTTAACTTGCTATTTCTAGCTCTAAAACATTGTGTCCACCAGGATGTACCCTATAGTGAGTCGTATTAGAGGCCATTGCGTGAACCGAAGCTC
OR51E2	upstream	AAAAGCACCGACTCGGTGCCACTTTTTCAAGTTGATAACGGACTAGCCTTATTTTAACTTGCTATTTCTAGCTCTAAAACGGTGGACACAATAGGAGTGCCCTATAGTGAGTCGTATTAGAGGCCATTGCGTGAACCGAAGCTC
OR51E2	upstream	AAAAGCACCGACTCGGTGCCACTTTTTCAAGTTGATAACGGACTAGCCTTATTTTAACTTGCTATTTCTAGCTCTAAAACCTCGCACTCCTATTGTGTCCCTATAGTGAGTCGTATTAGAGGCCATTGCGTGAACCGAAGCTC
OR51E2	upstream	AAAAGCACCGACTCGGTGCCACTTTTTCAAGTTGATAACGGACTAGCCTTATTTTAACTTGCTATTTCTAGCTCTAAAACATGTCCTCTCGCACTCCTATCCCTATAGTGAGTCGTATTAGAGGCCATTGCGTGAACCGAAGCTC
OR51E2	upstream	AAAAGCACCGACTCGGTGCCACTTTTTCAAGTTGATAACGGACTAGCCTTATTTTAACTTGCTATTTCTAGCTCTAAAACCTCCAATGTCCTCTCGCACTCCCTATAGTGAGTCGTATTAGAGGCCATTGCGTGAACCGAAGCTC
OR51E2	upstream	AAAAGCACCGACTCGGTGCCACTTTTTCAAGTTGATAACGGACTAGCCTTATTTTAACTTGCTATTTCTAGCTCTAAAACTCTGCCACTCCAATGTCCTCCCTATAGTGAGTCGTATTAGAGGCCATTGCGTGAACCGAAGCTC
OR51E2	upstream	AAAAGCACCGACTCGGTGCCACTTTTTCAAGTTGATAACGGACTAGCCTTATTTTAACTTGCTATTTCTAGCTCTAAAACCTGCTGATCAAGCGGCTGGCCCTATAGTGAGTCGTATTAGAGGCCATTGCGTGAACCGAAGCTC
OR51E2	upstream	AAAAGCACCGACTCGGTGCCACTTTTTCAAGTTGATAACGGACTAGCCTTATTTTAACTTGCTATTTCTAGCTCTAAAACGCCGCTTGATCAGCAGAGGCCCTATAGTGAGTCGTATTAGAGGCCATTGCGTGAACCGAAGCTC
OR51E2	upstream	AAAAGCACCGACTCGGTGCCACTTTTTCAAGTTGATAACGGACTAGCCTTATTTTAACTTGCTATTTCTAGCTCTAAAACCTTGATCAGCAGAGGCAGTGCCCTATAGTGAGTCGTATTAGAGGCCATTGCGTGAACCGAAGCTC
OR51E2	upstream	AAAAGCACCGACTCGGTGCCACTTTTTCAAGTTGATAACGGACTAGCCTTATTTTAACTTGCTATTTCTAGCTCTAAAACCTGCCTCTGCTGATCAAGCGCCCTATAGTGAGTCGTATTAGAGGCCATTGCGTGAACCGAAGCTC
WASF3	downstream	AAAAGCACCGACTCGGTGCCACTTTTTCAAGTTGATAACGGACTAGCCTTATTTTAACTTGCTATTTCTAGCTCTAAAACCCCCCTCAGGCCCCAGAGGGCCCTATAGTGAGTCGTATTAGAGGCATCTCGTATGCCGTCTTCTGCTTG
WASF3	downstream	AAAAGCACCGACTCGGTGCCACTTTTTCAAGTTGATAACGGACTAGCCTTATTTTAACTTGCTATTTCTAGCTCTAAAACGGGACCCCTCTGGGGCCTGACCCTATAGTGAGTCGTATTAGAGGCATCTCGTATGCCGTCTTCTGCTTG
WASF3	downstream	AAAAGCACCGACTCGGTGCCACTTTTTCAAGTTGATAACGGACTAGCCTTATTTTAACTTGCTATTTCTAGCTCTAAAACTCGGTGCAGAGGCCTGGGACCCTATAGTGAGTCGTATTAGAGGCATCTCGTATGCCGTCTTCTGCTTG
WASF3	downstream	AAAAGCACCGACTCGGTGCCACTTTTTCAAGTTGATAACGGACTAGCCTTATTTTAACTTGCTATTTCTAGCTCTAAAACGGCCTCTGCACCGATGGCTCCCTATAGTGAGTCGTATTAGAGGCATCTCGTATGCCGTCTTCTGCTTG
WASF3	downstream	AAAAGCACCGACTCGGTGCCACTTTTTCAAGTTGATAACGGACTAGCCTTATTTTAACTTGCTATTTCTAGCTCTAAAACCTGCACCGATGGCTCCAGCACCCTATAGTGAGTCGTATTAGAGGCATCTCGTATGCCGTCTTCTGCTTG
WASF3	downstream	AAAAGCACCGACTCGGTGCCACTTTTTCAAGTTGATAACGGACTAGCCTTATTTTAACTTGCTATTTCTAGCTCTAAAACTAGTCTGCTGGAGCCATCGGCCCTATAGTGAGTCGTATTAGAGGCATCTCGTATGCCGTCTTCTGCTTG
WASF3	downstream	AAAAGCACCGACTCGGTGCCACTTTTTCAAGTTGATAACGGACTAGCCTTATTTTAACTTGCTATTTCTAGCTCTAAAACATGGCTCCAGCAGACTACGGCCCTATAGTGAGTCGTATTAGAGGCATCTCGTATGCCGTCTTCTGCTTG
WASF3	downstream	AAAAGCACCGACTCGGTGCCACTTTTTCAAGTTGATAACGGACTAGCCTTATTTTAACTTGCTATTTCTAGCTCTAAAACGCAGACTACGGGTAACTCAGCCCTATAGTGAGTCGTATTAGAGGCATCTCGTATGCCGTCTTCTGCTTG
WASF3	downstream	AAAAGCACCGACTCGGTGCCACTTTTTCAAGTTGATAACGGACTAGCCTTATTTTAACTTGCTATTTCTAGCTCTAAAACTGTACCCTAATCCCTCCTGGCCCTATAGTGAGTCGTATTAGAGGCATCTCGTATGCCGTCTTCTGCTTG
WASF3	downstream	AAAAGCACCGACTCGGTGCCACTTTTTCAAGTTGATAACGGACTAGCCTTATTTTAACTTGCTATTTCTAGCTCTAAAACAATCCCTCCTGGCCTTGCATCCCTATAGTGAGTCGTATTAGAGGCATCTCGTATGCCGTCTTCTGCTTG
WASF3	upstream	AAAAGCACCGACTCGGTGCCACTTTTTCAAGTTGATAACGGACTAGCCTTATTTTAACTTGCTATTTCTAGCTCTAAAACTGTGGTGGCACGTCACCAGCCCTATAGTGAGTCGTATTAGAGGCCATTGCGTGAACCGAAGCTC
WASF3	upstream	AAAAGCACCGACTCGGTGCCACTTTTTCAAGTTGATAACGGACTAGCCTTATTTTAACTTGCTATTTCTAGCTCTAAAACCCACACGGGCCTGCAAGCCACCCTATAGTGAGTCGTATTAGAGGCCATTGCGTGAACCGAAGCTC
WASF3	upstream	AAAAGCACCGACTCGGTGCCACTTTTTCAAGTTGATAACGGACTAGCCTTATTTTAACTTGCTATTTCTAGCTCTAAAACGGCTTGCAGGCCCGTGTGGTCCCTATAGTGAGTCGTATTAGAGGCCATTGCGTGAACCGAAGCTC
WASF3	upstream	AAAAGCACCGACTCGGTGCCACTTTTTCAAGTTGATAACGGACTAGCCTTATTTTAACTTGCTATTTCTAGCTCTAAAACCAGCCTGGCTTGCAGGCCCGCCCTATAGTGAGTCGTATTAGAGGCCATTGCGTGAACCGAAGCTC
WASF3	upstream	AAAAGCACCGACTCGGTGCCACTTTTTCAAGTTGATAACGGACTAGCCTTATTTTAACTTGCTATTTCTAGCTCTAAAACGCAAGCCAGGCTGCGGAGCACCCTATAGTGAGTCGTATTAGAGGCCATTGCGTGAACCGAAGCTC
WASF3	upstream	AAAAGCACCGACTCGGTGCCACTTTTTCAAGTTGATAACGGACTAGCCTTATTTTAACTTGCTATTTCTAGCTCTAAAACGGCTGCGGAGCATGAGTACCCTATAGTGAGTCGTATTAGAGGCCATTGCGTGAACCGAAGCTC
WASF3	upstream	AAAAGCACCGACTCGGTGCCACTTTTTCAAGTTGATAACGGACTAGCCTTATTTTAACTTGCTATTTCTAGCTCTAAAACGTACTCATGCTCCGCAGCCTCCCTATAGTGAGTCGTATTAGAGGCCATTGCGTGAACCGAAGCTC
WASF3	upstream	AAAAGCACCGACTCGGTGCCACTTTTTCAAGTTGATAACGGACTAGCCTTATTTTAACTTGCTATTTCTAGCTCTAAAACAGGCAGATGGGGGCCGGTACCCTATAGTGAGTCGTATTAGAGGCCATTGCGTGAACCGAAGCTC
WASF3	upstream	AAAAGCACCGACTCGGTGCCACTTTTTCAAGTTGATAACGGACTAGCCTTATTTTAACTTGCTATTTCTAGCTCTAAAACGCCCCCATCTGCCTCGGCGACCCTATAGTGAGTCGTATTAGAGGCCATTGCGTGAACCGAAGCTC
WASF3	upstream	AAAAGCACCGACTCGGTGCCACTTTTTCAAGTTGATAACGGACTAGCCTTATTTTAACTTGCTATTTCTAGCTCTAAAACCGCCGAGGCAGATGGGGGCCCTATAGTGAGTCGTATTAGAGGCCATTGCGTGAACCGAAGCTC
WASF3	upstream	AAAAGCACCGACTCGGTGCCACTTTTTCAAGTTGATAACGGACTAGCCTTATTTTAACTTGCTATTTCTAGCTCTAAAACTGTGCCTCGCCGAGGCAGATCCCTATAGTGAGTCGTATTAGAGGCCATTGCGTGAACCGAAGCTC
WASF3	upstream	AAAAGCACCGACTCGGTGCCACTTTTTCAAGTTGATAACGGACTAGCCTTATTTTAACTTGCTATTTCTAGCTCTAAAACCGGCGAGGCACATGGCCCTCCCTATAGTGAGTCGTATTAGAGGCCATTGCGTGAACCGAAGCTC
BRCA2_2	downstream	AAAAGCACCGACTCGGTGCCACTTTTTCAAGTTGATAACGGACTAGCCTTATTTTAACTTGCTATTTCTAGCTCTAAAACAAAATCAGAACTAATTAACTCCCTATAGTGAGTCGTATTAGAGGCATCTCGTATGCCGTCTTCTGCTTG
BRCA2_2	downstream	AAAAGCACCGACTCGGTGCCACTTTTTCAAGTTGATAACGGACTAGCCTTATTTTAACTTGCTATTTCTAGCTCTAAAACCTTACATTTGCAAATGCTGACCCTATAGTGAGTCGTATTAGAGGCATCTCGTATGCCGTCTTCTGCTTG
BRCA2_2	downstream	AAAAGCACCGACTCGGTGCCACTTTTTCAAGTTGATAACGGACTAGCCTTATTTTAACTTGCTATTTCTAGCTCTAAAACGAATCAGCATTTGCAAATGTCCCTATAGTGAGTCGTATTAGAGGCATCTCGTATGCCGTCTTCTGCTTG
BRCA2_2	upstream	AAAAGCACCGACTCGGTGCCACTTTTTCAAGTTGATAACGGACTAGCCTTATTTTAACTTGCTATTTCTAGCTCTAAAACGCATTCTTCAAAGCTACAGACCCTATAGTGAGTCGTATTAGAGGCCATTGCGTGAACCGAAGCTC
BRCA2_10	downstream	AAAAGCACCGACTCGGTGCCACTTTTTCAAGTTGATAACGGACTAGCCTTATTTTAACTTGCTATTTCTAGCTCTAAAACGTACAAACCTTTCATTGTAACCCTATAGTGAGTCGTATTAGAGGCATCTCGTATGCCGTCTTCTGCTTG
BRCA2_10	downstream	AAAAGCACCGACTCGGTGCCACTTTTTCAAGTTGATAACGGACTAGCCTTATTTTAACTTGCTATTTCTAGCTCTAAAACTAAACTAACAAGCACTTATCCCTATAGTGAGTCGTATTAGAGGCATCTCGTATGCCGTCTTCTGCTTG
CHD2_1	downstream	AAAAGCACCGACTCGGTGCCACTTTTTCAAGTTGATAACGGACTAGCCTTATTTTAACTTGCTATTTCTAGCTCTAAAACTCTGGGGACAGGTCTTCTGGCCCTATAGTGAGTCGTATTAGAGGCATCTCGTATGCCGTCTTCTGCTTG
CHD2_1	downstream	AAAAGCACCGACTCGGTGCCACTTTTTCAAGTTGATAACGGACTAGCCTTATTTTAACTTGCTATTTCTAGCTCTAAAACGAAGACCTGTCCCCAGAAGGCCCTATAGTGAGTCGTATTAGAGGCATCTCGTATGCCGTCTTCTGCTTG
CHD2_1	downstream	AAAAGCACCGACTCGGTGCCACTTTTTCAAGTTGATAACGGACTAGCCTTATTTTAACTTGCTATTTCTAGCTCTAAAACGTCCCCAGAAGGTGCACTGTCCCTATAGTGAGTCGTATTAGAGGCATCTCGTATGCCGTCTTCTGCTTG
CHD2_1	downstream	AAAAGCACCGACTCGGTGCCACTTTTTCAAGTTGATAACGGACTAGCCTTATTTTAACTTGCTATTTCTAGCTCTAAAACAGTAGAGATCTTAAGCAAACCCTATAGTGAGTCGTATTAGAGGCATCTCGTATGCCGTCTTCTGCTTG
CHD2_1	downstream	AAAAGCACCGACTCGGTGCCACTTTTTCAAGTTGATAACGGACTAGCCTTATTTTAACTTGCTATTTCTAGCTCTAAAACATCTACAGCAGATTAAGCTCCCTATAGTGAGTCGTATTAGAGGCATCTCGTATGCCGTCTTCTGCTTG
CHD2_1	downstream	AAAAGCACCGACTCGGTGCCACTTTTTCAAGTTGATAACGGACTAGCCTTATTTTAACTTGCTATTTCTAGCTCTAAAACTCCCAATCTACAGCAGATTACCCTATAGTGAGTCGTATTAGAGGCATCTCGTATGCCGTCTTCTGCTTG
CHD2_1	upstream	AAAAGCACCGACTCGGTGCCACTTTTTCAAGTTGATAACGGACTAGCCTTATTTTAACTTGCTATTTCTAGCTCTAAAACGTTTCCATTTTTCTCTGTGACCCTATAGTGAGTCGTATTAGAGGCCATTGCGTGAACCGAAGCTC
CHD2_1	upstream	AAAAGCACCGACTCGGTGCCACTTTTTCAAGTTGATAACGGACTAGCCTTATTTTAACTTGCTATTTCTAGCTCTAAAACGTTCATCTTCTGAGGGTTCCCTATAGTGAGTCGTATTAGAGGCCATTGCGTGAACCGAAGCTC
CHD2_1	upstream	AAAAGCACCGACTCGGTGCCACTTTTTCAAGTTGATAACGGACTAGCCTTATTTTAACTTGCTATTTCTAGCTCTAAAACGTGCAGAGAGTGAGCCAGAACCCTATAGTGAGTCGTATTAGAGGCCATTGCGTGAACCGAAGCTC
GLYR1	downstream	AAAAGCACCGACTCGGTGCCACTTTTTCAAGTTGATAACGGACTAGCCTTATTTTAACTTGCTATTTCTAGCTCTAAAACGGAAAGAAAAGTCACAGCTTCCCTATAGTGAGTCGTATTAGAGGCATCTCGTATGCCGTCTTCTGCTTG
GLYR1	downstream	AAAAGCACCGACTCGGTGCCACTTTTTCAAGTTGATAACGGACTAGCCTTATTTTAACTTGCTATTTCTAGCTCTAAAACGAAGCTGTGACTTTTCTTTCCCTATAGTGAGTCGTATTAGAGGCATCTCGTATGCCGTCTTCTGCTTG
GLYR1	downstream	AAAAGCACCGACTCGGTGCCACTTTTTCAAGTTGATAACGGACTAGCCTTATTTTAACTTGCTATTTCTAGCTCTAAAACGAGAGCGCTGGGAGAGGGGACCCTATAGTGAGTCGTATTAGAGGCATCTCGTATGCCGTCTTCTGCTTG
GLYR1	downstream	AAAAGCACCGACTCGGTGCCACTTTTTCAAGTTGATAACGGACTAGCCTTATTTTAACTTGCTATTTCTAGCTCTAAAACGCCCAGAGAGCGCTGGGAGACCCTATAGTGAGTCGTATTAGAGGCATCTCGTATGCCGTCTTCTGCTTG
GLYR1	downstream	AAAAGCACCGACTCGGTGCCACTTTTTCAAGTTGATAACGGACTAGCCTTATTTTAACTTGCTATTTCTAGCTCTAAAACGCGCTCTCTGGGCAGGACTCCCTATAGTGAGTCGTATTAGAGGCATCTCGTATGCCGTCTTCTGCTTG
GLYR1	downstream	AAAAGCACCGACTCGGTGCCACTTTTTCAAGTTGATAACGGACTAGCCTTATTTTAACTTGCTATTTCTAGCTCTAAAACTGAGTCCTGCCCAGAGAGCGCCCTATAGTGAGTCGTATTAGAGGCATCTCGTATGCCGTCTTCTGCTTG
GLYR1	downstream	AAAAGCACCGACTCGGTGCCACTTTTTCAAGTTGATAACGGACTAGCCTTATTTTAACTTGCTATTTCTAGCTCTAAAACCTCAGCAACACTCCTTGAGTCCCTATAGTGAGTCGTATTAGAGGCATCTCGTATGCCGTCTTCTGCTTG
GLYR1	upstream	AAAAGCACCGACTCGGTGCCACTTTTTCAAGTTGATAACGGACTAGCCTTATTTTAACTTGCTATTTCTAGCTCTAAAACCATATAAGCCCCTGTCTCCACCCTATAGTGAGTCGTATTAGAGGCCATTGCGTGAACCGAAGCTC
GLYR1	upstream	AAAAGCACCGACTCGGTGCCACTTTTTCAAGTTGATAACGGACTAGCCTTATTTTAACTTGCTATTTCTAGCTCTAAAACGCCGCTAAGATCACCAACATCCCTATAGTGAGTCGTATTAGAGGCCATTGCGTGAACCGAAGCTC
GLYR1	upstream	AAAAGCACCGACTCGGTGCCACTTTTTCAAGTTGATAACGGACTAGCCTTATTTTAACTTGCTATTTCTAGCTCTAAAACCTAAGATCACCAACATCCCGCCCTATAGTGAGTCGTATTAGAGGCCATTGCGTGAACCGAAGCTC
GLYR1	upstream	AAAAGCACCGACTCGGTGCCACTTTTTCAAGTTGATAACGGACTAGCCTTATTTTAACTTGCTATTTCTAGCTCTAAAACACATCCCGTCATTAGACAGCCCTATAGTGAGTCGTATTAGAGGCCATTGCGTGAACCGAAGCTC
GLYR1	upstream	AAAAGCACCGACTCGGTGCCACTTTTTCAAGTTGATAACGGACTAGCCTTATTTTAACTTGCTATTTCTAGCTCTAAAACTCATTAGACAGCTGCTGATTCCCTATAGTGAGTCGTATTAGAGGCCATTGCGTGAACCGAAGCTC
GLYR1	upstream	AAAAGCACCGACTCGGTGCCACTTTTTCAAGTTGATAACGGACTAGCCTTATTTTAACTTGCTATTTCTAGCTCTAAAACGAGACGGGGGCTTCCAGAAACCCTATAGTGAGTCGTATTAGAGGCCATTGCGTGAACCGAAGCTC
BRCA1_2	downstream	AAAAGCACCGACTCGGTGCCACTTTTTCAAGTTGATAACGGACTAGCCTTATTTTAACTTGCTATTTCTAGCTCTAAAACCCTAATTGTACTGAATTGCACCCTATAGTGAGTCGTATTAGAGGCATCTCGTATGCCGTCTTCTGCTTG
BRCA1_2	upstream	AAAAGCACCGACTCGGTGCCACTTTTTCAAGTTGATAACGGACTAGCCTTATTTTAACTTGCTATTTCTAGCTCTAAAACAGAAGAGTAACAAGCCAAATCCCTATAGTGAGTCGTATTAGAGGCCATTGCGTGAACCGAAGCTC
BRCA1_2	upstream	AAAAGCACCGACTCGGTGCCACTTTTTCAAGTTGATAACGGACTAGCCTTATTTTAACTTGCTATTTCTAGCTCTAAAACGCAACTGGAGCCAAGAAGAGCCCTATAGTGAGTCGTATTAGAGGCCATTGCGTGAACCGAAGCTC
BRCA1_2	upstream	AAAAGCACCGACTCGGTGCCACTTTTTCAAGTTGATAACGGACTAGCCTTATTTTAACTTGCTATTTCTAGCTCTAAAACGTTGCAGGTTCTTTACCTTCCCTATAGTGAGTCGTATTAGAGGCCATTGCGTGAACCGAAGCTC
BRCA1_2	upstream	AAAAGCACCGACTCGGTGCCACTTTTTCAAGTTGATAACGGACTAGCCTTATTTTAACTTGCTATTTCTAGCTCTAAAACACAACTCATGGAAGGTAAAGCCCTATAGTGAGTCGTATTAGAGGCCATTGCGTGAACCGAAGCTC
BRCA1_2	upstream	AAAAGCACCGACTCGGTGCCACTTTTTCAAGTTGATAACGGACTAGCCTTATTTTAACTTGCTATTTCTAGCTCTAAAACTCCATGAGTTGTAGGTTTCTCCCTATAGTGAGTCGTATTAGAGGCCATTGCGTGAACCGAAGCTC
BRCA1_2	upstream	AAAAGCACCGACTCGGTGCCACTTTTTCAAGTTGATAACGGACTAGCCTTATTTTAACTTGCTATTTCTAGCTCTAAAACTGAGTTGTAGGTTTCTGCTGCCCTATAGTGAGTCGTATTAGAGGCCATTGCGTGAACCGAAGCTC
BRCA1_2	upstream	AAAAGCACCGACTCGGTGCCACTTTTTCAAGTTGATAACGGACTAGCCTTATTTTAACTTGCTATTTCTAGCTCTAAAACAATGCCAGTCAGGCACAGCACCCTATAGTGAGTCGTATTAGAGGCCATTGCGTGAACCGAAGCTC
BAX	downstream	AAAAGCACCGACTCGGTGCCACTTTTTCAAGTTGATAACGGACTAGCCTTATTTTAACTTGCTATTTCTAGCTCTAAAACGGTCCAGGGCCAGCTCGGGTCCCTATAGTGAGTCGTATTAGAGGCATCTCGTATGCCGTCTTCTGCTTG
BAX	downstream	AAAAGCACCGACTCGGTGCCACTTTTTCAAGTTGATAACGGACTAGCCTTATTTTAACTTGCTATTTCTAGCTCTAAAACAGCTGGCCCTGGACCCGGTGCCCTATAGTGAGTCGTATTAGAGGCATCTCGTATGCCGTCTTCTGCTTG
BAX	downstream	AAAAGCACCGACTCGGTGCCACTTTTTCAAGTTGATAACGGACTAGCCTTATTTTAACTTGCTATTTCTAGCTCTAAAACGAGGCACCGGGTCCAGGGCCCTATAGTGAGTCGTATTAGAGGCATCTCGTATGCCGTCTTCTGCTTG
BAX	downstream	AAAAGCACCGACTCGGTGCCACTTTTTCAAGTTGATAACGGACTAGCCTTATTTTAACTTGCTATTTCTAGCTCTAAAACGGACCCGGTGCCTCAGGATGCCCTATAGTGAGTCGTATTAGAGGCATCTCGTATGCCGTCTTCTGCTTG
BAX	downstream	AAAAGCACCGACTCGGTGCCACTTTTTCAAGTTGATAACGGACTAGCCTTATTTTAACTTGCTATTTCTAGCTCTAAAACGTGCCTCAGGATGCGTCCACCCTATAGTGAGTCGTATTAGAGGCATCTCGTATGCCGTCTTCTGCTTG
BAX	downstream	AAAAGCACCGACTCGGTGCCACTTTTTCAAGTTGATAACGGACTAGCCTTATTTTAACTTGCTATTTCTAGCTCTAAAACCAGGATGCGTCCACCAAGAACCCTATAGTGAGTCGTATTAGAGGCATCTCGTATGCCGTCTTCTGCTTG
BAX	downstream	AAAAGCACCGACTCGGTGCCACTTTTTCAAGTTGATAACGGACTAGCCTTATTTTAACTTGCTATTTCTAGCTCTAAAACCCAAGAAGCTGAGCGAGTGTCCCTATAGTGAGTCGTATTAGAGGCATCTCGTATGCCGTCTTCTGCTTG
BAX	downstream	AAAAGCACCGACTCGGTGCCACTTTTTCAAGTTGATAACGGACTAGCCTTATTTTAACTTGCTATTTCTAGCTCTAAAACGTTCGTCCCCGATGCGCTTGCCCTATAGTGAGTCGTATTAGAGGCATCTCGTATGCCGTCTTCTGCTTG
BAX	upstream	AAAAGCACCGACTCGGTGCCACTTTTTCAAGTTGATAACGGACTAGCCTTATTTTAACTTGCTATTTCTAGCTCTAAAACCAAATCTGTGCCACAATAATCCCTATAGTGAGTCGTATTAGAGGCCATTGCGTGAACCGAAGCTC
BAX	upstream	AAAAGCACCGACTCGGTGCCACTTTTTCAAGTTGATAACGGACTAGCCTTATTTTAACTTGCTATTTCTAGCTCTAAAACGGATGAAACTAGAGTGGGGACCCTATAGTGAGTCGTATTAGAGGCCATTGCGTGAACCGAAGCTC
BAX	upstream	AAAAGCACCGACTCGGTGCCACTTTTTCAAGTTGATAACGGACTAGCCTTATTTTAACTTGCTATTTCTAGCTCTAAAACGCTCGATCCTGGATGAAACTCCCTATAGTGAGTCGTATTAGAGGCCATTGCGTGAACCGAAGCTC
TEAD2	downstream	AAAAGCACCGACTCGGTGCCACTTTTTCAAGTTGATAACGGACTAGCCTTATTTTAACTTGCTATTTCTAGCTCTAAAACCGATCATATAGCTCTCGGAGCCCTATAGTGAGTCGTATTAGAGGCATCTCGTATGCCGTCTTCTGCTTG
TEAD2	downstream	AAAAGCACCGACTCGGTGCCACTTTTTCAAGTTGATAACGGACTAGCCTTATTTTAACTTGCTATTTCTAGCTCTAAAACGAGAAAAAGGGTGGCCTCCGCCCTATAGTGAGTCGTATTAGAGGCATCTCGTATGCCGTCTTCTGCTTG
TEAD2	downstream	AAAAGCACCGACTCGGTGCCACTTTTTCAAGTTGATAACGGACTAGCCTTATTTTAACTTGCTATTTCTAGCTCTAAAACTTTTCTCAGGGAATTTGTCGCCCTATAGTGAGTCGTATTAGAGGCATCTCGTATGCCGTCTTCTGCTTG
TEAD2	downstream	AAAAGCACCGACTCGGTGCCACTTTTTCAAGTTGATAACGGACTAGCCTTATTTTAACTTGCTATTTCTAGCTCTAAAACGCAGATCTACGACAAATTCCCTATAGTGAGTCGTATTAGAGGCATCTCGTATGCCGTCTTCTGCTTG
TEAD2	downstream	AAAAGCACCGACTCGGTGCCACTTTTTCAAGTTGATAACGGACTAGCCTTATTTTAACTTGCTATTTCTAGCTCTAAAACGACGTCCACACTCTCGAGCGCCCTATAGTGAGTCGTATTAGAGGCATCTCGTATGCCGTCTTCTGCTTG
TEAD2	downstream	AAAAGCACCGACTCGGTGCCACTTTTTCAAGTTGATAACGGACTAGCCTTATTTTAACTTGCTATTTCTAGCTCTAAAACCTCGAGAGTGTGGACGTCCGCCCTATAGTGAGTCGTATTAGAGGCATCTCGTATGCCGTCTTCTGCTTG
TEAD2	downstream	AAAAGCACCGACTCGGTGCCACTTTTTCAAGTTGATAACGGACTAGCCTTATTTTAACTTGCTATTTCTAGCTCTAAAACCACTCTCGAGCGGCGGCGCTCCCTATAGTGAGTCGTATTAGAGGCATCTCGTATGCCGTCTTCTGCTTG
TEAD2	upstream	AAAAGCACCGACTCGGTGCCACTTTTTCAAGTTGATAACGGACTAGCCTTATTTTAACTTGCTATTTCTAGCTCTAAAACCTGGCCCTGAGAGAATCTGTCCCTATAGTGAGTCGTATTAGAGGCCATTGCGTGAACCGAAGCTC
TEAD2	upstream	AAAAGCACCGACTCGGTGCCACTTTTTCAAGTTGATAACGGACTAGCCTTATTTTAACTTGCTATTTCTAGCTCTAAAACGCAAAGGCCTCTGGCCCTGACCCTATAGTGAGTCGTATTAGAGGCCATTGCGTGAACCGAAGCTC
TEAD2	upstream	AAAAGCACCGACTCGGTGCCACTTTTTCAAGTTGATAACGGACTAGCCTTATTTTAACTTGCTATTTCTAGCTCTAAAACGAGGCCTTTGCTGGGACACCCTATAGTGAGTCGTATTAGAGGCCATTGCGTGAACCGAAGCTC
TEAD2	upstream	AAAAGCACCGACTCGGTGCCACTTTTTCAAGTTGATAACGGACTAGCCTTATTTTAACTTGCTATTTCTAGCTCTAAAACTTGCTGGGACACCACAGGATCCCTATAGTGAGTCGTATTAGAGGCCATTGCGTGAACCGAAGCTC
TEAD2	upstream	AAAAGCACCGACTCGGTGCCACTTTTTCAAGTTGATAACGGACTAGCCTTATTTTAACTTGCTATTTCTAGCTCTAAAACCAGGATTTGTGAGCACTTTTCCCTATAGTGAGTCGTATTAGAGGCCATTGCGTGAACCGAAGCTC
TEAD2	upstream	AAAAGCACCGACTCGGTGCCACTTTTTCAAGTTGATAACGGACTAGCCTTATTTTAACTTGCTATTTCTAGCTCTAAAACGGTCAAGTTCTGGGTGAGTTCCCTATAGTGAGTCGTATTAGAGGCCATTGCGTGAACCGAAGCTC
TEAD2	upstream	AAAAGCACCGACTCGGTGCCACTTTTTCAAGTTGATAACGGACTAGCCTTATTTTAACTTGCTATTTCTAGCTCTAAAACTCTTCCTGGTCAAGTTCTGGCCCTATAGTGAGTCGTATTAGAGGCCATTGCGTGAACCGAAGCTC
TEAD2	upstream	AAAAGCACCGACTCGGTGCCACTTTTTCAAGTTGATAACGGACTAGCCTTATTTTAACTTGCTATTTCTAGCTCTAAAACGAACTTGACCAGGAAGAAGGCCCTATAGTGAGTCGTATTAGAGGCCATTGCGTGAACCGAAGCTC
trf443704	upstream	AAAAGCACCGACTCGGTGCCACTTTTTCAAGTTGATAACGGACTAGCCTTATTTTAACTTGCTATTTCTAGCTCTAAAACTAGTTTTGGCAGGCACAGTCCCTATAGTGAGTCGTATTAGAGGCCATTGCGTGAACCGAAGCTC
trf443704	upstream	AAAAGCACCGACTCGGTGCCACTTTTTCAAGTTGATAACGGACTAGCCTTATTTTAACTTGCTATTTCTAGCTCTAAAACGCCAAAACTATGGTGTAAAACCCTATAGTGAGTCGTATTAGAGGCCATTGCGTGAACCGAAGCTC
trf443704	upstream	AAAAGCACCGACTCGGTGCCACTTTTTCAAGTTGATAACGGACTAGCCTTATTTTAACTTGCTATTTCTAGCTCTAAAACTTTACACCATAGTTTTGGCACCCTATAGTGAGTCGTATTAGAGGCCATTGCGTGAACCGAAGCTC
MAPRE3	downstream	AAAAGCACCGACTCGGTGCCACTTTTTCAAGTTGATAACGGACTAGCCTTATTTTAACTTGCTATTTCTAGCTCTAAAACGAAGAATCCTCCATCAGCCCTATAGTGAGTCGTATTAGAGGCATCTCGTATGCCGTCTTCTGCTTG
MAPRE3	downstream	AAAAGCACCGACTCGGTGCCACTTTTTCAAGTTGATAACGGACTAGCCTTATTTTAACTTGCTATTTCTAGCTCTAAAACTTTCGGGCTGATGGAGGATTCCCTATAGTGAGTCGTATTAGAGGCATCTCGTATGCCGTCTTCTGCTTG
MAPRE3	downstream	AAAAGCACCGACTCGGTGCCACTTTTTCAAGTTGATAACGGACTAGCCTTATTTTAACTTGCTATTTCTAGCTCTAAAACCCATCAGCCCGAAATGGCGGCCCTATAGTGAGTCGTATTAGAGGCATCTCGTATGCCGTCTTCTGCTTG
MAPRE3	downstream	AAAAGCACCGACTCGGTGCCACTTTTTCAAGTTGATAACGGACTAGCCTTATTTTAACTTGCTATTTCTAGCTCTAAAACAAATGGCGGCCATGAGACTGCCCTATAGTGAGTCGTATTAGAGGCATCTCGTATGCCGTCTTCTGCTTG
MAPRE3	downstream	AAAAGCACCGACTCGGTGCCACTTTTTCAAGTTGATAACGGACTAGCCTTATTTTAACTTGCTATTTCTAGCTCTAAAACTGAGACTGATGCCCAAATTCCCTATAGTGAGTCGTATTAGAGGCATCTCGTATGCCGTCTTCTGCTTG
MAPRE3	downstream	AAAAGCACCGACTCGGTGCCACTTTTTCAAGTTGATAACGGACTAGCCTTATTTTAACTTGCTATTTCTAGCTCTAAAACGTTGGTTGAGTTCAAGAATTCCCTATAGTGAGTCGTATTAGAGGCATCTCGTATGCCGTCTTCTGCTTG
MAPRE3	downstream	AAAAGCACCGACTCGGTGCCACTTTTTCAAGTTGATAACGGACTAGCCTTATTTTAACTTGCTATTTCTAGCTCTAAAACCTCACCTGTTGGTTGAGTTCCCTATAGTGAGTCGTATTAGAGGCATCTCGTATGCCGTCTTCTGCTTG
MAPRE3	downstream	AAAAGCACCGACTCGGTGCCACTTTTTCAAGTTGATAACGGACTAGCCTTATTTTAACTTGCTATTTCTAGCTCTAAAACTCCCACTCACCTGTTGGTTGCCCTATAGTGAGTCGTATTAGAGGCATCTCGTATGCCGTCTTCTGCTTG
MAPRE3	upstream	AAAAGCACCGACTCGGTGCCACTTTTTCAAGTTGATAACGGACTAGCCTTATTTTAACTTGCTATTTCTAGCTCTAAAACCTGTGGAACTGCCCAGAGGACCCTATAGTGAGTCGTATTAGAGGCCATTGCGTGAACCGAAGCTC
MAPRE3	upstream	AAAAGCACCGACTCGGTGCCACTTTTTCAAGTTGATAACGGACTAGCCTTATTTTAACTTGCTATTTCTAGCTCTAAAACCTGGGCAGTTCCACAGAGGACCCTATAGTGAGTCGTATTAGAGGCCATTGCGTGAACCGAAGCTC
MAPRE3	upstream	AAAAGCACCGACTCGGTGCCACTTTTTCAAGTTGATAACGGACTAGCCTTATTTTAACTTGCTATTTCTAGCTCTAAAACGTGGGGGACGTCCTCTGTGGCCCTATAGTGAGTCGTATTAGAGGCCATTGCGTGAACCGAAGCTC
MAPRE3	upstream	AAAAGCACCGACTCGGTGCCACTTTTTCAAGTTGATAACGGACTAGCCTTATTTTAACTTGCTATTTCTAGCTCTAAAACCAGAGGACGTCCCCCACAGGCCCTATAGTGAGTCGTATTAGAGGCCATTGCGTGAACCGAAGCTC
MAPRE3	upstream	AAAAGCACCGACTCGGTGCCACTTTTTCAAGTTGATAACGGACTAGCCTTATTTTAACTTGCTATTTCTAGCTCTAAAACGAGGTCTGCATGTTTTTTGGCCCTATAGTGAGTCGTATTAGAGGCCATTGCGTGAACCGAAGCTC
MAPRE3	upstream	AAAAGCACCGACTCGGTGCCACTTTTTCAAGTTGATAACGGACTAGCCTTATTTTAACTTGCTATTTCTAGCTCTAAAACAAAAACATGCAGACCTCTGGCCCTATAGTGAGTCGTATTAGAGGCCATTGCGTGAACCGAAGCTC
MAPRE3	upstream	AAAAGCACCGACTCGGTGCCACTTTTTCAAGTTGATAACGGACTAGCCTTATTTTAACTTGCTATTTCTAGCTCTAAAACGCCAGAGGTCTGCATGTTTTCCCTATAGTGAGTCGTATTAGAGGCCATTGCGTGAACCGAAGCTC
MAPRE3	upstream	AAAAGCACCGACTCGGTGCCACTTTTTCAAGTTGATAACGGACTAGCCTTATTTTAACTTGCTATTTCTAGCTCTAAAACCTGGCCGGCTGAGCAATGTGCCCTATAGTGAGTCGTATTAGAGGCCATTGCGTGAACCGAAGCTC
MSH6_2	downstream	AAAAGCACCGACTCGGTGCCACTTTTTCAAGTTGATAACGGACTAGCCTTATTTTAACTTGCTATTTCTAGCTCTAAAACTCCTTGCATTACGAAGACTTCCCTATAGTGAGTCGTATTAGAGGCATCTCGTATGCCGTCTTCTGCTTG
MSH6_2	downstream	AAAAGCACCGACTCGGTGCCACTTTTTCAAGTTGATAACGGACTAGCCTTATTTTAACTTGCTATTTCTAGCTCTAAAACAAAAAAGTCTTCGTAATGCACCCTATAGTGAGTCGTATTAGAGGCATCTCGTATGCCGTCTTCTGCTTG
MSH6_2	downstream	AAAAGCACCGACTCGGTGCCACTTTTTCAAGTTGATAACGGACTAGCCTTATTTTAACTTGCTATTTCTAGCTCTAAAACATTAGAATGTCATTAGGAATCCCTATAGTGAGTCGTATTAGAGGCATCTCGTATGCCGTCTTCTGCTTG
MSH6_2	downstream	AAAAGCACCGACTCGGTGCCACTTTTTCAAGTTGATAACGGACTAGCCTTATTTTAACTTGCTATTTCTAGCTCTAAAACAATGACATTCTAATAGGCTGCCCTATAGTGAGTCGTATTAGAGGCATCTCGTATGCCGTCTTCTGCTTG
MSH6_2	downstream	AAAAGCACCGACTCGGTGCCACTTTTTCAAGTTGATAACGGACTAGCCTTATTTTAACTTGCTATTTCTAGCTCTAAAACCACAGCCTATTAGAATGTCACCCTATAGTGAGTCGTATTAGAGGCATCTCGTATGCCGTCTTCTGCTTG
MSH6_2	upstream	AAAAGCACCGACTCGGTGCCACTTTTTCAAGTTGATAACGGACTAGCCTTATTTTAACTTGCTATTTCTAGCTCTAAAACGGCACAGTAAAACATCTGTTCCCTATAGTGAGTCGTATTAGAGGCCATTGCGTGAACCGAAGCTC
MSH6_2	upstream	AAAAGCACCGACTCGGTGCCACTTTTTCAAGTTGATAACGGACTAGCCTTATTTTAACTTGCTATTTCTAGCTCTAAAACGGCTAACTATAGTCGAGGGGCCCTATAGTGAGTCGTATTAGAGGCCATTGCGTGAACCGAAGCTC
MSH6_2	upstream	AAAAGCACCGACTCGGTGCCACTTTTTCAAGTTGATAACGGACTAGCCTTATTTTAACTTGCTATTTCTAGCTCTAAAACTCACCCCCTCGACTATAGTTCCCTATAGTGAGTCGTATTAGAGGCCATTGCGTGAACCGAAGCTC
MSH6_2	upstream	AAAAGCACCGACTCGGTGCCACTTTTTCAAGTTGATAACGGACTAGCCTTATTTTAACTTGCTATTTCTAGCTCTAAAACATGTGTCGCCCAGTAATTCTCCCTATAGTGAGTCGTATTAGAGGCCATTGCGTGAACCGAAGCTC
MSH6_2	upstream	AAAAGCACCGACTCGGTGCCACTTTTTCAAGTTGATAACGGACTAGCCTTATTTTAACTTGCTATTTCTAGCTCTAAAACGCAACAGAATTACTGGGCGACCCTATAGTGAGTCGTATTAGAGGCCATTGCGTGAACCGAAGCTC
MSH6_2	upstream	AAAAGCACCGACTCGGTGCCACTTTTTCAAGTTGATAACGGACTAGCCTTATTTTAACTTGCTATTTCTAGCTCTAAAACGTAATTCTGTTGCCGGAAGACCCTATAGTGAGTCGTATTAGAGGCCATTGCGTGAACCGAAGCTC
LARP7	downstream	AAAAGCACCGACTCGGTGCCACTTTTTCAAGTTGATAACGGACTAGCCTTATTTTAACTTGCTATTTCTAGCTCTAAAACGTGTTTTGAGGTACTCCACTCCCTATAGTGAGTCGTATTAGAGGCATCTCGTATGCCGTCTTCTGCTTG
LARP7	upstream	AAAAGCACCGACTCGGTGCCACTTTTTCAAGTTGATAACGGACTAGCCTTATTTTAACTTGCTATTTCTAGCTCTAAAACTTTCTTTCCTTGTAGGAGCGCCCTATAGTGAGTCGTATTAGAGGCCATTGCGTGAACCGAAGCTC
LARP7	upstream	AAAAGCACCGACTCGGTGCCACTTTTTCAAGTTGATAACGGACTAGCCTTATTTTAACTTGCTATTTCTAGCTCTAAAACTTCGCTCCTACAAGGAAAGACCCTATAGTGAGTCGTATTAGAGGCCATTGCGTGAACCGAAGCTC
LARP7	upstream	AAAAGCACCGACTCGGTGCCACTTTTTCAAGTTGATAACGGACTAGCCTTATTTTAACTTGCTATTTCTAGCTCTAAAACTCCATTCGCTCCTACAAGGACCCTATAGTGAGTCGTATTAGAGGCCATTGCGTGAACCGAAGCTC
LARP7	upstream	AAAAGCACCGACTCGGTGCCACTTTTTCAAGTTGATAACGGACTAGCCTTATTTTAACTTGCTATTTCTAGCTCTAAAACTGTAGGAGCGAATGGATGGACCCTATAGTGAGTCGTATTAGAGGCCATTGCGTGAACCGAAGCTC
LARP7	upstream	AAAAGCACCGACTCGGTGCCACTTTTTCAAGTTGATAACGGACTAGCCTTATTTTAACTTGCTATTTCTAGCTCTAAAACTGCTAGCTTTTTGTAGCGCTCCCTATAGTGAGTCGTATTAGAGGCCATTGCGTGAACCGAAGCTC
MSH3	downstream	AAAAGCACCGACTCGGTGCCACTTTTTCAAGTTGATAACGGACTAGCCTTATTTTAACTTGCTATTTCTAGCTCTAAAACCAATGCCAATAAAAATGTTGCCCTATAGTGAGTCGTATTAGAGGCATCTCGTATGCCGTCTTCTGCTTG
MSH3	downstream	AAAAGCACCGACTCGGTGCCACTTTTTCAAGTTGATAACGGACTAGCCTTATTTTAACTTGCTATTTCTAGCTCTAAAACCACCTGCAAAGTACTTACCACCCTATAGTGAGTCGTATTAGAGGCATCTCGTATGCCGTCTTCTGCTTG
MSH3	downstream	AAAAGCACCGACTCGGTGCCACTTTTTCAAGTTGATAACGGACTAGCCTTATTTTAACTTGCTATTTCTAGCTCTAAAACTGAACATCTAACATTTGTTCCCTATAGTGAGTCGTATTAGAGGCATCTCGTATGCCGTCTTCTGCTTG
MSH3	downstream	AAAAGCACCGACTCGGTGCCACTTTTTCAAGTTGATAACGGACTAGCCTTATTTTAACTTGCTATTTCTAGCTCTAAAACTACATGATAGATCATATTTACCCTATAGTGAGTCGTATTAGAGGCATCTCGTATGCCGTCTTCTGCTTG
MSH3	upstream	AAAAGCACCGACTCGGTGCCACTTTTTCAAGTTGATAACGGACTAGCCTTATTTTAACTTGCTATTTCTAGCTCTAAAACGCTATCTTCTGTGCATCTCTCCCTATAGTGAGTCGTATTAGAGGCCATTGCGTGAACCGAAGCTC
trf764223	upstream	AAAAGCACCGACTCGGTGCCACTTTTTCAAGTTGATAACGGACTAGCCTTATTTTAACTTGCTATTTCTAGCTCTAAAACGAGAGAACTAAACATCTTACCCTATAGTGAGTCGTATTAGAGGCCATTGCGTGAACCGAAGCTC
WRN_1	downstream	AAAAGCACCGACTCGGTGCCACTTTTTCAAGTTGATAACGGACTAGCCTTATTTTAACTTGCTATTTCTAGCTCTAAAACCTGCTGTGCAGTTGTTTCCACCCTATAGTGAGTCGTATTAGAGGCATCTCGTATGCCGTCTTCTGCTTG
WRN_1	downstream	AAAAGCACCGACTCGGTGCCACTTTTTCAAGTTGATAACGGACTAGCCTTATTTTAACTTGCTATTTCTAGCTCTAAAACTTCAGGACATTTCCGCTGCTCCCTATAGTGAGTCGTATTAGAGGCATCTCGTATGCCGTCTTCTGCTTG
WRN_1	upstream	AAAAGCACCGACTCGGTGCCACTTTTTCAAGTTGATAACGGACTAGCCTTATTTTAACTTGCTATTTCTAGCTCTAAAACAAAAACAATGTCTTCATGGGCCCTATAGTGAGTCGTATTAGAGGCCATTGCGTGAACCGAAGCTC
WRN_1	upstream	AAAAGCACCGACTCGGTGCCACTTTTTCAAGTTGATAACGGACTAGCCTTATTTTAACTTGCTATTTCTAGCTCTAAAACTGAAGACATTGTTTTTTGGACCCTATAGTGAGTCGTATTAGAGGCCATTGCGTGAACCGAAGCTC
WRN_1	upstream	AAAAGCACCGACTCGGTGCCACTTTTTCAAGTTGATAACGGACTAGCCTTATTTTAACTTGCTATTTCTAGCTCTAAAACATTTGCAGAGTCCAAAAAACCCTATAGTGAGTCGTATTAGAGGCCATTGCGTGAACCGAAGCTC
PRDM2	downstream	AAAAGCACCGACTCGGTGCCACTTTTTCAAGTTGATAACGGACTAGCCTTATTTTAACTTGCTATTTCTAGCTCTAAAACTTCTTAGATGAATGAGAAACCCTATAGTGAGTCGTATTAGAGGCATCTCGTATGCCGTCTTCTGCTTG
PRDM2	downstream	AAAAGCACCGACTCGGTGCCACTTTTTCAAGTTGATAACGGACTAGCCTTATTTTAACTTGCTATTTCTAGCTCTAAAACGCAAGTAGTGACAAAAACAGCCCTATAGTGAGTCGTATTAGAGGCATCTCGTATGCCGTCTTCTGCTTG
PRDM2	downstream	AAAAGCACCGACTCGGTGCCACTTTTTCAAGTTGATAACGGACTAGCCTTATTTTAACTTGCTATTTCTAGCTCTAAAACTCTGCGGTGGTTGCTGTTACCCTATAGTGAGTCGTATTAGAGGCATCTCGTATGCCGTCTTCTGCTTG
PRDM2	downstream	AAAAGCACCGACTCGGTGCCACTTTTTCAAGTTGATAACGGACTAGCCTTATTTTAACTTGCTATTTCTAGCTCTAAAACCTGTCCGTCTGCGGTGGTTGCCCTATAGTGAGTCGTATTAGAGGCATCTCGTATGCCGTCTTCTGCTTG
PRDM2	downstream	AAAAGCACCGACTCGGTGCCACTTTTTCAAGTTGATAACGGACTAGCCTTATTTTAACTTGCTATTTCTAGCTCTAAAACCATCCGCTGTCCGTCTGCGGCCCTATAGTGAGTCGTATTAGAGGCATCTCGTATGCCGTCTTCTGCTTG
PRDM2	upstream	AAAAGCACCGACTCGGTGCCACTTTTTCAAGTTGATAACGGACTAGCCTTATTTTAACTTGCTATTTCTAGCTCTAAAACTACTGTAATCGAGAGTTCACCCTATAGTGAGTCGTATTAGAGGCCATTGCGTGAACCGAAGCTC
PRDM2	upstream	AAAAGCACCGACTCGGTGCCACTTTTTCAAGTTGATAACGGACTAGCCTTATTTTAACTTGCTATTTCTAGCTCTAAAACATGTAAGTGAACTCTCGATTCCCTATAGTGAGTCGTATTAGAGGCCATTGCGTGAACCGAAGCTC
PRDM2	upstream	AAAAGCACCGACTCGGTGCCACTTTTTCAAGTTGATAACGGACTAGCCTTATTTTAACTTGCTATTTCTAGCTCTAAAACGAATAAACACGCCGCCTTCACCCTATAGTGAGTCGTATTAGAGGCCATTGCGTGAACCGAAGCTC
PRDM2	upstream	AAAAGCACCGACTCGGTGCCACTTTTTCAAGTTGATAACGGACTAGCCTTATTTTAACTTGCTATTTCTAGCTCTAAAACCCTTCAGCTGTCCCAAAAAACCCTATAGTGAGTCGTATTAGAGGCCATTGCGTGAACCGAAGCTC
CHEK1_1	downstream	AAAAGCACCGACTCGGTGCCACTTTTTCAAGTTGATAACGGACTAGCCTTATTTTAACTTGCTATTTCTAGCTCTAAAACCAACCCTTGGAAAAAAATCGCCCTATAGTGAGTCGTATTAGAGGCATCTCGTATGCCGTCTTCTGCTTG
CHEK1_1	downstream	AAAAGCACCGACTCGGTGCCACTTTTTCAAGTTGATAACGGACTAGCCTTATTTTAACTTGCTATTTCTAGCTCTAAAACTGGAAAAAAATCGATTCTGCCCTATAGTGAGTCGTATTAGAGGCATCTCGTATGCCGTCTTCTGCTTG
CHEK1_1	downstream	AAAAGCACCGACTCGGTGCCACTTTTTCAAGTTGATAACGGACTAGCCTTATTTTAACTTGCTATTTCTAGCTCTAAAACAGAGGAGCAGAATCGATTTTCCCTATAGTGAGTCGTATTAGAGGCATCTCGTATGCCGTCTTCTGCTTG
CHEK1_1	downstream	AAAAGCACCGACTCGGTGCCACTTTTTCAAGTTGATAACGGACTAGCCTTATTTTAACTTGCTATTTCTAGCTCTAAAACCTAGGTAACTGAATTATCTTCCCTATAGTGAGTCGTATTAGAGGCATCTCGTATGCCGTCTTCTGCTTG
CHEK1_1	downstream	AAAAGCACCGACTCGGTGCCACTTTTTCAAGTTGATAACGGACTAGCCTTATTTTAACTTGCTATTTCTAGCTCTAAAACAGAAATCGGTACTCTTTCACCCTATAGTGAGTCGTATTAGAGGCATCTCGTATGCCGTCTTCTGCTTG
CHEK1_1	downstream	AAAAGCACCGACTCGGTGCCACTTTTTCAAGTTGATAACGGACTAGCCTTATTTTAACTTGCTATTTCTAGCTCTAAAACATTTCTTGGATATGAAGTCTCCCTATAGTGAGTCGTATTAGAGGCATCTCGTATGCCGTCTTCTGCTTG
CHEK1_1	upstream	AAAAGCACCGACTCGGTGCCACTTTTTCAAGTTGATAACGGACTAGCCTTATTTTAACTTGCTATTTCTAGCTCTAAAACTGGCAATTCTAAAAACAAAGCCCTATAGTGAGTCGTATTAGAGGCCATTGCGTGAACCGAAGCTC
CHEK1_1	upstream	AAAAGCACCGACTCGGTGCCACTTTTTCAAGTTGATAACGGACTAGCCTTATTTTAACTTGCTATTTCTAGCTCTAAAACTGGGACCAACCCAGTGACAGCCCTATAGTGAGTCGTATTAGAGGCCATTGCGTGAACCGAAGCTC
CHEK1_1	upstream	AAAAGCACCGACTCGGTGCCACTTTTTCAAGTTGATAACGGACTAGCCTTATTTTAACTTGCTATTTCTAGCTCTAAAACGACAGCTGTCACTGGGTTGGCCCTATAGTGAGTCGTATTAGAGGCCATTGCGTGAACCGAAGCTC
CHEK1_1	upstream	AAAAGCACCGACTCGGTGCCACTTTTTCAAGTTGATAACGGACTAGCCTTATTTTAACTTGCTATTTCTAGCTCTAAAACACCCAGTGACAGCTGTCAGGCCCTATAGTGAGTCGTATTAGAGGCCATTGCGTGAACCGAAGCTC
CHEK1_1	upstream	AAAAGCACCGACTCGGTGCCACTTTTTCAAGTTGATAACGGACTAGCCTTATTTTAACTTGCTATTTCTAGCTCTAAAACGTGACAGCTGTCAGGAGTATCCCTATAGTGAGTCGTATTAGAGGCCATTGCGTGAACCGAAGCTC
CHEK1_1	upstream	AAAAGCACCGACTCGGTGCCACTTTTTCAAGTTGATAACGGACTAGCCTTATTTTAACTTGCTATTTCTAGCTCTAAAACGTCAGAATACTCCTGACAGCCCTATAGTGAGTCGTATTAGAGGCCATTGCGTGAACCGAAGCTC
POLD3	downstream	AAAAGCACCGACTCGGTGCCACTTTTTCAAGTTGATAACGGACTAGCCTTATTTTAACTTGCTATTTCTAGCTCTAAAACTCTCACCCCCAGTAAAGACTCCCTATAGTGAGTCGTATTAGAGGCATCTCGTATGCCGTCTTCTGCTTG
POLD3	downstream	AAAAGCACCGACTCGGTGCCACTTTTTCAAGTTGATAACGGACTAGCCTTATTTTAACTTGCTATTTCTAGCTCTAAAACAAGAGACCTTCTCACCCCCACCCTATAGTGAGTCGTATTAGAGGCATCTCGTATGCCGTCTTCTGCTTG
POLD3	downstream	AAAAGCACCGACTCGGTGCCACTTTTTCAAGTTGATAACGGACTAGCCTTATTTTAACTTGCTATTTCTAGCTCTAAAACGCTGTCAATAAGCCCAAAGACCCTATAGTGAGTCGTATTAGAGGCATCTCGTATGCCGTCTTCTGCTTG
POLD3	upstream	AAAAGCACCGACTCGGTGCCACTTTTTCAAGTTGATAACGGACTAGCCTTATTTTAACTTGCTATTTCTAGCTCTAAAACTGACAGACACTGTAGGCTGCCCTATAGTGAGTCGTATTAGAGGCCATTGCGTGAACCGAAGCTC
POLD3	upstream	AAAAGCACCGACTCGGTGCCACTTTTTCAAGTTGATAACGGACTAGCCTTATTTTAACTTGCTATTTCTAGCTCTAAAACACAGTGTCTGTCACGGAACCCTATAGTGAGTCGTATTAGAGGCCATTGCGTGAACCGAAGCTC
POLD3	upstream	AAAAGCACCGACTCGGTGCCACTTTTTCAAGTTGATAACGGACTAGCCTTATTTTAACTTGCTATTTCTAGCTCTAAAACGCTTTGGTTCCGTGACAGACCCTATAGTGAGTCGTATTAGAGGCCATTGCGTGAACCGAAGCTC
POLD3	upstream	AAAAGCACCGACTCGGTGCCACTTTTTCAAGTTGATAACGGACTAGCCTTATTTTAACTTGCTATTTCTAGCTCTAAAACGCAGGAGTTGCCAGCTTTGGCCCTATAGTGAGTCGTATTAGAGGCCATTGCGTGAACCGAAGCTC
POLD3	upstream	AAAAGCACCGACTCGGTGCCACTTTTTCAAGTTGATAACGGACTAGCCTTATTTTAACTTGCTATTTCTAGCTCTAAAACAAGCTGGCAACTCCTGCAGGCCCTATAGTGAGTCGTATTAGAGGCCATTGCGTGAACCGAAGCTC
POLD3	upstream	AAAAGCACCGACTCGGTGCCACTTTTTCAAGTTGATAACGGACTAGCCTTATTTTAACTTGCTATTTCTAGCTCTAAAACGCAGGCCTGAAAAAATCCAGCCCTATAGTGAGTCGTATTAGAGGCCATTGCGTGAACCGAAGCTC
POLD3	upstream	AAAAGCACCGACTCGGTGCCACTTTTTCAAGTTGATAACGGACTAGCCTTATTTTAACTTGCTATTTCTAGCTCTAAAACGAAAAAATCCAGCAAAAAAGCCCTATAGTGAGTCGTATTAGAGGCCATTGCGTGAACCGAAGCTC
POLD3	upstream	AAAAGCACCGACTCGGTGCCACTTTTTCAAGTTGATAACGGACTAGCCTTATTTTAACTTGCTATTTCTAGCTCTAAAACGCAAAAAAGCAGAGCCTGTTCCCTATAGTGAGTCGTATTAGAGGCCATTGCGTGAACCGAAGCTC
POLD3	upstream	AAAAGCACCGACTCGGTGCCACTTTTTCAAGTTGATAACGGACTAGCCTTATTTTAACTTGCTATTTCTAGCTCTAAAACTAACAGGCTCTGCTTTTTTGCCCTATAGTGAGTCGTATTAGAGGCCATTGCGTGAACCGAAGCTC
NDUFC2	downstream	AAAAGCACCGACTCGGTGCCACTTTTTCAAGTTGATAACGGACTAGCCTTATTTTAACTTGCTATTTCTAGCTCTAAAACTAATATATAGAAGCTGGCGACCCTATAGTGAGTCGTATTAGAGGCATCTCGTATGCCGTCTTCTGCTTG
NDUFC2	downstream	AAAAGCACCGACTCGGTGCCACTTTTTCAAGTTGATAACGGACTAGCCTTATTTTAACTTGCTATTTCTAGCTCTAAAACGAAATTCAAATGACAAATCCCTATAGTGAGTCGTATTAGAGGCATCTCGTATGCCGTCTTCTGCTTG
NDUFC2	downstream	AAAAGCACCGACTCGGTGCCACTTTTTCAAGTTGATAACGGACTAGCCTTATTTTAACTTGCTATTTCTAGCTCTAAAACTGTGTATTAAGAGTTACATTCCCTATAGTGAGTCGTATTAGAGGCATCTCGTATGCCGTCTTCTGCTTG
NDUFC2	upstream	AAAAGCACCGACTCGGTGCCACTTTTTCAAGTTGATAACGGACTAGCCTTATTTTAACTTGCTATTTCTAGCTCTAAAACGAGGATTTTCCTGAAGAAGGCCCTATAGTGAGTCGTATTAGAGGCCATTGCGTGAACCGAAGCTC
NDUFC2	upstream	AAAAGCACCGACTCGGTGCCACTTTTTCAAGTTGATAACGGACTAGCCTTATTTTAACTTGCTATTTCTAGCTCTAAAACCTGGATGTAATTTCATATATCCCTATAGTGAGTCGTATTAGAGGCCATTGCGTGAACCGAAGCTC
NDUFC2	upstream	AAAAGCACCGACTCGGTGCCACTTTTTCAAGTTGATAACGGACTAGCCTTATTTTAACTTGCTATTTCTAGCTCTAAAACTGAAATGTTTGGATATATGACCCTATAGTGAGTCGTATTAGAGGCCATTGCGTGAACCGAAGCTC
NDUFC2	upstream	AAAAGCACCGACTCGGTGCCACTTTTTCAAGTTGATAACGGACTAGCCTTATTTTAACTTGCTATTTCTAGCTCTAAAACAACATTTCACGGTCCCTCACCCTATAGTGAGTCGTATTAGAGGCCATTGCGTGAACCGAAGCTC
NDUFC2	upstream	AAAAGCACCGACTCGGTGCCACTTTTTCAAGTTGATAACGGACTAGCCTTATTTTAACTTGCTATTTCTAGCTCTAAAACGTATGCTGTGAGGGACCGTGCCCTATAGTGAGTCGTATTAGAGGCCATTGCGTGAACCGAAGCTC
NDUFC2	upstream	AAAAGCACCGACTCGGTGCCACTTTTTCAAGTTGATAACGGACTAGCCTTATTTTAACTTGCTATTTCTAGCTCTAAAACCACAGCATACAGGTAGTCTTCCCTATAGTGAGTCGTATTAGAGGCCATTGCGTGAACCGAAGCTC
ERCC5_1	downstream	AAAAGCACCGACTCGGTGCCACTTTTTCAAGTTGATAACGGACTAGCCTTATTTTAACTTGCTATTTCTAGCTCTAAAACAGGCCTACCTCAAACCCGTGCCCTATAGTGAGTCGTATTAGAGGCATCTCGTATGCCGTCTTCTGCTTG
ERCC5_1	downstream	AAAAGCACCGACTCGGTGCCACTTTTTCAAGTTGATAACGGACTAGCCTTATTTTAACTTGCTATTTCTAGCTCTAAAACCGGGTTTGAGGTAGGCCTCGCCCTATAGTGAGTCGTATTAGAGGCATCTCGTATGCCGTCTTCTGCTTG
ERCC5_1	downstream	AAAAGCACCGACTCGGTGCCACTTTTTCAAGTTGATAACGGACTAGCCTTATTTTAACTTGCTATTTCTAGCTCTAAAACACCTCAAACCCGTGGTGGATCCCTATAGTGAGTCGTATTAGAGGCATCTCGTATGCCGTCTTCTGCTTG
ERCC5_1	downstream	AAAAGCACCGACTCGGTGCCACTTTTTCAAGTTGATAACGGACTAGCCTTATTTTAACTTGCTATTTCTAGCTCTAAAACCAAACCCGTGGTGGATGACTCCCTATAGTGAGTCGTATTAGAGGCATCTCGTATGCCGTCTTCTGCTTG
ERCC5_1	downstream	AAAAGCACCGACTCGGTGCCACTTTTTCAAGTTGATAACGGACTAGCCTTATTTTAACTTGCTATTTCTAGCTCTAAAACTCGAGTCATCCACCACGGGTCCCTATAGTGAGTCGTATTAGAGGCATCTCGTATGCCGTCTTCTGCTTG
ERCC5_1	downstream	AAAAGCACCGACTCGGTGCCACTTTTTCAAGTTGATAACGGACTAGCCTTATTTTAACTTGCTATTTCTAGCTCTAAAACTGGTGGATGACTCGAAGGGACCCTATAGTGAGTCGTATTAGAGGCATCTCGTATGCCGTCTTCTGCTTG
MLH3	downstream	AAAAGCACCGACTCGGTGCCACTTTTTCAAGTTGATAACGGACTAGCCTTATTTTAACTTGCTATTTCTAGCTCTAAAACTTTGCAACAACATTATGGGGCCCTATAGTGAGTCGTATTAGAGGCATCTCGTATGCCGTCTTCTGCTTG
MLH3	downstream	AAAAGCACCGACTCGGTGCCACTTTTTCAAGTTGATAACGGACTAGCCTTATTTTAACTTGCTATTTCTAGCTCTAAAACGCCTCTGCCTTTTGCAACAACCCTATAGTGAGTCGTATTAGAGGCATCTCGTATGCCGTCTTCTGCTTG
MLH3	downstream	AAAAGCACCGACTCGGTGCCACTTTTTCAAGTTGATAACGGACTAGCCTTATTTTAACTTGCTATTTCTAGCTCTAAAACCTTCAGTAGCATCTTTAAATCCCTATAGTGAGTCGTATTAGAGGCATCTCGTATGCCGTCTTCTGCTTG
MLH3	upstream	AAAAGCACCGACTCGGTGCCACTTTTTCAAGTTGATAACGGACTAGCCTTATTTTAACTTGCTATTTCTAGCTCTAAAACCTGGCTTTATAACTCATGTACCCTATAGTGAGTCGTATTAGAGGCCATTGCGTGAACCGAAGCTC
MLH3	upstream	AAAAGCACCGACTCGGTGCCACTTTTTCAAGTTGATAACGGACTAGCCTTATTTTAACTTGCTATTTCTAGCTCTAAAACGTGGAACATAATTTAACTCGCCCTATAGTGAGTCGTATTAGAGGCCATTGCGTGAACCGAAGCTC
MLH3	upstream	AAAAGCACCGACTCGGTGCCACTTTTTCAAGTTGATAACGGACTAGCCTTATTTTAACTTGCTATTTCTAGCTCTAAAACTAACTAAAAACATTTCTTCTCCCTATAGTGAGTCGTATTAGAGGCCATTGCGTGAACCGAAGCTC
BLM_1	downstream	AAAAGCACCGACTCGGTGCCACTTTTTCAAGTTGATAACGGACTAGCCTTATTTTAACTTGCTATTTCTAGCTCTAAAACGGAAATGTTCTCACAAGCACCCTATAGTGAGTCGTATTAGAGGCATCTCGTATGCCGTCTTCTGCTTG
BLM_1	upstream	AAAAGCACCGACTCGGTGCCACTTTTTCAAGTTGATAACGGACTAGCCTTATTTTAACTTGCTATTTCTAGCTCTAAAACTTATTCAATACCCATTTACACCCTATAGTGAGTCGTATTAGAGGCCATTGCGTGAACCGAAGCTC
BLM_1	upstream	AAAAGCACCGACTCGGTGCCACTTTTTCAAGTTGATAACGGACTAGCCTTATTTTAACTTGCTATTTCTAGCTCTAAAACGTTGCTACTTACAAAGGACTCCCTATAGTGAGTCGTATTAGAGGCCATTGCGTGAACCGAAGCTC
BLM_1	upstream	AAAAGCACCGACTCGGTGCCACTTTTTCAAGTTGATAACGGACTAGCCTTATTTTAACTTGCTATTTCTAGCTCTAAAACTTGTAAGTAGCAACTGGGCTCCCTATAGTGAGTCGTATTAGAGGCCATTGCGTGAACCGAAGCTC
CHD2_4	downstream	AAAAGCACCGACTCGGTGCCACTTTTTCAAGTTGATAACGGACTAGCCTTATTTTAACTTGCTATTTCTAGCTCTAAAACAGAACTCATTTGTTTCTCCTCCCTATAGTGAGTCGTATTAGAGGCATCTCGTATGCCGTCTTCTGCTTG
CHD2_4	upstream	AAAAGCACCGACTCGGTGCCACTTTTTCAAGTTGATAACGGACTAGCCTTATTTTAACTTGCTATTTCTAGCTCTAAAACGAAAGTACATAAGTAGATATCCCTATAGTGAGTCGTATTAGAGGCCATTGCGTGAACCGAAGCTC
CHD2_4	upstream	AAAAGCACCGACTCGGTGCCACTTTTTCAAGTTGATAACGGACTAGCCTTATTTTAACTTGCTATTTCTAGCTCTAAAACAGGAAACAAAACAGGGCTATCCCTATAGTGAGTCGTATTAGAGGCCATTGCGTGAACCGAAGCTC
CHD2_4	upstream	AAAAGCACCGACTCGGTGCCACTTTTTCAAGTTGATAACGGACTAGCCTTATTTTAACTTGCTATTTCTAGCTCTAAAACGTTTTGTTTCCTAGGATGATCCCTATAGTGAGTCGTATTAGAGGCCATTGCGTGAACCGAAGCTC
CHD2_4	upstream	AAAAGCACCGACTCGGTGCCACTTTTTCAAGTTGATAACGGACTAGCCTTATTTTAACTTGCTATTTCTAGCTCTAAAACAGCCATCATCCTAGGAAACACCCTATAGTGAGTCGTATTAGAGGCCATTGCGTGAACCGAAGCTC
FLT3LG	downstream	AAAAGCACCGACTCGGTGCCACTTTTTCAAGTTGATAACGGACTAGCCTTATTTTAACTTGCTATTTCTAGCTCTAAAACGACCAACATCTCCCGCCTCCCTATAGTGAGTCGTATTAGAGGCATCTCGTATGCCGTCTTCTGCTTG
FLT3LG	downstream	AAAAGCACCGACTCGGTGCCACTTTTTCAAGTTGATAACGGACTAGCCTTATTTTAACTTGCTATTTCTAGCTCTAAAACACATCTCCCGCCTCCTGCAGCCCTATAGTGAGTCGTATTAGAGGCATCTCGTATGCCGTCTTCTGCTTG
FLT3LG	downstream	AAAAGCACCGACTCGGTGCCACTTTTTCAAGTTGATAACGGACTAGCCTTATTTTAACTTGCTATTTCTAGCTCTAAAACGCAGGAGGCGGGAGATGTTGCCCTATAGTGAGTCGTATTAGAGGCATCTCGTATGCCGTCTTCTGCTTG
FLT3LG	downstream	AAAAGCACCGACTCGGTGCCACTTTTTCAAGTTGATAACGGACTAGCCTTATTTTAACTTGCTATTTCTAGCTCTAAAACCCTCCTGCAGGAGACCTCCGCCCTATAGTGAGTCGTATTAGAGGCATCTCGTATGCCGTCTTCTGCTTG
FLT3LG	downstream	AAAAGCACCGACTCGGTGCCACTTTTTCAAGTTGATAACGGACTAGCCTTATTTTAACTTGCTATTTCTAGCTCTAAAACCCTGCAGGAGACCTCCGAGCCCTATAGTGAGTCGTATTAGAGGCATCTCGTATGCCGTCTTCTGCTTG
FLT3LG	downstream	AAAAGCACCGACTCGGTGCCACTTTTTCAAGTTGATAACGGACTAGCCTTATTTTAACTTGCTATTTCTAGCTCTAAAACGCTGCTCGGAGGTCTCCTGCCCTATAGTGAGTCGTATTAGAGGCATCTCGTATGCCGTCTTCTGCTTG
FLT3LG	downstream	AAAAGCACCGACTCGGTGCCACTTTTTCAAGTTGATAACGGACTAGCCTTATTTTAACTTGCTATTTCTAGCTCTAAAACCCGAGCAGCTGGTGGCGCTGCCCTATAGTGAGTCGTATTAGAGGCATCTCGTATGCCGTCTTCTGCTTG
FLT3LG	downstream	AAAAGCACCGACTCGGTGCCACTTTTTCAAGTTGATAACGGACTAGCCTTATTTTAACTTGCTATTTCTAGCTCTAAAACGGGCTTCAGCGCCACCAGCTCCCTATAGTGAGTCGTATTAGAGGCATCTCGTATGCCGTCTTCTGCTTG
FLT3LG	downstream	AAAAGCACCGACTCGGTGCCACTTTTTCAAGTTGATAACGGACTAGCCTTATTTTAACTTGCTATTTCTAGCTCTAAAACGGATCACTCGCCAGAACTTCCCTATAGTGAGTCGTATTAGAGGCATCTCGTATGCCGTCTTCTGCTTG
FLT3LG	upstream	AAAAGCACCGACTCGGTGCCACTTTTTCAAGTTGATAACGGACTAGCCTTATTTTAACTTGCTATTTCTAGCTCTAAAACGCAACAGGGCCCAGTGAGCTCCCTATAGTGAGTCGTATTAGAGGCCATTGCGTGAACCGAAGCTC
FLT3LG	upstream	AAAAGCACCGACTCGGTGCCACTTTTTCAAGTTGATAACGGACTAGCCTTATTTTAACTTGCTATTTCTAGCTCTAAAACGCTGGCGATGCCCAGCAACACCCTATAGTGAGTCGTATTAGAGGCCATTGCGTGAACCGAAGCTC
FLT3LG	upstream	AAAAGCACCGACTCGGTGCCACTTTTTCAAGTTGATAACGGACTAGCCTTATTTTAACTTGCTATTTCTAGCTCTAAAACTCCCTGCTGGCGATGCCCAGCCCTATAGTGAGTCGTATTAGAGGCCATTGCGTGAACCGAAGCTC
FLT3LG	upstream	AAAAGCACCGACTCGGTGCCACTTTTTCAAGTTGATAACGGACTAGCCTTATTTTAACTTGCTATTTCTAGCTCTAAAACAAGGCCCTTCCCTGCTGGCGCCCTATAGTGAGTCGTATTAGAGGCCATTGCGTGAACCGAAGCTC
FLT3LG	upstream	AAAAGCACCGACTCGGTGCCACTTTTTCAAGTTGATAACGGACTAGCCTTATTTTAACTTGCTATTTCTAGCTCTAAAACGCAGGGAAGGGCCTTTGGCCCTATAGTGAGTCGTATTAGAGGCCATTGCGTGAACCGAAGCTC
FLT3LG	upstream	AAAAGCACCGACTCGGTGCCACTTTTTCAAGTTGATAACGGACTAGCCTTATTTTAACTTGCTATTTCTAGCTCTAAAACCAGGCCAAAGGCCCTTCCCTCCCTATAGTGAGTCGTATTAGAGGCCATTGCGTGAACCGAAGCTC
FLT3LG	upstream	AAAAGCACCGACTCGGTGCCACTTTTTCAAGTTGATAACGGACTAGCCTTATTTTAACTTGCTATTTCTAGCTCTAAAACCCCCTCCGCAGGCCAAAGGCCCTATAGTGAGTCGTATTAGAGGCCATTGCGTGAACCGAAGCTC
FLT3LG	upstream	AAAAGCACCGACTCGGTGCCACTTTTTCAAGTTGATAACGGACTAGCCTTATTTTAACTTGCTATTTCTAGCTCTAAAACTTGGCCTGCGGAGGGGCGGTCCCTATAGTGAGTCGTATTAGAGGCCATTGCGTGAACCGAAGCTC
FLT3LG	upstream	AAAAGCACCGACTCGGTGCCACTTTTTCAAGTTGATAACGGACTAGCCTTATTTTAACTTGCTATTTCTAGCTCTAAAACCGTCATCCCCCCACCGCCCCTATAGTGAGTCGTATTAGAGGCCATTGCGTGAACCGAAGCTC
GRB14	downstream	AAAAGCACCGACTCGGTGCCACTTTTTCAAGTTGATAACGGACTAGCCTTATTTTAACTTGCTATTTCTAGCTCTAAAACGCCAGTGACACATAAATATCCCTATAGTGAGTCGTATTAGAGGCATCTCGTATGCCGTCTTCTGCTTG
GRB14	downstream	AAAAGCACCGACTCGGTGCCACTTTTTCAAGTTGATAACGGACTAGCCTTATTTTAACTTGCTATTTCTAGCTCTAAAACGTGACACATAAATATCACTACCCTATAGTGAGTCGTATTAGAGGCATCTCGTATGCCGTCTTCTGCTTG
GRB14	downstream	AAAAGCACCGACTCGGTGCCACTTTTTCAAGTTGATAACGGACTAGCCTTATTTTAACTTGCTATTTCTAGCTCTAAAACAATTCGCTGAAAAACTGCAACCCTATAGTGAGTCGTATTAGAGGCATCTCGTATGCCGTCTTCTGCTTG
GRB14	downstream	AAAAGCACCGACTCGGTGCCACTTTTTCAAGTTGATAACGGACTAGCCTTATTTTAACTTGCTATTTCTAGCTCTAAAACCGGCATTTGCAGTTTTTCAGCCCTATAGTGAGTCGTATTAGAGGCATCTCGTATGCCGTCTTCTGCTTG
GRB14	upstream	AAAAGCACCGACTCGGTGCCACTTTTTCAAGTTGATAACGGACTAGCCTTATTTTAACTTGCTATTTCTAGCTCTAAAACTTTAGGTAAGCTTGAGTTTCCCTATAGTGAGTCGTATTAGAGGCCATTGCGTGAACCGAAGCTC
GRB14	upstream	AAAAGCACCGACTCGGTGCCACTTTTTCAAGTTGATAACGGACTAGCCTTATTTTAACTTGCTATTTCTAGCTCTAAAACCAGCCTTTTAGGTAAGCTTGCCCTATAGTGAGTCGTATTAGAGGCCATTGCGTGAACCGAAGCTC
GRB14	upstream	AAAAGCACCGACTCGGTGCCACTTTTTCAAGTTGATAACGGACTAGCCTTATTTTAACTTGCTATTTCTAGCTCTAAAACAAAAGGCTGAGGCTTGCTTTCCCTATAGTGAGTCGTATTAGAGGCCATTGCGTGAACCGAAGCTC
GRB14	upstream	AAAAGCACCGACTCGGTGCCACTTTTTCAAGTTGATAACGGACTAGCCTTATTTTAACTTGCTATTTCTAGCTCTAAAACGTACCTTAAAGCAGAATCCACCCTATAGTGAGTCGTATTAGAGGCCATTGCGTGAACCGAAGCTC
GRB14	upstream	AAAAGCACCGACTCGGTGCCACTTTTTCAAGTTGATAACGGACTAGCCTTATTTTAACTTGCTATTTCTAGCTCTAAAACTAAAGCAGAATCCATAGTTACCCTATAGTGAGTCGTATTAGAGGCCATTGCGTGAACCGAAGCTC
GRB14	upstream	AAAAGCACCGACTCGGTGCCACTTTTTCAAGTTGATAACGGACTAGCCTTATTTTAACTTGCTATTTCTAGCTCTAAAACACTAACTATGGATTCTGCTTCCCTATAGTGAGTCGTATTAGAGGCCATTGCGTGAACCGAAGCTC
SLC23A2	downstream	AAAAGCACCGACTCGGTGCCACTTTTTCAAGTTGATAACGGACTAGCCTTATTTTAACTTGCTATTTCTAGCTCTAAAACGTGCACGGCTGTCCTGTGCCCTATAGTGAGTCGTATTAGAGGCATCTCGTATGCCGTCTTCTGCTTG
SLC23A2	downstream	AAAAGCACCGACTCGGTGCCACTTTTTCAAGTTGATAACGGACTAGCCTTATTTTAACTTGCTATTTCTAGCTCTAAAACTGCACAGGCGTAGTAGTCACCCTATAGTGAGTCGTATTAGAGGCATCTCGTATGCCGTCTTCTGCTTG
SLC23A2	downstream	AAAAGCACCGACTCGGTGCCACTTTTTCAAGTTGATAACGGACTAGCCTTATTTTAACTTGCTATTTCTAGCTCTAAAACGCATCATCGAGTCTATTGGTCCCTATAGTGAGTCGTATTAGAGGCATCTCGTATGCCGTCTTCTGCTTG
SLC23A2	downstream	AAAAGCACCGACTCGGTGCCACTTTTTCAAGTTGATAACGGACTAGCCTTATTTTAACTTGCTATTTCTAGCTCTAAAACATAGACTCGATGATGCTGGCCCTATAGTGAGTCGTATTAGAGGCATCTCGTATGCCGTCTTCTGCTTG
SLC23A2	downstream	AAAAGCACCGACTCGGTGCCACTTTTTCAAGTTGATAACGGACTAGCCTTATTTTAACTTGCTATTTCTAGCTCTAAAACTGGTCGCCAGCATCATCGAGCCCTATAGTGAGTCGTATTAGAGGCATCTCGTATGCCGTCTTCTGCTTG
SLC23A2	downstream	AAAAGCACCGACTCGGTGCCACTTTTTCAAGTTGATAACGGACTAGCCTTATTTTAACTTGCTATTTCTAGCTCTAAAACCGGCACTGAGCATGCCGATGCCCTATAGTGAGTCGTATTAGAGGCATCTCGTATGCCGTCTTCTGCTTG
SLC23A2	downstream	AAAAGCACCGACTCGGTGCCACTTTTTCAAGTTGATAACGGACTAGCCTTATTTTAACTTGCTATTTCTAGCTCTAAAACGTGTCATCGGCATGCTCAGTCCCTATAGTGAGTCGTATTAGAGGCATCTCGTATGCCGTCTTCTGCTTG
SLC23A2	downstream	AAAAGCACCGACTCGGTGCCACTTTTTCAAGTTGATAACGGACTAGCCTTATTTTAACTTGCTATTTCTAGCTCTAAAACATGACACCGGCCGCAGACACCCTATAGTGAGTCGTATTAGAGGCATCTCGTATGCCGTCTTCTGCTTG
SLC23A2	upstream	AAAAGCACCGACTCGGTGCCACTTTTTCAAGTTGATAACGGACTAGCCTTATTTTAACTTGCTATTTCTAGCTCTAAAACTGTTACTTTGTTCTTAGGTTCCCTATAGTGAGTCGTATTAGAGGCCATTGCGTGAACCGAAGCTC
SLC23A2	upstream	AAAAGCACCGACTCGGTGCCACTTTTTCAAGTTGATAACGGACTAGCCTTATTTTAACTTGCTATTTCTAGCTCTAAAACAAGAACAAAGTAACAAGGTGCCCTATAGTGAGTCGTATTAGAGGCCATTGCGTGAACCGAAGCTC
SLC23A2	upstream	AAAAGCACCGACTCGGTGCCACTTTTTCAAGTTGATAACGGACTAGCCTTATTTTAACTTGCTATTTCTAGCTCTAAAACGCACCTTGTTACTTTGTTCTCCCTATAGTGAGTCGTATTAGAGGCCATTGCGTGAACCGAAGCTC
SLC23A2	upstream	AAAAGCACCGACTCGGTGCCACTTTTTCAAGTTGATAACGGACTAGCCTTATTTTAACTTGCTATTTCTAGCTCTAAAACGATTGGTCCCAGCACCTTGTCCCTATAGTGAGTCGTATTAGAGGCCATTGCGTGAACCGAAGCTC
SLC23A2	upstream	AAAAGCACCGACTCGGTGCCACTTTTTCAAGTTGATAACGGACTAGCCTTATTTTAACTTGCTATTTCTAGCTCTAAAACATCAGGAACTTGTCTTCTCACCCTATAGTGAGTCGTATTAGAGGCCATTGCGTGAACCGAAGCTC
SLC23A2	upstream	AAAAGCACCGACTCGGTGCCACTTTTTCAAGTTGATAACGGACTAGCCTTATTTTAACTTGCTATTTCTAGCTCTAAAACGAGAAGACAAGTTCCTGATTCCCTATAGTGAGTCGTATTAGAGGCCATTGCGTGAACCGAAGCTC
SLC23A2	upstream	AAAAGCACCGACTCGGTGCCACTTTTTCAAGTTGATAACGGACTAGCCTTATTTTAACTTGCTATTTCTAGCTCTAAAACCGCAATAAACAGGTACGTTCCCTATAGTGAGTCGTATTAGAGGCCATTGCGTGAACCGAAGCTC
CLOCK	downstream	AAAAGCACCGACTCGGTGCCACTTTTTCAAGTTGATAACGGACTAGCCTTATTTTAACTTGCTATTTCTAGCTCTAAAACTCAAGAGCCTGAAATTAAACCCTATAGTGAGTCGTATTAGAGGCATCTCGTATGCCGTCTTCTGCTTG
CLOCK	downstream	AAAAGCACCGACTCGGTGCCACTTTTTCAAGTTGATAACGGACTAGCCTTATTTTAACTTGCTATTTCTAGCTCTAAAACGAAATTAAACATAATGATATCCCTATAGTGAGTCGTATTAGAGGCATCTCGTATGCCGTCTTCTGCTTG
CLOCK	upstream	AAAAGCACCGACTCGGTGCCACTTTTTCAAGTTGATAACGGACTAGCCTTATTTTAACTTGCTATTTCTAGCTCTAAAACACAATCTACTTCGTATTAAACCCTATAGTGAGTCGTATTAGAGGCCATTGCGTGAACCGAAGCTC
CLOCK	upstream	AAAAGCACCGACTCGGTGCCACTTTTTCAAGTTGATAACGGACTAGCCTTATTTTAACTTGCTATTTCTAGCTCTAAAACGTAAGTATAAAGATCCTACACCCTATAGTGAGTCGTATTAGAGGCCATTGCGTGAACCGAAGCTC
RAD50	downstream	AAAAGCACCGACTCGGTGCCACTTTTTCAAGTTGATAACGGACTAGCCTTATTTTAACTTGCTATTTCTAGCTCTAAAACGCATTTCATCACGCCGCTTTCCCTATAGTGAGTCGTATTAGAGGCATCTCGTATGCCGTCTTCTGCTTG
RAD50	downstream	AAAAGCACCGACTCGGTGCCACTTTTTCAAGTTGATAACGGACTAGCCTTATTTTAACTTGCTATTTCTAGCTCTAAAACCATGGGCACAAGTCCCAGCACCCTATAGTGAGTCGTATTAGAGGCATCTCGTATGCCGTCTTCTGCTTG
RAD50	downstream	AAAAGCACCGACTCGGTGCCACTTTTTCAAGTTGATAACGGACTAGCCTTATTTTAACTTGCTATTTCTAGCTCTAAAACTTCTTACCTCATGGGCACAACCCTATAGTGAGTCGTATTAGAGGCATCTCGTATGCCGTCTTCTGCTTG
RAD50	downstream	AAAAGCACCGACTCGGTGCCACTTTTTCAAGTTGATAACGGACTAGCCTTATTTTAACTTGCTATTTCTAGCTCTAAAACTGAGGTAAGAATGGGATTTACCCTATAGTGAGTCGTATTAGAGGCATCTCGTATGCCGTCTTCTGCTTG
RAD50	downstream	AAAAGCACCGACTCGGTGCCACTTTTTCAAGTTGATAACGGACTAGCCTTATTTTAACTTGCTATTTCTAGCTCTAAAACTCACTGTACATGTAGCAGCACCCTATAGTGAGTCGTATTAGAGGCATCTCGTATGCCGTCTTCTGCTTG
RAD50	upstream	AAAAGCACCGACTCGGTGCCACTTTTTCAAGTTGATAACGGACTAGCCTTATTTTAACTTGCTATTTCTAGCTCTAAAACCTGTCTGAAAAACTCTCTGACCCTATAGTGAGTCGTATTAGAGGCCATTGCGTGAACCGAAGCTC
RAD50	upstream	AAAAGCACCGACTCGGTGCCACTTTTTCAAGTTGATAACGGACTAGCCTTATTTTAACTTGCTATTTCTAGCTCTAAAACGATAAACTCAAGTCAACAGACCCTATAGTGAGTCGTATTAGAGGCCATTGCGTGAACCGAAGCTC
SEC63_1	downstream	AAAAGCACCGACTCGGTGCCACTTTTTCAAGTTGATAACGGACTAGCCTTATTTTAACTTGCTATTTCTAGCTCTAAAACGCTGTGAATCATAACACGTCCCTATAGTGAGTCGTATTAGAGGCATCTCGTATGCCGTCTTCTGCTTG
SEC63_1	upstream	AAAAGCACCGACTCGGTGCCACTTTTTCAAGTTGATAACGGACTAGCCTTATTTTAACTTGCTATTTCTAGCTCTAAAACACACCTGTGCTATTACCACACCCTATAGTGAGTCGTATTAGAGGCCATTGCGTGAACCGAAGCTC
TTK_1_TTK_2	downstream	AAAAGCACCGACTCGGTGCCACTTTTTCAAGTTGATAACGGACTAGCCTTATTTTAACTTGCTATTTCTAGCTCTAAAACCCTATAAAATATATTGGACTCCCTATAGTGAGTCGTATTAGAGGCATCTCGTATGCCGTCTTCTGCTTG
TTK_1_TTK_2	downstream	AAAAGCACCGACTCGGTGCCACTTTTTCAAGTTGATAACGGACTAGCCTTATTTTAACTTGCTATTTCTAGCTCTAAAACCAGGGATTCAAGAGTATAACCCTATAGTGAGTCGTATTAGAGGCATCTCGTATGCCGTCTTCTGCTTG
TTK_1_TTK_2	downstream	AAAAGCACCGACTCGGTGCCACTTTTTCAAGTTGATAACGGACTAGCCTTATTTTAACTTGCTATTTCTAGCTCTAAAACGTGGAAATCTACATTTGAAGCCCTATAGTGAGTCGTATTAGAGGCATCTCGTATGCCGTCTTCTGCTTG
TTK_1_TTK_2	upstream	AAAAGCACCGACTCGGTGCCACTTTTTCAAGTTGATAACGGACTAGCCTTATTTTAACTTGCTATTTCTAGCTCTAAAACCTATAGTGTTCATATAAAGTCCCTATAGTGAGTCGTATTAGAGGCCATTGCGTGAACCGAAGCTC
MLL3	downstream	AAAAGCACCGACTCGGTGCCACTTTTTCAAGTTGATAACGGACTAGCCTTATTTTAACTTGCTATTTCTAGCTCTAAAACATTGATGATAAGTTAGATAACCCTATAGTGAGTCGTATTAGAGGCATCTCGTATGCCGTCTTCTGCTTG
MLL3	downstream	AAAAGCACCGACTCGGTGCCACTTTTTCAAGTTGATAACGGACTAGCCTTATTTTAACTTGCTATTTCTAGCTCTAAAACTCCAATTGATGATAAGTTAGCCCTATAGTGAGTCGTATTAGAGGCATCTCGTATGCCGTCTTCTGCTTG
MLL3	downstream	AAAAGCACCGACTCGGTGCCACTTTTTCAAGTTGATAACGGACTAGCCTTATTTTAACTTGCTATTTCTAGCTCTAAAACCATTAAACATGCTTTTCTTACCCTATAGTGAGTCGTATTAGAGGCATCTCGTATGCCGTCTTCTGCTTG
MLL3	downstream	AAAAGCACCGACTCGGTGCCACTTTTTCAAGTTGATAACGGACTAGCCTTATTTTAACTTGCTATTTCTAGCTCTAAAACTGTCAAGTTCTGGATCTGTACCCTATAGTGAGTCGTATTAGAGGCATCTCGTATGCCGTCTTCTGCTTG
trf755878	upstream	AAAAGCACCGACTCGGTGCCACTTTTTCAAGTTGATAACGGACTAGCCTTATTTTAACTTGCTATTTCTAGCTCTAAAACAATTCCTCAAAGAGATCCATCCCTATAGTGAGTCGTATTAGAGGCCATTGCGTGAACCGAAGCTC
trf755878	upstream	AAAAGCACCGACTCGGTGCCACTTTTTCAAGTTGATAACGGACTAGCCTTATTTTAACTTGCTATTTCTAGCTCTAAAACGGTCATGGATCTCTTTGAGGCCCTATAGTGAGTCGTATTAGAGGCCATTGCGTGAACCGAAGCTC
trf755878	upstream	AAAAGCACCGACTCGGTGCCACTTTTTCAAGTTGATAACGGACTAGCCTTATTTTAACTTGCTATTTCTAGCTCTAAAACCAAAGAGATCCATGACCAGGCCCTATAGTGAGTCGTATTAGAGGCCATTGCGTGAACCGAAGCTC
trf755878	upstream	AAAAGCACCGACTCGGTGCCACTTTTTCAAGTTGATAACGGACTAGCCTTATTTTAACTTGCTATTTCTAGCTCTAAAACTTCCTGGTCATGGATCTCTTCCCTATAGTGAGTCGTATTAGAGGCCATTGCGTGAACCGAAGCTC
trf755878	upstream	AAAAGCACCGACTCGGTGCCACTTTTTCAAGTTGATAACGGACTAGCCTTATTTTAACTTGCTATTTCTAGCTCTAAAACTGACCAGGAAAGGTTTAAATCCCTATAGTGAGTCGTATTAGAGGCCATTGCGTGAACCGAAGCTC
trf755878	upstream	AAAAGCACCGACTCGGTGCCACTTTTTCAAGTTGATAACGGACTAGCCTTATTTTAACTTGCTATTTCTAGCTCTAAAACGGAAAGGTTTAAATCACATACCCTATAGTGAGTCGTATTAGAGGCCATTGCGTGAACCGAAGCTC
TMEM60	downstream	AAAAGCACCGACTCGGTGCCACTTTTTCAAGTTGATAACGGACTAGCCTTATTTTAACTTGCTATTTCTAGCTCTAAAACCGACATGGATCACACAATATCCCTATAGTGAGTCGTATTAGAGGCATCTCGTATGCCGTCTTCTGCTTG
TMEM60	downstream	AAAAGCACCGACTCGGTGCCACTTTTTCAAGTTGATAACGGACTAGCCTTATTTTAACTTGCTATTTCTAGCTCTAAAACTGTCGAGGGTCAAAGCCAGACCCTATAGTGAGTCGTATTAGAGGCATCTCGTATGCCGTCTTCTGCTTG
TMEM60	downstream	AAAAGCACCGACTCGGTGCCACTTTTTCAAGTTGATAACGGACTAGCCTTATTTTAACTTGCTATTTCTAGCTCTAAAACGACTTACACCGCCCAGCCATCCCTATAGTGAGTCGTATTAGAGGCATCTCGTATGCCGTCTTCTGCTTG
TMEM60	downstream	AAAAGCACCGACTCGGTGCCACTTTTTCAAGTTGATAACGGACTAGCCTTATTTTAACTTGCTATTTCTAGCTCTAAAACCCCAGCCATTTTCACAATCACCCTATAGTGAGTCGTATTAGAGGCATCTCGTATGCCGTCTTCTGCTTG
TMEM60	downstream	AAAAGCACCGACTCGGTGCCACTTTTTCAAGTTGATAACGGACTAGCCTTATTTTAACTTGCTATTTCTAGCTCTAAAACGCCATTTTCACAATCAGCAGCCCTATAGTGAGTCGTATTAGAGGCATCTCGTATGCCGTCTTCTGCTTG
TMEM60	downstream	AAAAGCACCGACTCGGTGCCACTTTTTCAAGTTGATAACGGACTAGCCTTATTTTAACTTGCTATTTCTAGCTCTAAAACGCTGATTGTGAAAATGGCTGCCCTATAGTGAGTCGTATTAGAGGCATCTCGTATGCCGTCTTCTGCTTG
TMEM60	downstream	AAAAGCACCGACTCGGTGCCACTTTTTCAAGTTGATAACGGACTAGCCTTATTTTAACTTGCTATTTCTAGCTCTAAAACTTTTCACAATCAGCAGGACACCCTATAGTGAGTCGTATTAGAGGCATCTCGTATGCCGTCTTCTGCTTG
TMEM60	downstream	AAAAGCACCGACTCGGTGCCACTTTTTCAAGTTGATAACGGACTAGCCTTATTTTAACTTGCTATTTCTAGCTCTAAAACTCTTGTCCTGCTGATTGTGACCCTATAGTGAGTCGTATTAGAGGCATCTCGTATGCCGTCTTCTGCTTG
TMEM60	upstream	AAAAGCACCGACTCGGTGCCACTTTTTCAAGTTGATAACGGACTAGCCTTATTTTAACTTGCTATTTCTAGCTCTAAAACCGCACTCTGTGCTAAACTGGCCCTATAGTGAGTCGTATTAGAGGCCATTGCGTGAACCGAAGCTC
TMEM60	upstream	AAAAGCACCGACTCGGTGCCACTTTTTCAAGTTGATAACGGACTAGCCTTATTTTAACTTGCTATTTCTAGCTCTAAAACGTTTAGCACAGAGTGCGAGGCCCTATAGTGAGTCGTATTAGAGGCCATTGCGTGAACCGAAGCTC
TMEM60	upstream	AAAAGCACCGACTCGGTGCCACTTTTTCAAGTTGATAACGGACTAGCCTTATTTTAACTTGCTATTTCTAGCTCTAAAACTCTGCCTCGCACTCTGTGCTCCCTATAGTGAGTCGTATTAGAGGCCATTGCGTGAACCGAAGCTC
TMEM60	upstream	AAAAGCACCGACTCGGTGCCACTTTTTCAAGTTGATAACGGACTAGCCTTATTTTAACTTGCTATTTCTAGCTCTAAAACCATTGCAATGTTACTTAAATCCCTATAGTGAGTCGTATTAGAGGCCATTGCGTGAACCGAAGCTC
TMEM60	upstream	AAAAGCACCGACTCGGTGCCACTTTTTCAAGTTGATAACGGACTAGCCTTATTTTAACTTGCTATTTCTAGCTCTAAAACGGTACCTCATTGCAATGTTACCCTATAGTGAGTCGTATTAGAGGCCATTGCGTGAACCGAAGCTC
AIM2	downstream	AAAAGCACCGACTCGGTGCCACTTTTTCAAGTTGATAACGGACTAGCCTTATTTTAACTTGCTATTTCTAGCTCTAAAACTAATAACCTGGATGGAGAAACCCTATAGTGAGTCGTATTAGAGGCATCTCGTATGCCGTCTTCTGCTTG
AIM2	downstream	AAAAGCACCGACTCGGTGCCACTTTTTCAAGTTGATAACGGACTAGCCTTATTTTAACTTGCTATTTCTAGCTCTAAAACGGATGGAGAAAAAAAACATGCCCTATAGTGAGTCGTATTAGAGGCATCTCGTATGCCGTCTTCTGCTTG
AIM2	downstream	AAAAGCACCGACTCGGTGCCACTTTTTCAAGTTGATAACGGACTAGCCTTATTTTAACTTGCTATTTCTAGCTCTAAAACCTCATCGACTGCATCTCAGACCCTATAGTGAGTCGTATTAGAGGCATCTCGTATGCCGTCTTCTGCTTG
AIM2	downstream	AAAAGCACCGACTCGGTGCCACTTTTTCAAGTTGATAACGGACTAGCCTTATTTTAACTTGCTATTTCTAGCTCTAAAACTAGTGACTGCAAACAGTGGACCCTATAGTGAGTCGTATTAGAGGCATCTCGTATGCCGTCTTCTGCTTG
AIM2	downstream	AAAAGCACCGACTCGGTGCCACTTTTTCAAGTTGATAACGGACTAGCCTTATTTTAACTTGCTATTTCTAGCTCTAAAACCTGTTTGCAGTCACTATGGCCCTATAGTGAGTCGTATTAGAGGCATCTCGTATGCCGTCTTCTGCTTG
AIM2	upstream	AAAAGCACCGACTCGGTGCCACTTTTTCAAGTTGATAACGGACTAGCCTTATTTTAACTTGCTATTTCTAGCTCTAAAACCTTCAATCAGATTGTAAGTTCCCTATAGTGAGTCGTATTAGAGGCCATTGCGTGAACCGAAGCTC
AIM2	upstream	AAAAGCACCGACTCGGTGCCACTTTTTCAAGTTGATAACGGACTAGCCTTATTTTAACTTGCTATTTCTAGCTCTAAAACACTGGTCTAAGCAGCATTTACCCTATAGTGAGTCGTATTAGAGGCCATTGCGTGAACCGAAGCTC
AIM2	upstream	AAAAGCACCGACTCGGTGCCACTTTTTCAAGTTGATAACGGACTAGCCTTATTTTAACTTGCTATTTCTAGCTCTAAAACATTCAAGCCAACTGGTCTAACCCTATAGTGAGTCGTATTAGAGGCCATTGCGTGAACCGAAGCTC
AIM2	upstream	AAAAGCACCGACTCGGTGCCACTTTTTCAAGTTGATAACGGACTAGCCTTATTTTAACTTGCTATTTCTAGCTCTAAAACGTTGGCTTGAATTGGTCCTTCCCTATAGTGAGTCGTATTAGAGGCCATTGCGTGAACCGAAGCTC
TFAM	downstream	AAAAGCACCGACTCGGTGCCACTTTTTCAAGTTGATAACGGACTAGCCTTATTTTAACTTGCTATTTCTAGCTCTAAAACATTAAGAGAAAACTACCTATCCCTATAGTGAGTCGTATTAGAGGCATCTCGTATGCCGTCTTCTGCTTG
CASP5_1	downstream	AAAAGCACCGACTCGGTGCCACTTTTTCAAGTTGATAACGGACTAGCCTTATTTTAACTTGCTATTTCTAGCTCTAAAACTAGTTAAAGGAGTCTTTCTACCCTATAGTGAGTCGTATTAGAGGCATCTCGTATGCCGTCTTCTGCTTG
CASP5_1	downstream	AAAAGCACCGACTCGGTGCCACTTTTTCAAGTTGATAACGGACTAGCCTTATTTTAACTTGCTATTTCTAGCTCTAAAACTCACCTAAGACATAACTCTGCCCTATAGTGAGTCGTATTAGAGGCATCTCGTATGCCGTCTTCTGCTTG
CASP5_1	downstream	AAAAGCACCGACTCGGTGCCACTTTTTCAAGTTGATAACGGACTAGCCTTATTTTAACTTGCTATTTCTAGCTCTAAAACAAGACATAACTCTGTAATATCCCTATAGTGAGTCGTATTAGAGGCATCTCGTATGCCGTCTTCTGCTTG
CASP5_1	upstream	AAAAGCACCGACTCGGTGCCACTTTTTCAAGTTGATAACGGACTAGCCTTATTTTAACTTGCTATTTCTAGCTCTAAAACCTTCCTTCAATGTCAGAACACCCTATAGTGAGTCGTATTAGAGGCCATTGCGTGAACCGAAGCTC
CASP5_1	upstream	AAAAGCACCGACTCGGTGCCACTTTTTCAAGTTGATAACGGACTAGCCTTATTTTAACTTGCTATTTCTAGCTCTAAAACTCAATGTCAGAACATCGTGTCCCTATAGTGAGTCGTATTAGAGGCCATTGCGTGAACCGAAGCTC
CASP5_1	upstream	AAAAGCACCGACTCGGTGCCACTTTTTCAAGTTGATAACGGACTAGCCTTATTTTAACTTGCTATTTCTAGCTCTAAAACAATAATTAAAAACACCATGACCCTATAGTGAGTCGTATTAGAGGCCATTGCGTGAACCGAAGCTC
CASP5_1	upstream	AAAAGCACCGACTCGGTGCCACTTTTTCAAGTTGATAACGGACTAGCCTTATTTTAACTTGCTATTTCTAGCTCTAAAACTGAAGAACATCTTTGCCCAGCCCTATAGTGAGTCGTATTAGAGGCCATTGCGTGAACCGAAGCTC
CASP5_1	upstream	AAAAGCACCGACTCGGTGCCACTTTTTCAAGTTGATAACGGACTAGCCTTATTTTAACTTGCTATTTCTAGCTCTAAAACGGGCAAAGATGTTCTTCATGCCCTATAGTGAGTCGTATTAGAGGCCATTGCGTGAACCGAAGCTC
CASP5_1	upstream	AAAAGCACCGACTCGGTGCCACTTTTTCAAGTTGATAACGGACTAGCCTTATTTTAACTTGCTATTTCTAGCTCTAAAACGGTATTCCAACATCTTAACTCCCTATAGTGAGTCGTATTAGAGGCCATTGCGTGAACCGAAGCTC
CASP5_2	downstream	AAAAGCACCGACTCGGTGCCACTTTTTCAAGTTGATAACGGACTAGCCTTATTTTAACTTGCTATTTCTAGCTCTAAAACCTGTCTTCTATCAGAAATATCCCTATAGTGAGTCGTATTAGAGGCATCTCGTATGCCGTCTTCTGCTTG
CASP5_2	downstream	AAAAGCACCGACTCGGTGCCACTTTTTCAAGTTGATAACGGACTAGCCTTATTTTAACTTGCTATTTCTAGCTCTAAAACTCAACTCTGGGCACAGCTTACCCTATAGTGAGTCGTATTAGAGGCATCTCGTATGCCGTCTTCTGCTTG
CASP5_2	downstream	AAAAGCACCGACTCGGTGCCACTTTTTCAAGTTGATAACGGACTAGCCTTATTTTAACTTGCTATTTCTAGCTCTAAAACTGCTTTAGACAAAGCTCTGTCCCTATAGTGAGTCGTATTAGAGGCATCTCGTATGCCGTCTTCTGCTTG
CASP5_2	upstream	AAAAGCACCGACTCGGTGCCACTTTTTCAAGTTGATAACGGACTAGCCTTATTTTAACTTGCTATTTCTAGCTCTAAAACGCCACGTTGTTCTTTAGCATCCCTATAGTGAGTCGTATTAGAGGCCATTGCGTGAACCGAAGCTC
CASP5_2	upstream	AAAAGCACCGACTCGGTGCCACTTTTTCAAGTTGATAACGGACTAGCCTTATTTTAACTTGCTATTTCTAGCTCTAAAACCGTTGTTCTTTAGCATGTGGCCCTATAGTGAGTCGTATTAGAGGCCATTGCGTGAACCGAAGCTC
CASP5_2	upstream	AAAAGCACCGACTCGGTGCCACTTTTTCAAGTTGATAACGGACTAGCCTTATTTTAACTTGCTATTTCTAGCTCTAAAACCATGCTAAAGAACAACGTGGCCCTATAGTGAGTCGTATTAGAGGCCATTGCGTGAACCGAAGCTC
CASP5_2	upstream	AAAAGCACCGACTCGGTGCCACTTTTTCAAGTTGATAACGGACTAGCCTTATTTTAACTTGCTATTTCTAGCTCTAAAACTCAGAGTGGATTGGATAACTCCCTATAGTGAGTCGTATTAGAGGCCATTGCGTGAACCGAAGCTC
CASP5_2	upstream	AAAAGCACCGACTCGGTGCCACTTTTTCAAGTTGATAACGGACTAGCCTTATTTTAACTTGCTATTTCTAGCTCTAAAACATCCACTCTGAAGGATACCTCCCTATAGTGAGTCGTATTAGAGGCCATTGCGTGAACCGAAGCTC
CASP5_2	upstream	AAAAGCACCGACTCGGTGCCACTTTTTCAAGTTGATAACGGACTAGCCTTATTTTAACTTGCTATTTCTAGCTCTAAAACCTCTGAAGGATACCTTTGAACCCTATAGTGAGTCGTATTAGAGGCCATTGCGTGAACCGAAGCTC
CASP5_2	upstream	AAAAGCACCGACTCGGTGCCACTTTTTCAAGTTGATAACGGACTAGCCTTATTTTAACTTGCTATTTCTAGCTCTAAAACTTGAACATAGCTTCAAAATTCCCTATAGTGAGTCGTATTAGAGGCCATTGCGTGAACCGAAGCTC
UVRAG	downstream	AAAAGCACCGACTCGGTGCCACTTTTTCAAGTTGATAACGGACTAGCCTTATTTTAACTTGCTATTTCTAGCTCTAAAACAAATTTTTAACTGCAGGCATCCCTATAGTGAGTCGTATTAGAGGCATCTCGTATGCCGTCTTCTGCTTG
UVRAG	downstream	AAAAGCACCGACTCGGTGCCACTTTTTCAAGTTGATAACGGACTAGCCTTATTTTAACTTGCTATTTCTAGCTCTAAAACGCAGTTAAAAATTTTGGTGCCCTATAGTGAGTCGTATTAGAGGCATCTCGTATGCCGTCTTCTGCTTG
UVRAG	downstream	AAAAGCACCGACTCGGTGCCACTTTTTCAAGTTGATAACGGACTAGCCTTATTTTAACTTGCTATTTCTAGCTCTAAAACGTTCATTCTGAAGCACCAAACCCTATAGTGAGTCGTATTAGAGGCATCTCGTATGCCGTCTTCTGCTTG
UVRAG	downstream	AAAAGCACCGACTCGGTGCCACTTTTTCAAGTTGATAACGGACTAGCCTTATTTTAACTTGCTATTTCTAGCTCTAAAACTTCCAGTTCATTCTGAAGCACCCTATAGTGAGTCGTATTAGAGGCATCTCGTATGCCGTCTTCTGCTTG
UVRAG	downstream	AAAAGCACCGACTCGGTGCCACTTTTTCAAGTTGATAACGGACTAGCCTTATTTTAACTTGCTATTTCTAGCTCTAAAACAAGCTTTCTTCTGCCGTTCCCTATAGTGAGTCGTATTAGAGGCATCTCGTATGCCGTCTTCTGCTTG
UVRAG	downstream	AAAAGCACCGACTCGGTGCCACTTTTTCAAGTTGATAACGGACTAGCCTTATTTTAACTTGCTATTTCTAGCTCTAAAACTCCCAAAGCTTTCTTCTGCCCTATAGTGAGTCGTATTAGAGGCATCTCGTATGCCGTCTTCTGCTTG
UVRAG	downstream	AAAAGCACCGACTCGGTGCCACTTTTTCAAGTTGATAACGGACTAGCCTTATTTTAACTTGCTATTTCTAGCTCTAAAACCCCGTCCCAAAGCTTTCTTCCCTATAGTGAGTCGTATTAGAGGCATCTCGTATGCCGTCTTCTGCTTG
RXFP2	downstream	AAAAGCACCGACTCGGTGCCACTTTTTCAAGTTGATAACGGACTAGCCTTATTTTAACTTGCTATTTCTAGCTCTAAAACCACAATGGATGTAGATAAACCCTATAGTGAGTCGTATTAGAGGCATCTCGTATGCCGTCTTCTGCTTG
RXFP2	downstream	AAAAGCACCGACTCGGTGCCACTTTTTCAAGTTGATAACGGACTAGCCTTATTTTAACTTGCTATTTCTAGCTCTAAAACCTATCCACACAATGGATGTACCCTATAGTGAGTCGTATTAGAGGCATCTCGTATGCCGTCTTCTGCTTG
RXFP2	downstream	AAAAGCACCGACTCGGTGCCACTTTTTCAAGTTGATAACGGACTAGCCTTATTTTAACTTGCTATTTCTAGCTCTAAAACTTGTGTGGATAGAGGACTCCCTATAGTGAGTCGTATTAGAGGCATCTCGTATGCCGTCTTCTGCTTG
RXFP2	downstream	AAAAGCACCGACTCGGTGCCACTTTTTCAAGTTGATAACGGACTAGCCTTATTTTAACTTGCTATTTCTAGCTCTAAAACGAAACTTGGGGTTTTGAACACCCTATAGTGAGTCGTATTAGAGGCATCTCGTATGCCGTCTTCTGCTTG
RXFP2	upstream	AAAAGCACCGACTCGGTGCCACTTTTTCAAGTTGATAACGGACTAGCCTTATTTTAACTTGCTATTTCTAGCTCTAAAACATCCTCTATACTCTCACAACCCTATAGTGAGTCGTATTAGAGGCCATTGCGTGAACCGAAGCTC
RXFP2	upstream	AAAAGCACCGACTCGGTGCCACTTTTTCAAGTTGATAACGGACTAGCCTTATTTTAACTTGCTATTTCTAGCTCTAAAACCTATACTCTCACAACCAACTCCCTATAGTGAGTCGTATTAGAGGCCATTGCGTGAACCGAAGCTC
RXFP2	upstream	AAAAGCACCGACTCGGTGCCACTTTTTCAAGTTGATAACGGACTAGCCTTATTTTAACTTGCTATTTCTAGCTCTAAAACTAAAAAAGTTGGTTGTGAGACCCTATAGTGAGTCGTATTAGAGGCCATTGCGTGAACCGAAGCTC
RXFP2	upstream	AAAAGCACCGACTCGGTGCCACTTTTTCAAGTTGATAACGGACTAGCCTTATTTTAACTTGCTATTTCTAGCTCTAAAACACTTTTTTAAGGACAAGTTGCCCTATAGTGAGTCGTATTAGAGGCCATTGCGTGAACCGAAGCTC
RXFP2	upstream	AAAAGCACCGACTCGGTGCCACTTTTTCAAGTTGATAACGGACTAGCCTTATTTTAACTTGCTATTTCTAGCTCTAAAACCTGATGTTTGTGCAGCAGCTCCCTATAGTGAGTCGTATTAGAGGCCATTGCGTGAACCGAAGCTC
RFC3	downstream	AAAAGCACCGACTCGGTGCCACTTTTTCAAGTTGATAACGGACTAGCCTTATTTTAACTTGCTATTTCTAGCTCTAAAACTTGCAAGTAACTACCACCTTCCCTATAGTGAGTCGTATTAGAGGCATCTCGTATGCCGTCTTCTGCTTG
RFC3	downstream	AAAAGCACCGACTCGGTGCCACTTTTTCAAGTTGATAACGGACTAGCCTTATTTTAACTTGCTATTTCTAGCTCTAAAACAGGATTAACTTCAAGGTGGTCCCTATAGTGAGTCGTATTAGAGGCATCTCGTATGCCGTCTTCTGCTTG
RFC3	downstream	AAAAGCACCGACTCGGTGCCACTTTTTCAAGTTGATAACGGACTAGCCTTATTTTAACTTGCTATTTCTAGCTCTAAAACCCTTGAAGTTAATCCTAGGTCCCTATAGTGAGTCGTATTAGAGGCATCTCGTATGCCGTCTTCTGCTTG
RFC3	downstream	AAAAGCACCGACTCGGTGCCACTTTTTCAAGTTGATAACGGACTAGCCTTATTTTAACTTGCTATTTCTAGCTCTAAAACAGGTAAGTTACTACTATATACCCTATAGTGAGTCGTATTAGAGGCATCTCGTATGCCGTCTTCTGCTTG
CHD2_3	downstream	AAAAGCACCGACTCGGTGCCACTTTTTCAAGTTGATAACGGACTAGCCTTATTTTAACTTGCTATTTCTAGCTCTAAAACTCTAAGCATGTACACAAAATCCCTATAGTGAGTCGTATTAGAGGCATCTCGTATGCCGTCTTCTGCTTG
CHD2_3	upstream	AAAAGCACCGACTCGGTGCCACTTTTTCAAGTTGATAACGGACTAGCCTTATTTTAACTTGCTATTTCTAGCTCTAAAACGATATCTTGATTGTTGGACCCTATAGTGAGTCGTATTAGAGGCCATTGCGTGAACCGAAGCTC
CHD2_3	upstream	AAAAGCACCGACTCGGTGCCACTTTTTCAAGTTGATAACGGACTAGCCTTATTTTAACTTGCTATTTCTAGCTCTAAAACGAACTCCGGATATCTTGATTCCCTATAGTGAGTCGTATTAGAGGCCATTGCGTGAACCGAAGCTC
CHD2_3	upstream	AAAAGCACCGACTCGGTGCCACTTTTTCAAGTTGATAACGGACTAGCCTTATTTTAACTTGCTATTTCTAGCTCTAAAACGAGTTCAGGTTAATGTGAAACCCTATAGTGAGTCGTATTAGAGGCCATTGCGTGAACCGAAGCTC
CHD2_3	upstream	AAAAGCACCGACTCGGTGCCACTTTTTCAAGTTGATAACGGACTAGCCTTATTTTAACTTGCTATTTCTAGCTCTAAAACCTTCATGTTGGATAATGGATCCCTATAGTGAGTCGTATTAGAGGCCATTGCGTGAACCGAAGCTC
CHD2_3	upstream	AAAAGCACCGACTCGGTGCCACTTTTTCAAGTTGATAACGGACTAGCCTTATTTTAACTTGCTATTTCTAGCTCTAAAACTTATCCAACATGAAGAGGAGCCCTATAGTGAGTCGTATTAGAGGCCATTGCGTGAACCGAAGCTC
CHD2_3	upstream	AAAAGCACCGACTCGGTGCCACTTTTTCAAGTTGATAACGGACTAGCCTTATTTTAACTTGCTATTTCTAGCTCTAAAACACATGAAGAGGAGTTTGAGACCCTATAGTGAGTCGTATTAGAGGCCATTGCGTGAACCGAAGCTC
CHD2_3	upstream	AAAAGCACCGACTCGGTGCCACTTTTTCAAGTTGATAACGGACTAGCCTTATTTTAACTTGCTATTTCTAGCTCTAAAACCAGGGATAGATTTATGCAGCCCTATAGTGAGTCGTATTAGAGGCCATTGCGTGAACCGAAGCTC
SLC35F5	downstream	AAAAGCACCGACTCGGTGCCACTTTTTCAAGTTGATAACGGACTAGCCTTATTTTAACTTGCTATTTCTAGCTCTAAAACTACTGAAAACTGTGGGGAAACCCTATAGTGAGTCGTATTAGAGGCATCTCGTATGCCGTCTTCTGCTTG
SLC35F5	upstream	AAAAGCACCGACTCGGTGCCACTTTTTCAAGTTGATAACGGACTAGCCTTATTTTAACTTGCTATTTCTAGCTCTAAAACACAATATAGGATTGAAGTGTCCCTATAGTGAGTCGTATTAGAGGCCATTGCGTGAACCGAAGCTC
SLC35F5	upstream	AAAAGCACCGACTCGGTGCCACTTTTTCAAGTTGATAACGGACTAGCCTTATTTTAACTTGCTATTTCTAGCTCTAAAACATATTGTTGGTATGTATACACCCTATAGTGAGTCGTATTAGAGGCCATTGCGTGAACCGAAGCTC
GART	upstream	AAAAGCACCGACTCGGTGCCACTTTTTCAAGTTGATAACGGACTAGCCTTATTTTAACTTGCTATTTCTAGCTCTAAAACCCCCGCACTCTTGTGAGATTCCCTATAGTGAGTCGTATTAGAGGCCATTGCGTGAACCGAAGCTC
GART	upstream	AAAAGCACCGACTCGGTGCCACTTTTTCAAGTTGATAACGGACTAGCCTTATTTTAACTTGCTATTTCTAGCTCTAAAACTTCCTCCCCGCACTCTTGTGCCCTATAGTGAGTCGTATTAGAGGCCATTGCGTGAACCGAAGCTC
GART	upstream	AAAAGCACCGACTCGGTGCCACTTTTTCAAGTTGATAACGGACTAGCCTTATTTTAACTTGCTATTTCTAGCTCTAAAACCATCTCACCTGTTCCAGATACCCTATAGTGAGTCGTATTAGAGGCCATTGCGTGAACCGAAGCTC
GART	upstream	AAAAGCACCGACTCGGTGCCACTTTTTCAAGTTGATAACGGACTAGCCTTATTTTAACTTGCTATTTCTAGCTCTAAAACGTTCCAGATATTAAGACAGCCCTATAGTGAGTCGTATTAGAGGCCATTGCGTGAACCGAAGCTC
GART	upstream	AAAAGCACCGACTCGGTGCCACTTTTTCAAGTTGATAACGGACTAGCCTTATTTTAACTTGCTATTTCTAGCTCTAAAACGAGTGGCTGTCTTAATATCTCCCTATAGTGAGTCGTATTAGAGGCCATTGCGTGAACCGAAGCTC
RG9MTD1	upstream	AAAAGCACCGACTCGGTGCCACTTTTTCAAGTTGATAACGGACTAGCCTTATTTTAACTTGCTATTTCTAGCTCTAAAACCATCTCAATGAACTCTCTGGCCCTATAGTGAGTCGTATTAGAGGCCATTGCGTGAACCGAAGCTC
RG9MTD1	upstream	AAAAGCACCGACTCGGTGCCACTTTTTCAAGTTGATAACGGACTAGCCTTATTTTAACTTGCTATTTCTAGCTCTAAAACTAAGGGTTTTGAGCTCTTCTCCCTATAGTGAGTCGTATTAGAGGCCATTGCGTGAACCGAAGCTC
RG9MTD1	upstream	AAAAGCACCGACTCGGTGCCACTTTTTCAAGTTGATAACGGACTAGCCTTATTTTAACTTGCTATTTCTAGCTCTAAAACTATGGAATGTGTTTCTAACACCCTATAGTGAGTCGTATTAGAGGCCATTGCGTGAACCGAAGCTC
MBD4	downstream	AAAAGCACCGACTCGGTGCCACTTTTTCAAGTTGATAACGGACTAGCCTTATTTTAACTTGCTATTTCTAGCTCTAAAACCAGTGTGACCAGTGAAGAAACCCTATAGTGAGTCGTATTAGAGGCATCTCGTATGCCGTCTTCTGCTTG
MBD4	downstream	AAAAGCACCGACTCGGTGCCACTTTTTCAAGTTGATAACGGACTAGCCTTATTTTAACTTGCTATTTCTAGCTCTAAAACGCATCAGAAATGCAGACAGTCCCTATAGTGAGTCGTATTAGAGGCATCTCGTATGCCGTCTTCTGCTTG
MBD4	upstream	AAAAGCACCGACTCGGTGCCACTTTTTCAAGTTGATAACGGACTAGCCTTATTTTAACTTGCTATTTCTAGCTCTAAAACAAGACTCAGAACACAACGAGCCCTATAGTGAGTCGTATTAGAGGCCATTGCGTGAACCGAAGCTC
MBD4	upstream	AAAAGCACCGACTCGGTGCCACTTTTTCAAGTTGATAACGGACTAGCCTTATTTTAACTTGCTATTTCTAGCTCTAAAACGAAGTTTTTTGTTCAGAACACCCTATAGTGAGTCGTATTAGAGGCCATTGCGTGAACCGAAGCTC
ATR	downstream	AAAAGCACCGACTCGGTGCCACTTTTTCAAGTTGATAACGGACTAGCCTTATTTTAACTTGCTATTTCTAGCTCTAAAACCTTCTCAACATGAATGTTCACCCTATAGTGAGTCGTATTAGAGGCATCTCGTATGCCGTCTTCTGCTTG
ATR	downstream	AAAAGCACCGACTCGGTGCCACTTTTTCAAGTTGATAACGGACTAGCCTTATTTTAACTTGCTATTTCTAGCTCTAAAACCTTCTGTAGGAACTTGAAAGCCCTATAGTGAGTCGTATTAGAGGCATCTCGTATGCCGTCTTCTGCTTG
ATR	downstream	AAAAGCACCGACTCGGTGCCACTTTTTCAAGTTGATAACGGACTAGCCTTATTTTAACTTGCTATTTCTAGCTCTAAAACACAGAAGAGGTCCACATGTCCCTATAGTGAGTCGTATTAGAGGCATCTCGTATGCCGTCTTCTGCTTG
ATR	upstream	AAAAGCACCGACTCGGTGCCACTTTTTCAAGTTGATAACGGACTAGCCTTATTTTAACTTGCTATTTCTAGCTCTAAAACATTTAAGCTCTGCTTTTCAACCCTATAGTGAGTCGTATTAGAGGCCATTGCGTGAACCGAAGCTC
ATR	upstream	AAAAGCACCGACTCGGTGCCACTTTTTCAAGTTGATAACGGACTAGCCTTATTTTAACTTGCTATTTCTAGCTCTAAAACGTAAAACTTGGTGAGTGATTCCCTATAGTGAGTCGTATTAGAGGCCATTGCGTGAACCGAAGCTC
ATR	upstream	AAAAGCACCGACTCGGTGCCACTTTTTCAAGTTGATAACGGACTAGCCTTATTTTAACTTGCTATTTCTAGCTCTAAAACAGTCCAGTAAAACTTGGTGACCCTATAGTGAGTCGTATTAGAGGCCATTGCGTGAACCGAAGCTC
C4orf6	downstream	AAAAGCACCGACTCGGTGCCACTTTTTCAAGTTGATAACGGACTAGCCTTATTTTAACTTGCTATTTCTAGCTCTAAAACTCCCAAATTCAACTGACAGGCCCTATAGTGAGTCGTATTAGAGGCATCTCGTATGCCGTCTTCTGCTTG
C4orf6	downstream	AAAAGCACCGACTCGGTGCCACTTTTTCAAGTTGATAACGGACTAGCCTTATTTTAACTTGCTATTTCTAGCTCTAAAACGTCAGTTGAATTTGGGAAGGCCCTATAGTGAGTCGTATTAGAGGCATCTCGTATGCCGTCTTCTGCTTG
C4orf6	downstream	AAAAGCACCGACTCGGTGCCACTTTTTCAAGTTGATAACGGACTAGCCTTATTTTAACTTGCTATTTCTAGCTCTAAAACATTGAAAGAAGAAGGTAAAACCCTATAGTGAGTCGTATTAGAGGCATCTCGTATGCCGTCTTCTGCTTG
C4orf6	downstream	AAAAGCACCGACTCGGTGCCACTTTTTCAAGTTGATAACGGACTAGCCTTATTTTAACTTGCTATTTCTAGCTCTAAAACTCTTCTTTCAATTGGACACTCCCTATAGTGAGTCGTATTAGAGGCATCTCGTATGCCGTCTTCTGCTTG
C4orf6	downstream	AAAAGCACCGACTCGGTGCCACTTTTTCAAGTTGATAACGGACTAGCCTTATTTTAACTTGCTATTTCTAGCTCTAAAACTAGTGTCCAATTGAAAGAAGCCCTATAGTGAGTCGTATTAGAGGCATCTCGTATGCCGTCTTCTGCTTG
C4orf6	downstream	AAAAGCACCGACTCGGTGCCACTTTTTCAAGTTGATAACGGACTAGCCTTATTTTAACTTGCTATTTCTAGCTCTAAAACTCCATAGTGTCCAATTGAAACCCTATAGTGAGTCGTATTAGAGGCATCTCGTATGCCGTCTTCTGCTTG
C4orf6	downstream	AAAAGCACCGACTCGGTGCCACTTTTTCAAGTTGATAACGGACTAGCCTTATTTTAACTTGCTATTTCTAGCTCTAAAACGGATTTCCGTCCATAGTGTCCCTATAGTGAGTCGTATTAGAGGCATCTCGTATGCCGTCTTCTGCTTG
C4orf6	upstream	AAAAGCACCGACTCGGTGCCACTTTTTCAAGTTGATAACGGACTAGCCTTATTTTAACTTGCTATTTCTAGCTCTAAAACGGAAGTCCTTGTTTTTCTTACCCTATAGTGAGTCGTATTAGAGGCCATTGCGTGAACCGAAGCTC
C4orf6	upstream	AAAAGCACCGACTCGGTGCCACTTTTTCAAGTTGATAACGGACTAGCCTTATTTTAACTTGCTATTTCTAGCTCTAAAACCCCAGGAAGTCCTTGTTTTTCCCTATAGTGAGTCGTATTAGAGGCCATTGCGTGAACCGAAGCTC
C4orf6	upstream	AAAAGCACCGACTCGGTGCCACTTTTTCAAGTTGATAACGGACTAGCCTTATTTTAACTTGCTATTTCTAGCTCTAAAACATGGACACCCAGAAGCAAATCCCTATAGTGAGTCGTATTAGAGGCCATTGCGTGAACCGAAGCTC
C4orf6	upstream	AAAAGCACCGACTCGGTGCCACTTTTTCAAGTTGATAACGGACTAGCCTTATTTTAACTTGCTATTTCTAGCTCTAAAACGAAGCAAATTCACAAGACTCCCTATAGTGAGTCGTATTAGAGGCCATTGCGTGAACCGAAGCTC
SEC63_1	downstream	AAAAGCACCGACTCGGTGCCACTTTTTCAAGTTGATAACGGACTAGCCTTATTTTAACTTGCTATTTCTAGCTCTAAAACTCCTCCTTTTGTCCTGTTCTCCCTATAGTGAGTCGTATTAGAGGCATCTCGTATGCCGTCTTCTGCTTG
SEC63_1	downstream	AAAAGCACCGACTCGGTGCCACTTTTTCAAGTTGATAACGGACTAGCCTTATTTTAACTTGCTATTTCTAGCTCTAAAACCCTTTTGTCCTGTTCTTGTTCCCTATAGTGAGTCGTATTAGAGGCATCTCGTATGCCGTCTTCTGCTTG
SEC63_1	upstream	AAAAGCACCGACTCGGTGCCACTTTTTCAAGTTGATAACGGACTAGCCTTATTTTAACTTGCTATTTCTAGCTCTAAAACACGACTCCATTTGCCTGCTTCCCTATAGTGAGTCGTATTAGAGGCCATTGCGTGAACCGAAGCTC
trf879999	upstream	AAAAGCACCGACTCGGTGCCACTTTTTCAAGTTGATAACGGACTAGCCTTATTTTAACTTGCTATTTCTAGCTCTAAAACACCAGAACAGCAAATTAACTCCCTATAGTGAGTCGTATTAGAGGCCATTGCGTGAACCGAAGCTC
trf879999	upstream	AAAAGCACCGACTCGGTGCCACTTTTTCAAGTTGATAACGGACTAGCCTTATTTTAACTTGCTATTTCTAGCTCTAAAACGAACAGCAAATTAACTAGTGCCCTATAGTGAGTCGTATTAGAGGCCATTGCGTGAACCGAAGCTC
trf879999	upstream	AAAAGCACCGACTCGGTGCCACTTTTTCAAGTTGATAACGGACTAGCCTTATTTTAACTTGCTATTTCTAGCTCTAAAACGTCTCTCTGGTGGGTAACTACCCTATAGTGAGTCGTATTAGAGGCCATTGCGTGAACCGAAGCTC
trf879999	upstream	AAAAGCACCGACTCGGTGCCACTTTTTCAAGTTGATAACGGACTAGCCTTATTTTAACTTGCTATTTCTAGCTCTAAAACCCAGAGAGACAGGCAAATAGCCCTATAGTGAGTCGTATTAGAGGCCATTGCGTGAACCGAAGCTC
SLC22A9	downstream	AAAAGCACCGACTCGGTGCCACTTTTTCAAGTTGATAACGGACTAGCCTTATTTTAACTTGCTATTTCTAGCTCTAAAACTCTCTGTGTGAAATGCTCCACCCTATAGTGAGTCGTATTAGAGGCATCTCGTATGCCGTCTTCTGCTTG
SLC22A9	downstream	AAAAGCACCGACTCGGTGCCACTTTTTCAAGTTGATAACGGACTAGCCTTATTTTAACTTGCTATTTCTAGCTCTAAAACCATGCCCAACATATGTAAAACCCTATAGTGAGTCGTATTAGAGGCATCTCGTATGCCGTCTTCTGCTTG
SLC22A9	downstream	AAAAGCACCGACTCGGTGCCACTTTTTCAAGTTGATAACGGACTAGCCTTATTTTAACTTGCTATTTCTAGCTCTAAAACTTTACATATGTTGGGCATGTCCCTATAGTGAGTCGTATTAGAGGCATCTCGTATGCCGTCTTCTGCTTG
SLC22A9	downstream	AAAAGCACCGACTCGGTGCCACTTTTTCAAGTTGATAACGGACTAGCCTTATTTTAACTTGCTATTTCTAGCTCTAAAACACATATGTAAAAGGATCTCCCTATAGTGAGTCGTATTAGAGGCATCTCGTATGCCGTCTTCTGCTTG
SLC22A9	downstream	AAAAGCACCGACTCGGTGCCACTTTTTCAAGTTGATAACGGACTAGCCTTATTTTAACTTGCTATTTCTAGCTCTAAAACCCTGTCCTTTACGAGGTAAGCCCTATAGTGAGTCGTATTAGAGGCATCTCGTATGCCGTCTTCTGCTTG
SLC22A9	downstream	AAAAGCACCGACTCGGTGCCACTTTTTCAAGTTGATAACGGACTAGCCTTATTTTAACTTGCTATTTCTAGCTCTAAAACGTCCTTTACGAGGTAAGCTTCCCTATAGTGAGTCGTATTAGAGGCATCTCGTATGCCGTCTTCTGCTTG
SLC22A9	downstream	AAAAGCACCGACTCGGTGCCACTTTTTCAAGTTGATAACGGACTAGCCTTATTTTAACTTGCTATTTCTAGCTCTAAAACTTACGAGGTAAGCTTCATGCCCTATAGTGAGTCGTATTAGAGGCATCTCGTATGCCGTCTTCTGCTTG
SLC22A9	downstream	AAAAGCACCGACTCGGTGCCACTTTTTCAAGTTGATAACGGACTAGCCTTATTTTAACTTGCTATTTCTAGCTCTAAAACCAAACACTGCATGAAGCTTACCCTATAGTGAGTCGTATTAGAGGCATCTCGTATGCCGTCTTCTGCTTG
SLC22A9	upstream	AAAAGCACCGACTCGGTGCCACTTTTTCAAGTTGATAACGGACTAGCCTTATTTTAACTTGCTATTTCTAGCTCTAAAACGTTCTTTTTTCATGGTGGATCCCTATAGTGAGTCGTATTAGAGGCCATTGCGTGAACCGAAGCTC
SLC22A9	upstream	AAAAGCACCGACTCGGTGCCACTTTTTCAAGTTGATAACGGACTAGCCTTATTTTAACTTGCTATTTCTAGCTCTAAAACCCATGAAAAAAGAACTGGAGCCCTATAGTGAGTCGTATTAGAGGCCATTGCGTGAACCGAAGCTC
trf180739	downstream	AAAAGCACCGACTCGGTGCCACTTTTTCAAGTTGATAACGGACTAGCCTTATTTTAACTTGCTATTTCTAGCTCTAAAACTCTGCAGCAGTTGTCTCATTCCCTATAGTGAGTCGTATTAGAGGCATCTCGTATGCCGTCTTCTGCTTG
trf180739	upstream	AAAAGCACCGACTCGGTGCCACTTTTTCAAGTTGATAACGGACTAGCCTTATTTTAACTTGCTATTTCTAGCTCTAAAACTTCTCCCCTTCTCAGAATCTCCCTATAGTGAGTCGTATTAGAGGCCATTGCGTGAACCGAAGCTC
trf180739	upstream	AAAAGCACCGACTCGGTGCCACTTTTTCAAGTTGATAACGGACTAGCCTTATTTTAACTTGCTATTTCTAGCTCTAAAACGCACGTGACACGTGACTGTTCCCTATAGTGAGTCGTATTAGAGGCCATTGCGTGAACCGAAGCTC
ASTE1	downstream	AAAAGCACCGACTCGGTGCCACTTTTTCAAGTTGATAACGGACTAGCCTTATTTTAACTTGCTATTTCTAGCTCTAAAACACCAAAAGGTAGATCAAATTCCCTATAGTGAGTCGTATTAGAGGCATCTCGTATGCCGTCTTCTGCTTG
ASTE1	downstream	AAAAGCACCGACTCGGTGCCACTTTTTCAAGTTGATAACGGACTAGCCTTATTTTAACTTGCTATTTCTAGCTCTAAAACTTTGGTAGGAATATTTCAGCCCTATAGTGAGTCGTATTAGAGGCATCTCGTATGCCGTCTTCTGCTTG
ASTE1	downstream	AAAAGCACCGACTCGGTGCCACTTTTTCAAGTTGATAACGGACTAGCCTTATTTTAACTTGCTATTTCTAGCTCTAAAACCAAGGTCATATGCCCCCGCTCCCTATAGTGAGTCGTATTAGAGGCATCTCGTATGCCGTCTTCTGCTTG
ASTE1	downstream	AAAAGCACCGACTCGGTGCCACTTTTTCAAGTTGATAACGGACTAGCCTTATTTTAACTTGCTATTTCTAGCTCTAAAACTGTGGCATTGAATAGATATTCCCTATAGTGAGTCGTATTAGAGGCATCTCGTATGCCGTCTTCTGCTTG
ASTE1	downstream	AAAAGCACCGACTCGGTGCCACTTTTTCAAGTTGATAACGGACTAGCCTTATTTTAACTTGCTATTTCTAGCTCTAAAACGAGGCTAAGCAACTTTATGACCCTATAGTGAGTCGTATTAGAGGCATCTCGTATGCCGTCTTCTGCTTG
ASTE1	upstream	AAAAGCACCGACTCGGTGCCACTTTTTCAAGTTGATAACGGACTAGCCTTATTTTAACTTGCTATTTCTAGCTCTAAAACGTTTGGGTTGTTAATGGTTGCCCTATAGTGAGTCGTATTAGAGGCCATTGCGTGAACCGAAGCTC
ASTE1	upstream	AAAAGCACCGACTCGGTGCCACTTTTTCAAGTTGATAACGGACTAGCCTTATTTTAACTTGCTATTTCTAGCTCTAAAACAACCGGTTGTTTCCCTCATACCCTATAGTGAGTCGTATTAGAGGCCATTGCGTGAACCGAAGCTC
ASTE1	upstream	AAAAGCACCGACTCGGTGCCACTTTTTCAAGTTGATAACGGACTAGCCTTATTTTAACTTGCTATTTCTAGCTCTAAAACGTTGTTTCCCTCATACCAACCCTATAGTGAGTCGTATTAGAGGCCATTGCGTGAACCGAAGCTC
ASTE1	upstream	AAAAGCACCGACTCGGTGCCACTTTTTCAAGTTGATAACGGACTAGCCTTATTTTAACTTGCTATTTCTAGCTCTAAAACAGTGTTGGTATGAGGGAAACCCTATAGTGAGTCGTATTAGAGGCCATTGCGTGAACCGAAGCTC
ASTE1	upstream	AAAAGCACCGACTCGGTGCCACTTTTTCAAGTTGATAACGGACTAGCCTTATTTTAACTTGCTATTTCTAGCTCTAAAACCATACCAACACTTGGTGTGTCCCTATAGTGAGTCGTATTAGAGGCCATTGCGTGAACCGAAGCTC
ASTE1	upstream	AAAAGCACCGACTCGGTGCCACTTTTTCAAGTTGATAACGGACTAGCCTTATTTTAACTTGCTATTTCTAGCTCTAAAACCTGCACACACCAAGTGTTGGCCCTATAGTGAGTCGTATTAGAGGCCATTGCGTGAACCGAAGCTC
ASTE1	upstream	AAAAGCACCGACTCGGTGCCACTTTTTCAAGTTGATAACGGACTAGCCTTATTTTAACTTGCTATTTCTAGCTCTAAAACACACTTGGTGTGTGCAGTGGCCCTATAGTGAGTCGTATTAGAGGCCATTGCGTGAACCGAAGCTC
ASTE1	upstream	AAAAGCACCGACTCGGTGCCACTTTTTCAAGTTGATAACGGACTAGCCTTATTTTAACTTGCTATTTCTAGCTCTAAAACGCTGTTCTAAGAACAGAGGGCCCTATAGTGAGTCGTATTAGAGGCCATTGCGTGAACCGAAGCTC
ASTE1	upstream	AAAAGCACCGACTCGGTGCCACTTTTTCAAGTTGATAACGGACTAGCCTTATTTTAACTTGCTATTTCTAGCTCTAAAACCTGTTCTTAGAACAGCTGGTCCCTATAGTGAGTCGTATTAGAGGCCATTGCGTGAACCGAAGCTC
trf184952	downstream	AAAAGCACCGACTCGGTGCCACTTTTTCAAGTTGATAACGGACTAGCCTTATTTTAACTTGCTATTTCTAGCTCTAAAACGCTCTTTCTCCATAGTGCTTCCCTATAGTGAGTCGTATTAGAGGCATCTCGTATGCCGTCTTCTGCTTG
trf184952	downstream	AAAAGCACCGACTCGGTGCCACTTTTTCAAGTTGATAACGGACTAGCCTTATTTTAACTTGCTATTTCTAGCTCTAAAACTAGTGCTTACTGCCATCTGACCCTATAGTGAGTCGTATTAGAGGCATCTCGTATGCCGTCTTCTGCTTG
trf184952	downstream	AAAAGCACCGACTCGGTGCCACTTTTTCAAGTTGATAACGGACTAGCCTTATTTTAACTTGCTATTTCTAGCTCTAAAACTCTGACCTGCTCCATTTTCCCTATAGTGAGTCGTATTAGAGGCATCTCGTATGCCGTCTTCTGCTTG
trf184952	downstream	AAAAGCACCGACTCGGTGCCACTTTTTCAAGTTGATAACGGACTAGCCTTATTTTAACTTGCTATTTCTAGCTCTAAAACGCTCCATTTTCCTACTTGTTCCCTATAGTGAGTCGTATTAGAGGCATCTCGTATGCCGTCTTCTGCTTG
trf53201	downstream	AAAAGCACCGACTCGGTGCCACTTTTTCAAGTTGATAACGGACTAGCCTTATTTTAACTTGCTATTTCTAGCTCTAAAACTCATTTGCCAAAACTGGTCTCCCTATAGTGAGTCGTATTAGAGGCATCTCGTATGCCGTCTTCTGCTTG
trf53201	upstream	AAAAGCACCGACTCGGTGCCACTTTTTCAAGTTGATAACGGACTAGCCTTATTTTAACTTGCTATTTCTAGCTCTAAAACACTTGTTCATGACAATTTACCCTATAGTGAGTCGTATTAGAGGCCATTGCGTGAACCGAAGCTC
trf152403	downstream	AAAAGCACCGACTCGGTGCCACTTTTTCAAGTTGATAACGGACTAGCCTTATTTTAACTTGCTATTTCTAGCTCTAAAACCACTAGGCTGCCATTCACTGCCCTATAGTGAGTCGTATTAGAGGCATCTCGTATGCCGTCTTCTGCTTG
trf152403	downstream	AAAAGCACCGACTCGGTGCCACTTTTTCAAGTTGATAACGGACTAGCCTTATTTTAACTTGCTATTTCTAGCTCTAAAACTTCACTGCCAAGAGAGCCTTCCCTATAGTGAGTCGTATTAGAGGCATCTCGTATGCCGTCTTCTGCTTG
trf152403	downstream	AAAAGCACCGACTCGGTGCCACTTTTTCAAGTTGATAACGGACTAGCCTTATTTTAACTTGCTATTTCTAGCTCTAAAACTAATAAAATTCTAGCTATGACCCTATAGTGAGTCGTATTAGAGGCATCTCGTATGCCGTCTTCTGCTTG
trf152403	downstream	AAAAGCACCGACTCGGTGCCACTTTTTCAAGTTGATAACGGACTAGCCTTATTTTAACTTGCTATTTCTAGCTCTAAAACTTTTGAATCTGAATCATAGCCCTATAGTGAGTCGTATTAGAGGCATCTCGTATGCCGTCTTCTGCTTG
trf681220	downstream	AAAAGCACCGACTCGGTGCCACTTTTTCAAGTTGATAACGGACTAGCCTTATTTTAACTTGCTATTTCTAGCTCTAAAACCTAAAGAGGCTATCAGACAGCCCTATAGTGAGTCGTATTAGAGGCATCTCGTATGCCGTCTTCTGCTTG
trf681220	downstream	AAAAGCACCGACTCGGTGCCACTTTTTCAAGTTGATAACGGACTAGCCTTATTTTAACTTGCTATTTCTAGCTCTAAAACCTTTAGTGGAATCATCAAGTCCCTATAGTGAGTCGTATTAGAGGCATCTCGTATGCCGTCTTCTGCTTG
trf681220	upstream	AAAAGCACCGACTCGGTGCCACTTTTTCAAGTTGATAACGGACTAGCCTTATTTTAACTTGCTATTTCTAGCTCTAAAACCTCCCTCTCATGTTTTAACACCCTATAGTGAGTCGTATTAGAGGCCATTGCGTGAACCGAAGCTC
trf681220	upstream	AAAAGCACCGACTCGGTGCCACTTTTTCAAGTTGATAACGGACTAGCCTTATTTTAACTTGCTATTTCTAGCTCTAAAACATGTTAAAACATGAGAGGGACCCTATAGTGAGTCGTATTAGAGGCCATTGCGTGAACCGAAGCTC
trf714846	downstream	AAAAGCACCGACTCGGTGCCACTTTTTCAAGTTGATAACGGACTAGCCTTATTTTAACTTGCTATTTCTAGCTCTAAAACAAAATGCACAATTTCCAGGGCCCTATAGTGAGTCGTATTAGAGGCATCTCGTATGCCGTCTTCTGCTTG
trf714846	downstream	AAAAGCACCGACTCGGTGCCACTTTTTCAAGTTGATAACGGACTAGCCTTATTTTAACTTGCTATTTCTAGCTCTAAAACGGAAATTGTGCATTTTAGGACCCTATAGTGAGTCGTATTAGAGGCATCTCGTATGCCGTCTTCTGCTTG
trf714846	downstream	AAAAGCACCGACTCGGTGCCACTTTTTCAAGTTGATAACGGACTAGCCTTATTTTAACTTGCTATTTCTAGCTCTAAAACTTGACTGTGAATCCAGACCTCCCTATAGTGAGTCGTATTAGAGGCATCTCGTATGCCGTCTTCTGCTTG
trf714846	downstream	AAAAGCACCGACTCGGTGCCACTTTTTCAAGTTGATAACGGACTAGCCTTATTTTAACTTGCTATTTCTAGCTCTAAAACGACCTACATATTCATCTAAACCCTATAGTGAGTCGTATTAGAGGCATCTCGTATGCCGTCTTCTGCTTG
trf714846	upstream	AAAAGCACCGACTCGGTGCCACTTTTTCAAGTTGATAACGGACTAGCCTTATTTTAACTTGCTATTTCTAGCTCTAAAACCTAAATGAAAGCATAGTTGGCCCTATAGTGAGTCGTATTAGAGGCCATTGCGTGAACCGAAGCTC
trf714846	upstream	AAAAGCACCGACTCGGTGCCACTTTTTCAAGTTGATAACGGACTAGCCTTATTTTAACTTGCTATTTCTAGCTCTAAAACTAAACAAGTTTCCTCTAAATCCCTATAGTGAGTCGTATTAGAGGCCATTGCGTGAACCGAAGCTC
trf714846	upstream	AAAAGCACCGACTCGGTGCCACTTTTTCAAGTTGATAACGGACTAGCCTTATTTTAACTTGCTATTTCTAGCTCTAAAACTCTAGTGTTAGCTCCATAAACCCTATAGTGAGTCGTATTAGAGGCCATTGCGTGAACCGAAGCTC
trf38651	upstream	AAAAGCACCGACTCGGTGCCACTTTTTCAAGTTGATAACGGACTAGCCTTATTTTAACTTGCTATTTCTAGCTCTAAAACGTCATGTATAATGTGAGAGCCCTATAGTGAGTCGTATTAGAGGCCATTGCGTGAACCGAAGCTC
trf38651	upstream	AAAAGCACCGACTCGGTGCCACTTTTTCAAGTTGATAACGGACTAGCCTTATTTTAACTTGCTATTTCTAGCTCTAAAACGTACATCATATTATACCGGTCCCTATAGTGAGTCGTATTAGAGGCCATTGCGTGAACCGAAGCTC
trf38651	upstream	AAAAGCACCGACTCGGTGCCACTTTTTCAAGTTGATAACGGACTAGCCTTATTTTAACTTGCTATTTCTAGCTCTAAAACCAAGTTAAAGATGCAGATTGCCCTATAGTGAGTCGTATTAGAGGCCATTGCGTGAACCGAAGCTC
trf38651	upstream	AAAAGCACCGACTCGGTGCCACTTTTTCAAGTTGATAACGGACTAGCCTTATTTTAACTTGCTATTTCTAGCTCTAAAACGCTTACAATCTGCATCTTTACCCTATAGTGAGTCGTATTAGAGGCCATTGCGTGAACCGAAGCTC
trf70003	upstream	AAAAGCACCGACTCGGTGCCACTTTTTCAAGTTGATAACGGACTAGCCTTATTTTAACTTGCTATTTCTAGCTCTAAAACAGTTTATCATGATAAGAAATCCCTATAGTGAGTCGTATTAGAGGCCATTGCGTGAACCGAAGCTC
trf79075	downstream	AAAAGCACCGACTCGGTGCCACTTTTTCAAGTTGATAACGGACTAGCCTTATTTTAACTTGCTATTTCTAGCTCTAAAACGGGGCACACACACACATCACCCTATAGTGAGTCGTATTAGAGGCATCTCGTATGCCGTCTTCTGCTTG
trf79075	downstream	AAAAGCACCGACTCGGTGCCACTTTTTCAAGTTGATAACGGACTAGCCTTATTTTAACTTGCTATTTCTAGCTCTAAAACCACCCCACATGTGGCCCCTGCCCTATAGTGAGTCGTATTAGAGGCATCTCGTATGCCGTCTTCTGCTTG
trf79075	upstream	AAAAGCACCGACTCGGTGCCACTTTTTCAAGTTGATAACGGACTAGCCTTATTTTAACTTGCTATTTCTAGCTCTAAAACGAGCTGGTGTGATTTCAAGTCCCTATAGTGAGTCGTATTAGAGGCCATTGCGTGAACCGAAGCTC
trf79075	upstream	AAAAGCACCGACTCGGTGCCACTTTTTCAAGTTGATAACGGACTAGCCTTATTTTAACTTGCTATTTCTAGCTCTAAAACGTAGTTGATCCAGAGCTGGTCCCTATAGTGAGTCGTATTAGAGGCCATTGCGTGAACCGAAGCTC
trf79075	upstream	AAAAGCACCGACTCGGTGCCACTTTTTCAAGTTGATAACGGACTAGCCTTATTTTAACTTGCTATTTCTAGCTCTAAAACGCTCTGGATCAACTACAGGCCCTATAGTGAGTCGTATTAGAGGCCATTGCGTGAACCGAAGCTC
trf79075	upstream	AAAAGCACCGACTCGGTGCCACTTTTTCAAGTTGATAACGGACTAGCCTTATTTTAACTTGCTATTTCTAGCTCTAAAACGCTGGGCCTGTAGTTGATCCCTATAGTGAGTCGTATTAGAGGCCATTGCGTGAACCGAAGCTC
trf79075	upstream	AAAAGCACCGACTCGGTGCCACTTTTTCAAGTTGATAACGGACTAGCCTTATTTTAACTTGCTATTTCTAGCTCTAAAACAGTGACCAGCTGGGCCTGTACCCTATAGTGAGTCGTATTAGAGGCCATTGCGTGAACCGAAGCTC
trf79075	upstream	AAAAGCACCGACTCGGTGCCACTTTTTCAAGTTGATAACGGACTAGCCTTATTTTAACTTGCTATTTCTAGCTCTAAAACTCAGCATCCAAGTGACCAGCCCTATAGTGAGTCGTATTAGAGGCCATTGCGTGAACCGAAGCTC
trf79075	upstream	AAAAGCACCGACTCGGTGCCACTTTTTCAAGTTGATAACGGACTAGCCTTATTTTAACTTGCTATTTCTAGCTCTAAAACCTTGCCATCAGCATCCAAGTCCCTATAGTGAGTCGTATTAGAGGCCATTGCGTGAACCGAAGCTC
trf130829	upstream	AAAAGCACCGACTCGGTGCCACTTTTTCAAGTTGATAACGGACTAGCCTTATTTTAACTTGCTATTTCTAGCTCTAAAACGGAGCATCTGAAATGGATTTCCCTATAGTGAGTCGTATTAGAGGCCATTGCGTGAACCGAAGCTC
trf130829	upstream	AAAAGCACCGACTCGGTGCCACTTTTTCAAGTTGATAACGGACTAGCCTTATTTTAACTTGCTATTTCTAGCTCTAAAACTTTCAGATGCTCCTGGTTTGCCCTATAGTGAGTCGTATTAGAGGCCATTGCGTGAACCGAAGCTC
trf130829	upstream	AAAAGCACCGACTCGGTGCCACTTTTTCAAGTTGATAACGGACTAGCCTTATTTTAACTTGCTATTTCTAGCTCTAAAACAACCAGGAGCATCTGAAATGCCCTATAGTGAGTCGTATTAGAGGCCATTGCGTGAACCGAAGCTC
trf130829	upstream	AAAAGCACCGACTCGGTGCCACTTTTTCAAGTTGATAACGGACTAGCCTTATTTTAACTTGCTATTTCTAGCTCTAAAACTATACTTCCCAAACCAGGAGCCCTATAGTGAGTCGTATTAGAGGCCATTGCGTGAACCGAAGCTC
trf130829	upstream	AAAAGCACCGACTCGGTGCCACTTTTTCAAGTTGATAACGGACTAGCCTTATTTTAACTTGCTATTTCTAGCTCTAAAACGGTTTGGGAAGTATAAGGTTCCCTATAGTGAGTCGTATTAGAGGCCATTGCGTGAACCGAAGCTC
trf130829	upstream	AAAAGCACCGACTCGGTGCCACTTTTTCAAGTTGATAACGGACTAGCCTTATTTTAACTTGCTATTTCTAGCTCTAAAACTTGAATCTGTAACCTTATACCCTATAGTGAGTCGTATTAGAGGCCATTGCGTGAACCGAAGCTC
trf162358	downstream	AAAAGCACCGACTCGGTGCCACTTTTTCAAGTTGATAACGGACTAGCCTTATTTTAACTTGCTATTTCTAGCTCTAAAACTGGTGACGGAACAAGAGACCCTATAGTGAGTCGTATTAGAGGCATCTCGTATGCCGTCTTCTGCTTG
trf162358	upstream	AAAAGCACCGACTCGGTGCCACTTTTTCAAGTTGATAACGGACTAGCCTTATTTTAACTTGCTATTTCTAGCTCTAAAACTCCCTGAGCCCCCCAACCTTCCCTATAGTGAGTCGTATTAGAGGCCATTGCGTGAACCGAAGCTC
trf162358	upstream	AAAAGCACCGACTCGGTGCCACTTTTTCAAGTTGATAACGGACTAGCCTTATTTTAACTTGCTATTTCTAGCTCTAAAACGAGCCCCCCAACCTTCTGTGCCCTATAGTGAGTCGTATTAGAGGCCATTGCGTGAACCGAAGCTC
trf162358	upstream	AAAAGCACCGACTCGGTGCCACTTTTTCAAGTTGATAACGGACTAGCCTTATTTTAACTTGCTATTTCTAGCTCTAAAACTCTGTGCACAATTCTATGTCCCTATAGTGAGTCGTATTAGAGGCCATTGCGTGAACCGAAGCTC
trf162358	upstream	AAAAGCACCGACTCGGTGCCACTTTTTCAAGTTGATAACGGACTAGCCTTATTTTAACTTGCTATTTCTAGCTCTAAAACATACCTTTGCCTTTGCAATCCCTATAGTGAGTCGTATTAGAGGCCATTGCGTGAACCGAAGCTC
trf162358	upstream	AAAAGCACCGACTCGGTGCCACTTTTTCAAGTTGATAACGGACTAGCCTTATTTTAACTTGCTATTTCTAGCTCTAAAACTTGCCTTTGCAATCTAACATCCCTATAGTGAGTCGTATTAGAGGCCATTGCGTGAACCGAAGCTC
trf162358	upstream	AAAAGCACCGACTCGGTGCCACTTTTTCAAGTTGATAACGGACTAGCCTTATTTTAACTTGCTATTTCTAGCTCTAAAACTTGCAATCTAACATTCTTCCCTATAGTGAGTCGTATTAGAGGCCATTGCGTGAACCGAAGCTC
trf167619	downstream	AAAAGCACCGACTCGGTGCCACTTTTTCAAGTTGATAACGGACTAGCCTTATTTTAACTTGCTATTTCTAGCTCTAAAACAAAGTAATTGCTCTGTCTTCCCTATAGTGAGTCGTATTAGAGGCATCTCGTATGCCGTCTTCTGCTTG
trf167619	downstream	AAAAGCACCGACTCGGTGCCACTTTTTCAAGTTGATAACGGACTAGCCTTATTTTAACTTGCTATTTCTAGCTCTAAAACGCTTTGGTGCCAAAAGTAATCCCTATAGTGAGTCGTATTAGAGGCATCTCGTATGCCGTCTTCTGCTTG
trf167619	downstream	AAAAGCACCGACTCGGTGCCACTTTTTCAAGTTGATAACGGACTAGCCTTATTTTAACTTGCTATTTCTAGCTCTAAAACAAGCAGGAGAGTGCGAATAACCCTATAGTGAGTCGTATTAGAGGCATCTCGTATGCCGTCTTCTGCTTG
trf167619	downstream	AAAAGCACCGACTCGGTGCCACTTTTTCAAGTTGATAACGGACTAGCCTTATTTTAACTTGCTATTTCTAGCTCTAAAACTATTCGCACTCTCCTGCTTTCCCTATAGTGAGTCGTATTAGAGGCATCTCGTATGCCGTCTTCTGCTTG
trf167619	downstream	AAAAGCACCGACTCGGTGCCACTTTTTCAAGTTGATAACGGACTAGCCTTATTTTAACTTGCTATTTCTAGCTCTAAAACACCCCTCACTCCTTATTCGCCCTATAGTGAGTCGTATTAGAGGCATCTCGTATGCCGTCTTCTGCTTG
trf167619	upstream	AAAAGCACCGACTCGGTGCCACTTTTTCAAGTTGATAACGGACTAGCCTTATTTTAACTTGCTATTTCTAGCTCTAAAACTTGTTTGTCTTGGGGAATGTCCCTATAGTGAGTCGTATTAGAGGCCATTGCGTGAACCGAAGCTC
trf226963	downstream	AAAAGCACCGACTCGGTGCCACTTTTTCAAGTTGATAACGGACTAGCCTTATTTTAACTTGCTATTTCTAGCTCTAAAACTGATAGTCAATGTCTAGTAACCCTATAGTGAGTCGTATTAGAGGCATCTCGTATGCCGTCTTCTGCTTG
trf226963	downstream	AAAAGCACCGACTCGGTGCCACTTTTTCAAGTTGATAACGGACTAGCCTTATTTTAACTTGCTATTTCTAGCTCTAAAACGCTTATTTCAATAGCCATGACCCTATAGTGAGTCGTATTAGAGGCATCTCGTATGCCGTCTTCTGCTTG
trf226963	upstream	AAAAGCACCGACTCGGTGCCACTTTTTCAAGTTGATAACGGACTAGCCTTATTTTAACTTGCTATTTCTAGCTCTAAAACTAAACTAATACGATATTAGTCCCTATAGTGAGTCGTATTAGAGGCCATTGCGTGAACCGAAGCTC
trf229994	downstream	AAAAGCACCGACTCGGTGCCACTTTTTCAAGTTGATAACGGACTAGCCTTATTTTAACTTGCTATTTCTAGCTCTAAAACGTCTCGGTTTGTAAATTGAACCCTATAGTGAGTCGTATTAGAGGCATCTCGTATGCCGTCTTCTGCTTG
trf229994	downstream	AAAAGCACCGACTCGGTGCCACTTTTTCAAGTTGATAACGGACTAGCCTTATTTTAACTTGCTATTTCTAGCTCTAAAACAGACAGGTGTGGGGCTTCATCCCTATAGTGAGTCGTATTAGAGGCATCTCGTATGCCGTCTTCTGCTTG
trf229994	upstream	AAAAGCACCGACTCGGTGCCACTTTTTCAAGTTGATAACGGACTAGCCTTATTTTAACTTGCTATTTCTAGCTCTAAAACCATGGCAAAGTGGAATGATTCCCTATAGTGAGTCGTATTAGAGGCCATTGCGTGAACCGAAGCTC
trf213066	upstream	AAAAGCACCGACTCGGTGCCACTTTTTCAAGTTGATAACGGACTAGCCTTATTTTAACTTGCTATTTCTAGCTCTAAAACTTACCTCAAGTGACCAACCCTATAGTGAGTCGTATTAGAGGCCATTGCGTGAACCGAAGCTC
trf236711	upstream	AAAAGCACCGACTCGGTGCCACTTTTTCAAGTTGATAACGGACTAGCCTTATTTTAACTTGCTATTTCTAGCTCTAAAACGGCCCTAAACTGTTGAGATTCCCTATAGTGAGTCGTATTAGAGGCCATTGCGTGAACCGAAGCTC
trf271076	downstream	AAAAGCACCGACTCGGTGCCACTTTTTCAAGTTGATAACGGACTAGCCTTATTTTAACTTGCTATTTCTAGCTCTAAAACGAACGGTCTCGAACTCCCTGCCCTATAGTGAGTCGTATTAGAGGCATCTCGTATGCCGTCTTCTGCTTG
trf271076	upstream	AAAAGCACCGACTCGGTGCCACTTTTTCAAGTTGATAACGGACTAGCCTTATTTTAACTTGCTATTTCTAGCTCTAAAACGGGGTGAAGTGCACTAATGTCCCTATAGTGAGTCGTATTAGAGGCCATTGCGTGAACCGAAGCTC
trf271076	upstream	AAAAGCACCGACTCGGTGCCACTTTTTCAAGTTGATAACGGACTAGCCTTATTTTAACTTGCTATTTCTAGCTCTAAAACTGATATGTATACTGAACTGTCCCTATAGTGAGTCGTATTAGAGGCCATTGCGTGAACCGAAGCTC
trf290580	upstream	AAAAGCACCGACTCGGTGCCACTTTTTCAAGTTGATAACGGACTAGCCTTATTTTAACTTGCTATTTCTAGCTCTAAAACTTGCAGATGTTTGATCTTATCCCTATAGTGAGTCGTATTAGAGGCCATTGCGTGAACCGAAGCTC
trf290580	upstream	AAAAGCACCGACTCGGTGCCACTTTTTCAAGTTGATAACGGACTAGCCTTATTTTAACTTGCTATTTCTAGCTCTAAAACTTTGGAGTCAGGGAATTTGGCCCTATAGTGAGTCGTATTAGAGGCCATTGCGTGAACCGAAGCTC
trf290580	upstream	AAAAGCACCGACTCGGTGCCACTTTTTCAAGTTGATAACGGACTAGCCTTATTTTAACTTGCTATTTCTAGCTCTAAAACGACTCCAAACGGGTTTGAGACCCTATAGTGAGTCGTATTAGAGGCCATTGCGTGAACCGAAGCTC
trf290580	upstream	AAAAGCACCGACTCGGTGCCACTTTTTCAAGTTGATAACGGACTAGCCTTATTTTAACTTGCTATTTCTAGCTCTAAAACAACGGGTTTGAGATTCACTGCCCTATAGTGAGTCGTATTAGAGGCCATTGCGTGAACCGAAGCTC
trf336748	upstream	AAAAGCACCGACTCGGTGCCACTTTTTCAAGTTGATAACGGACTAGCCTTATTTTAACTTGCTATTTCTAGCTCTAAAACGCATCAAAGTTGTAGATCACCCTATAGTGAGTCGTATTAGAGGCCATTGCGTGAACCGAAGCTC
trf336748	upstream	AAAAGCACCGACTCGGTGCCACTTTTTCAAGTTGATAACGGACTAGCCTTATTTTAACTTGCTATTTCTAGCTCTAAAACGCGTGATCTACAACTTTGATCCCTATAGTGAGTCGTATTAGAGGCCATTGCGTGAACCGAAGCTC
trf336748	upstream	AAAAGCACCGACTCGGTGCCACTTTTTCAAGTTGATAACGGACTAGCCTTATTTTAACTTGCTATTTCTAGCTCTAAAACTCTACTCTTTTCCAAGACTCCCTATAGTGAGTCGTATTAGAGGCCATTGCGTGAACCGAAGCTC
trf444045	upstream	AAAAGCACCGACTCGGTGCCACTTTTTCAAGTTGATAACGGACTAGCCTTATTTTAACTTGCTATTTCTAGCTCTAAAACGGGCCCAAATCTTAAAACCTCCCTATAGTGAGTCGTATTAGAGGCCATTGCGTGAACCGAAGCTC
trf444045	upstream	AAAAGCACCGACTCGGTGCCACTTTTTCAAGTTGATAACGGACTAGCCTTATTTTAACTTGCTATTTCTAGCTCTAAAACAATCTTAAAACCTGATAACTCCCTATAGTGAGTCGTATTAGAGGCCATTGCGTGAACCGAAGCTC
trf444045	upstream	AAAAGCACCGACTCGGTGCCACTTTTTCAAGTTGATAACGGACTAGCCTTATTTTAACTTGCTATTTCTAGCTCTAAAACGATAACTACCCTGTCTTCTCCCTATAGTGAGTCGTATTAGAGGCCATTGCGTGAACCGAAGCTC
trf444045	upstream	AAAAGCACCGACTCGGTGCCACTTTTTCAAGTTGATAACGGACTAGCCTTATTTTAACTTGCTATTTCTAGCTCTAAAACGTCTTCTCACCTTTTGGGGTCCCTATAGTGAGTCGTATTAGAGGCCATTGCGTGAACCGAAGCTC
trf444045	upstream	AAAAGCACCGACTCGGTGCCACTTTTTCAAGTTGATAACGGACTAGCCTTATTTTAACTTGCTATTTCTAGCTCTAAAACTGTAAACCCCAAAAGGTGAGCCCTATAGTGAGTCGTATTAGAGGCCATTGCGTGAACCGAAGCTC
trf444045	upstream	AAAAGCACCGACTCGGTGCCACTTTTTCAAGTTGATAACGGACTAGCCTTATTTTAACTTGCTATTTCTAGCTCTAAAACTTTGGGGTTTACAAGGGACTCCCTATAGTGAGTCGTATTAGAGGCCATTGCGTGAACCGAAGCTC
trf427551	downstream	AAAAGCACCGACTCGGTGCCACTTTTTCAAGTTGATAACGGACTAGCCTTATTTTAACTTGCTATTTCTAGCTCTAAAACTTCACCAAGTTTGAAATTCTCCCTATAGTGAGTCGTATTAGAGGCATCTCGTATGCCGTCTTCTGCTTG
trf491635	upstream	AAAAGCACCGACTCGGTGCCACTTTTTCAAGTTGATAACGGACTAGCCTTATTTTAACTTGCTATTTCTAGCTCTAAAACTTTTGAAGTCTCGGTTCAATCCCTATAGTGAGTCGTATTAGAGGCCATTGCGTGAACCGAAGCTC
trf491635	upstream	AAAAGCACCGACTCGGTGCCACTTTTTCAAGTTGATAACGGACTAGCCTTATTTTAACTTGCTATTTCTAGCTCTAAAACAGACTTCAAAATGGTGCTGGCCCTATAGTGAGTCGTATTAGAGGCCATTGCGTGAACCGAAGCTC
trf491635	upstream	AAAAGCACCGACTCGGTGCCACTTTTTCAAGTTGATAACGGACTAGCCTTATTTTAACTTGCTATTTCTAGCTCTAAAACGCACCATTTTGAAGTCTCGGCCCTATAGTGAGTCGTATTAGAGGCCATTGCGTGAACCGAAGCTC
trf491635	upstream	AAAAGCACCGACTCGGTGCCACTTTTTCAAGTTGATAACGGACTAGCCTTATTTTAACTTGCTATTTCTAGCTCTAAAACGGTGGGTGTGAGGCCACCAGCCCTATAGTGAGTCGTATTAGAGGCCATTGCGTGAACCGAAGCTC
trf491635	upstream	AAAAGCACCGACTCGGTGCCACTTTTTCAAGTTGATAACGGACTAGCCTTATTTTAACTTGCTATTTCTAGCTCTAAAACCACACCCACCAGGTTCTTCGCCCTATAGTGAGTCGTATTAGAGGCCATTGCGTGAACCGAAGCTC
trf491635	upstream	AAAAGCACCGACTCGGTGCCACTTTTTCAAGTTGATAACGGACTAGCCTTATTTTAACTTGCTATTTCTAGCTCTAAAACCCAGGTTCTTCGTCACTGTTCCCTATAGTGAGTCGTATTAGAGGCCATTGCGTGAACCGAAGCTC
trf491635	upstream	AAAAGCACCGACTCGGTGCCACTTTTTCAAGTTGATAACGGACTAGCCTTATTTTAACTTGCTATTTCTAGCTCTAAAACGGTTCTTCGTCACTGTTCACCCTATAGTGAGTCGTATTAGAGGCCATTGCGTGAACCGAAGCTC
trf497306	upstream	AAAAGCACCGACTCGGTGCCACTTTTTCAAGTTGATAACGGACTAGCCTTATTTTAACTTGCTATTTCTAGCTCTAAAACTGTGTATGATACTTGTTTTCCCTATAGTGAGTCGTATTAGAGGCCATTGCGTGAACCGAAGCTC
trf497306	upstream	AAAAGCACCGACTCGGTGCCACTTTTTCAAGTTGATAACGGACTAGCCTTATTTTAACTTGCTATTTCTAGCTCTAAAACTGACTCCATGTGTATGATACCCTATAGTGAGTCGTATTAGAGGCCATTGCGTGAACCGAAGCTC
trf497306	upstream	AAAAGCACCGACTCGGTGCCACTTTTTCAAGTTGATAACGGACTAGCCTTATTTTAACTTGCTATTTCTAGCTCTAAAACCTGACTCTTGACCAGAAACACCCTATAGTGAGTCGTATTAGAGGCCATTGCGTGAACCGAAGCTC
trf497306	upstream	AAAAGCACCGACTCGGTGCCACTTTTTCAAGTTGATAACGGACTAGCCTTATTTTAACTTGCTATTTCTAGCTCTAAAACCTACTGTTTCTGGTCAAGAGCCCTATAGTGAGTCGTATTAGAGGCCATTGCGTGAACCGAAGCTC
trf497306	upstream	AAAAGCACCGACTCGGTGCCACTTTTTCAAGTTGATAACGGACTAGCCTTATTTTAACTTGCTATTTCTAGCTCTAAAACGAAACAGTAGAGGCAGAAGACCCTATAGTGAGTCGTATTAGAGGCCATTGCGTGAACCGAAGCTC
trf502692	downstream	AAAAGCACCGACTCGGTGCCACTTTTTCAAGTTGATAACGGACTAGCCTTATTTTAACTTGCTATTTCTAGCTCTAAAACTGGTAACCAAAAGCAGAAGACCCTATAGTGAGTCGTATTAGAGGCATCTCGTATGCCGTCTTCTGCTTG
trf502692	downstream	AAAAGCACCGACTCGGTGCCACTTTTTCAAGTTGATAACGGACTAGCCTTATTTTAACTTGCTATTTCTAGCTCTAAAACAAAGCAGAAGAATAGAAGTTCCCTATAGTGAGTCGTATTAGAGGCATCTCGTATGCCGTCTTCTGCTTG
trf502692	downstream	AAAAGCACCGACTCGGTGCCACTTTTTCAAGTTGATAACGGACTAGCCTTATTTTAACTTGCTATTTCTAGCTCTAAAACGACTTGGTAAATACTTAACTCCCTATAGTGAGTCGTATTAGAGGCATCTCGTATGCCGTCTTCTGCTTG
trf502692	upstream	AAAAGCACCGACTCGGTGCCACTTTTTCAAGTTGATAACGGACTAGCCTTATTTTAACTTGCTATTTCTAGCTCTAAAACACATTGTCTCAAAAGTTTTCCCTATAGTGAGTCGTATTAGAGGCCATTGCGTGAACCGAAGCTC
trf502692	upstream	AAAAGCACCGACTCGGTGCCACTTTTTCAAGTTGATAACGGACTAGCCTTATTTTAACTTGCTATTTCTAGCTCTAAAACCTGTCCTACATTGTCTCAAACCCTATAGTGAGTCGTATTAGAGGCCATTGCGTGAACCGAAGCTC
trf509297	downstream	AAAAGCACCGACTCGGTGCCACTTTTTCAAGTTGATAACGGACTAGCCTTATTTTAACTTGCTATTTCTAGCTCTAAAACCTATCTAAAACTCTCTCTGTCCCTATAGTGAGTCGTATTAGAGGCATCTCGTATGCCGTCTTCTGCTTG
trf558219	upstream	AAAAGCACCGACTCGGTGCCACTTTTTCAAGTTGATAACGGACTAGCCTTATTTTAACTTGCTATTTCTAGCTCTAAAACAGATCTCCACTGCATTGCAGCCCTATAGTGAGTCGTATTAGAGGCCATTGCGTGAACCGAAGCTC
trf558219	upstream	AAAAGCACCGACTCGGTGCCACTTTTTCAAGTTGATAACGGACTAGCCTTATTTTAACTTGCTATTTCTAGCTCTAAAACAGCTGCAATGCAGTGGAGATCCCTATAGTGAGTCGTATTAGAGGCCATTGCGTGAACCGAAGCTC
trf576705	downstream	AAAAGCACCGACTCGGTGCCACTTTTTCAAGTTGATAACGGACTAGCCTTATTTTAACTTGCTATTTCTAGCTCTAAAACAAAATCACTGCATACCTGAACCCTATAGTGAGTCGTATTAGAGGCATCTCGTATGCCGTCTTCTGCTTG
trf621260	downstream	AAAAGCACCGACTCGGTGCCACTTTTTCAAGTTGATAACGGACTAGCCTTATTTTAACTTGCTATTTCTAGCTCTAAAACGGTATACAAACCAAAGATACCCTATAGTGAGTCGTATTAGAGGCATCTCGTATGCCGTCTTCTGCTTG
trf621260	downstream	AAAAGCACCGACTCGGTGCCACTTTTTCAAGTTGATAACGGACTAGCCTTATTTTAACTTGCTATTTCTAGCTCTAAAACAAGATACACTGATCGAATCACCCTATAGTGAGTCGTATTAGAGGCATCTCGTATGCCGTCTTCTGCTTG
trf621260	downstream	AAAAGCACCGACTCGGTGCCACTTTTTCAAGTTGATAACGGACTAGCCTTATTTTAACTTGCTATTTCTAGCTCTAAAACTAATGAACTCTGGAGATGATCCCTATAGTGAGTCGTATTAGAGGCATCTCGTATGCCGTCTTCTGCTTG
trf621260	downstream	AAAAGCACCGACTCGGTGCCACTTTTTCAAGTTGATAACGGACTAGCCTTATTTTAACTTGCTATTTCTAGCTCTAAAACGAGTTCATTACGGTAGCTTGCCCTATAGTGAGTCGTATTAGAGGCATCTCGTATGCCGTCTTCTGCTTG
trf621260	downstream	AAAAGCACCGACTCGGTGCCACTTTTTCAAGTTGATAACGGACTAGCCTTATTTTAACTTGCTATTTCTAGCTCTAAAACAGCTACCGTAATGAACTCTGCCCTATAGTGAGTCGTATTAGAGGCATCTCGTATGCCGTCTTCTGCTTG
trf621260	upstream	AAAAGCACCGACTCGGTGCCACTTTTTCAAGTTGATAACGGACTAGCCTTATTTTAACTTGCTATTTCTAGCTCTAAAACAATATTCTTACAAATTGCCCTATAGTGAGTCGTATTAGAGGCCATTGCGTGAACCGAAGCTC
trf621260	upstream	AAAAGCACCGACTCGGTGCCACTTTTTCAAGTTGATAACGGACTAGCCTTATTTTAACTTGCTATTTCTAGCTCTAAAACACACATCATGTTTTTGTTAACCCTATAGTGAGTCGTATTAGAGGCCATTGCGTGAACCGAAGCTC
trf736386	downstream	AAAAGCACCGACTCGGTGCCACTTTTTCAAGTTGATAACGGACTAGCCTTATTTTAACTTGCTATTTCTAGCTCTAAAACGAACATTCAATTTATGACTACCCTATAGTGAGTCGTATTAGAGGCATCTCGTATGCCGTCTTCTGCTTG
trf714767	downstream	AAAAGCACCGACTCGGTGCCACTTTTTCAAGTTGATAACGGACTAGCCTTATTTTAACTTGCTATTTCTAGCTCTAAAACAAGCACAGGTAAATGTGTCACCCTATAGTGAGTCGTATTAGAGGCATCTCGTATGCCGTCTTCTGCTTG
trf714767	downstream	AAAAGCACCGACTCGGTGCCACTTTTTCAAGTTGATAACGGACTAGCCTTATTTTAACTTGCTATTTCTAGCTCTAAAACGTGCTTAGGTTCATATGTTACCCTATAGTGAGTCGTATTAGAGGCATCTCGTATGCCGTCTTCTGCTTG
trf714767	downstream	AAAAGCACCGACTCGGTGCCACTTTTTCAAGTTGATAACGGACTAGCCTTATTTTAACTTGCTATTTCTAGCTCTAAAACCACTAACATATGAACCTAAGCCCTATAGTGAGTCGTATTAGAGGCATCTCGTATGCCGTCTTCTGCTTG
trf789790	downstream	AAAAGCACCGACTCGGTGCCACTTTTTCAAGTTGATAACGGACTAGCCTTATTTTAACTTGCTATTTCTAGCTCTAAAACGTTCAACTCTTCCTTTTCCACCCTATAGTGAGTCGTATTAGAGGCATCTCGTATGCCGTCTTCTGCTTG
trf789790	downstream	AAAAGCACCGACTCGGTGCCACTTTTTCAAGTTGATAACGGACTAGCCTTATTTTAACTTGCTATTTCTAGCTCTAAAACCAACTCTTCAGATCTCCAGTCCCTATAGTGAGTCGTATTAGAGGCATCTCGTATGCCGTCTTCTGCTTG
trf789790	downstream	AAAAGCACCGACTCGGTGCCACTTTTTCAAGTTGATAACGGACTAGCCTTATTTTAACTTGCTATTTCTAGCTCTAAAACTTTCTCCACAACTCTTCAGACCCTATAGTGAGTCGTATTAGAGGCATCTCGTATGCCGTCTTCTGCTTG
trf789790	downstream	AAAAGCACCGACTCGGTGCCACTTTTTCAAGTTGATAACGGACTAGCCTTATTTTAACTTGCTATTTCTAGCTCTAAAACCATACCGTTTCTCCACAACTCCCTATAGTGAGTCGTATTAGAGGCATCTCGTATGCCGTCTTCTGCTTG
trf789790	upstream	AAAAGCACCGACTCGGTGCCACTTTTTCAAGTTGATAACGGACTAGCCTTATTTTAACTTGCTATTTCTAGCTCTAAAACTGGGCATGGAAAAAATGGTGCCCTATAGTGAGTCGTATTAGAGGCCATTGCGTGAACCGAAGCTC
trf789790	upstream	AAAAGCACCGACTCGGTGCCACTTTTTCAAGTTGATAACGGACTAGCCTTATTTTAACTTGCTATTTCTAGCTCTAAAACCTCCCATGGGCATGGAAAAACCCTATAGTGAGTCGTATTAGAGGCCATTGCGTGAACCGAAGCTC
trf789790	upstream	AAAAGCACCGACTCGGTGCCACTTTTTCAAGTTGATAACGGACTAGCCTTATTTTAACTTGCTATTTCTAGCTCTAAAACTGGGAGAGGCAGAGCCTGACCCTATAGTGAGTCGTATTAGAGGCCATTGCGTGAACCGAAGCTC
trf789790	upstream	AAAAGCACCGACTCGGTGCCACTTTTTCAAGTTGATAACGGACTAGCCTTATTTTAACTTGCTATTTCTAGCTCTAAAACGACTGAGATTGTGGTTGCTACCCTATAGTGAGTCGTATTAGAGGCCATTGCGTGAACCGAAGCTC
trf789790	upstream	AAAAGCACCGACTCGGTGCCACTTTTTCAAGTTGATAACGGACTAGCCTTATTTTAACTTGCTATTTCTAGCTCTAAAACTGATAAGTCTATACAGCCAACCCTATAGTGAGTCGTATTAGAGGCCATTGCGTGAACCGAAGCTC
trf796479	downstream	AAAAGCACCGACTCGGTGCCACTTTTTCAAGTTGATAACGGACTAGCCTTATTTTAACTTGCTATTTCTAGCTCTAAAACGAGTTGCACTTCTCTTGTGTCCCTATAGTGAGTCGTATTAGAGGCATCTCGTATGCCGTCTTCTGCTTG
trf796479	downstream	AAAAGCACCGACTCGGTGCCACTTTTTCAAGTTGATAACGGACTAGCCTTATTTTAACTTGCTATTTCTAGCTCTAAAACCCCTGAGTTGCACTTCTCTTCCCTATAGTGAGTCGTATTAGAGGCATCTCGTATGCCGTCTTCTGCTTG
trf796479	downstream	AAAAGCACCGACTCGGTGCCACTTTTTCAAGTTGATAACGGACTAGCCTTATTTTAACTTGCTATTTCTAGCTCTAAAACCCACCCTGAGTTGCACTTCTCCCTATAGTGAGTCGTATTAGAGGCATCTCGTATGCCGTCTTCTGCTTG
trf796479	upstream	AAAAGCACCGACTCGGTGCCACTTTTTCAAGTTGATAACGGACTAGCCTTATTTTAACTTGCTATTTCTAGCTCTAAAACGTTTTTAAACCTCCTGTTCACCCTATAGTGAGTCGTATTAGAGGCCATTGCGTGAACCGAAGCTC
trf796479	upstream	AAAAGCACCGACTCGGTGCCACTTTTTCAAGTTGATAACGGACTAGCCTTATTTTAACTTGCTATTTCTAGCTCTAAAACCCTGTTCATTCTACTTTGACCCTATAGTGAGTCGTATTAGAGGCCATTGCGTGAACCGAAGCTC
trf842338	upstream	AAAAGCACCGACTCGGTGCCACTTTTTCAAGTTGATAACGGACTAGCCTTATTTTAACTTGCTATTTCTAGCTCTAAAACTTAGCCAAAACTGCCCAGCTCCCTATAGTGAGTCGTATTAGAGGCCATTGCGTGAACCGAAGCTC
trf809708	downstream	AAAAGCACCGACTCGGTGCCACTTTTTCAAGTTGATAACGGACTAGCCTTATTTTAACTTGCTATTTCTAGCTCTAAAACTCCTGGACTTCTGTATACTACCCTATAGTGAGTCGTATTAGAGGCATCTCGTATGCCGTCTTCTGCTTG
trf809708	downstream	AAAAGCACCGACTCGGTGCCACTTTTTCAAGTTGATAACGGACTAGCCTTATTTTAACTTGCTATTTCTAGCTCTAAAACGGAAGGGCCACTAGACGTGCCCTATAGTGAGTCGTATTAGAGGCATCTCGTATGCCGTCTTCTGCTTG
trf809708	downstream	AAAAGCACCGACTCGGTGCCACTTTTTCAAGTTGATAACGGACTAGCCTTATTTTAACTTGCTATTTCTAGCTCTAAAACCTAGACGTGCTCACTGCTTTCCCTATAGTGAGTCGTATTAGAGGCATCTCGTATGCCGTCTTCTGCTTG
trf809708	upstream	AAAAGCACCGACTCGGTGCCACTTTTTCAAGTTGATAACGGACTAGCCTTATTTTAACTTGCTATTTCTAGCTCTAAAACTGGTTCCATGGAGAAATGGCCCTATAGTGAGTCGTATTAGAGGCCATTGCGTGAACCGAAGCTC
trf809708	upstream	AAAAGCACCGACTCGGTGCCACTTTTTCAAGTTGATAACGGACTAGCCTTATTTTAACTTGCTATTTCTAGCTCTAAAACTTTCTCCATGGAACCATGGTCCCTATAGTGAGTCGTATTAGAGGCCATTGCGTGAACCGAAGCTC
trf809708	upstream	AAAAGCACCGACTCGGTGCCACTTTTTCAAGTTGATAACGGACTAGCCTTATTTTAACTTGCTATTTCTAGCTCTAAAACTGGAACCATGGTGGTTGTGGCCCTATAGTGAGTCGTATTAGAGGCCATTGCGTGAACCGAAGCTC
trf809708	upstream	AAAAGCACCGACTCGGTGCCACTTTTTCAAGTTGATAACGGACTAGCCTTATTTTAACTTGCTATTTCTAGCTCTAAAACCAACCACCATGGTTCCATGGCCCTATAGTGAGTCGTATTAGAGGCCATTGCGTGAACCGAAGCTC
trf47113	downstream	AAAAGCACCGACTCGGTGCCACTTTTTCAAGTTGATAACGGACTAGCCTTATTTTAACTTGCTATTTCTAGCTCTAAAACTGAAGGAAAACAGGATAGGGCCCTATAGTGAGTCGTATTAGAGGCATCTCGTATGCCGTCTTCTGCTTG
trf61364	downstream	AAAAGCACCGACTCGGTGCCACTTTTTCAAGTTGATAACGGACTAGCCTTATTTTAACTTGCTATTTCTAGCTCTAAAACAGTAGTAGATCTGATGTCTGCCCTATAGTGAGTCGTATTAGAGGCATCTCGTATGCCGTCTTCTGCTTG
trf61364	upstream	AAAAGCACCGACTCGGTGCCACTTTTTCAAGTTGATAACGGACTAGCCTTATTTTAACTTGCTATTTCTAGCTCTAAAACGATACAGATAAATATAGCTACCCTATAGTGAGTCGTATTAGAGGCCATTGCGTGAACCGAAGCTC
trf61364	upstream	AAAAGCACCGACTCGGTGCCACTTTTTCAAGTTGATAACGGACTAGCCTTATTTTAACTTGCTATTTCTAGCTCTAAAACATCTTCCAGATACAGATAAACCCTATAGTGAGTCGTATTAGAGGCCATTGCGTGAACCGAAGCTC
trf61364	upstream	AAAAGCACCGACTCGGTGCCACTTTTTCAAGTTGATAACGGACTAGCCTTATTTTAACTTGCTATTTCTAGCTCTAAAACTGTGTATACCTAATGTAACTCCCTATAGTGAGTCGTATTAGAGGCCATTGCGTGAACCGAAGCTC
trf82957	downstream	AAAAGCACCGACTCGGTGCCACTTTTTCAAGTTGATAACGGACTAGCCTTATTTTAACTTGCTATTTCTAGCTCTAAAACTGCTATCTGCTTGTTTGTGTCCCTATAGTGAGTCGTATTAGAGGCATCTCGTATGCCGTCTTCTGCTTG
trf82957	downstream	AAAAGCACCGACTCGGTGCCACTTTTTCAAGTTGATAACGGACTAGCCTTATTTTAACTTGCTATTTCTAGCTCTAAAACATGCATAAAAACTTTCTTGGCCCTATAGTGAGTCGTATTAGAGGCATCTCGTATGCCGTCTTCTGCTTG
trf82957	downstream	AAAAGCACCGACTCGGTGCCACTTTTTCAAGTTGATAACGGACTAGCCTTATTTTAACTTGCTATTTCTAGCTCTAAAACAGAAAGTTTTTATGCATTGGCCCTATAGTGAGTCGTATTAGAGGCATCTCGTATGCCGTCTTCTGCTTG
trf82957	upstream	AAAAGCACCGACTCGGTGCCACTTTTTCAAGTTGATAACGGACTAGCCTTATTTTAACTTGCTATTTCTAGCTCTAAAACATCTGGTTAACCTGCACTGACCCTATAGTGAGTCGTATTAGAGGCCATTGCGTGAACCGAAGCTC
trf82957	upstream	AAAAGCACCGACTCGGTGCCACTTTTTCAAGTTGATAACGGACTAGCCTTATTTTAACTTGCTATTTCTAGCTCTAAAACGATAGGAAAAATCATTTCCTCCCTATAGTGAGTCGTATTAGAGGCCATTGCGTGAACCGAAGCTC
trf82957	upstream	AAAAGCACCGACTCGGTGCCACTTTTTCAAGTTGATAACGGACTAGCCTTATTTTAACTTGCTATTTCTAGCTCTAAAACTGTATTCTTATGAAGCAAAGCCCTATAGTGAGTCGTATTAGAGGCCATTGCGTGAACCGAAGCTC
trf82957	upstream	AAAAGCACCGACTCGGTGCCACTTTTTCAAGTTGATAACGGACTAGCCTTATTTTAACTTGCTATTTCTAGCTCTAAAACTTGCTTCATAAGAATACAAGCCCTATAGTGAGTCGTATTAGAGGCCATTGCGTGAACCGAAGCTC
trf168237	upstream	AAAAGCACCGACTCGGTGCCACTTTTTCAAGTTGATAACGGACTAGCCTTATTTTAACTTGCTATTTCTAGCTCTAAAACGGCTGGAAGTGTGGTGACACCCTATAGTGAGTCGTATTAGAGGCCATTGCGTGAACCGAAGCTC
trf217635	downstream	AAAAGCACCGACTCGGTGCCACTTTTTCAAGTTGATAACGGACTAGCCTTATTTTAACTTGCTATTTCTAGCTCTAAAACTCCTGGGCTCATGCACAGCACCCTATAGTGAGTCGTATTAGAGGCATCTCGTATGCCGTCTTCTGCTTG
trf217635	downstream	AAAAGCACCGACTCGGTGCCACTTTTTCAAGTTGATAACGGACTAGCCTTATTTTAACTTGCTATTTCTAGCTCTAAAACGGGCTCATGCACAGCAGTTCCCTATAGTGAGTCGTATTAGAGGCATCTCGTATGCCGTCTTCTGCTTG
trf217635	downstream	AAAAGCACCGACTCGGTGCCACTTTTTCAAGTTGATAACGGACTAGCCTTATTTTAACTTGCTATTTCTAGCTCTAAAACGACCCTCTTAAGATCCGATACCCTATAGTGAGTCGTATTAGAGGCATCTCGTATGCCGTCTTCTGCTTG
trf217635	downstream	AAAAGCACCGACTCGGTGCCACTTTTTCAAGTTGATAACGGACTAGCCTTATTTTAACTTGCTATTTCTAGCTCTAAAACCTTAAGATCCGATATTCTACCCTATAGTGAGTCGTATTAGAGGCATCTCGTATGCCGTCTTCTGCTTG
trf217635	downstream	AAAAGCACCGACTCGGTGCCACTTTTTCAAGTTGATAACGGACTAGCCTTATTTTAACTTGCTATTTCTAGCTCTAAAACATATTCTACTCTGTTTGATTCCCTATAGTGAGTCGTATTAGAGGCATCTCGTATGCCGTCTTCTGCTTG
trf217635	upstream	AAAAGCACCGACTCGGTGCCACTTTTTCAAGTTGATAACGGACTAGCCTTATTTTAACTTGCTATTTCTAGCTCTAAAACCTATCCTGTAGCTCCAAGTGCCCTATAGTGAGTCGTATTAGAGGCCATTGCGTGAACCGAAGCTC
trf217635	upstream	AAAAGCACCGACTCGGTGCCACTTTTTCAAGTTGATAACGGACTAGCCTTATTTTAACTTGCTATTTCTAGCTCTAAAACGTAGCTCCAAGTGTTATTTTCCCTATAGTGAGTCGTATTAGAGGCCATTGCGTGAACCGAAGCTC
trf217635	upstream	AAAAGCACCGACTCGGTGCCACTTTTTCAAGTTGATAACGGACTAGCCTTATTTTAACTTGCTATTTCTAGCTCTAAAACAGTGTTATTTTTTCCCCTTCCCTATAGTGAGTCGTATTAGAGGCCATTGCGTGAACCGAAGCTC
trf247142	downstream	AAAAGCACCGACTCGGTGCCACTTTTTCAAGTTGATAACGGACTAGCCTTATTTTAACTTGCTATTTCTAGCTCTAAAACGGATGGCCAGGAACTCCTAGCCCTATAGTGAGTCGTATTAGAGGCATCTCGTATGCCGTCTTCTGCTTG
trf247142	upstream	AAAAGCACCGACTCGGTGCCACTTTTTCAAGTTGATAACGGACTAGCCTTATTTTAACTTGCTATTTCTAGCTCTAAAACCCCAGTAAGTACATATTTCTCCCTATAGTGAGTCGTATTAGAGGCCATTGCGTGAACCGAAGCTC
trf247142	upstream	AAAAGCACCGACTCGGTGCCACTTTTTCAAGTTGATAACGGACTAGCCTTATTTTAACTTGCTATTTCTAGCTCTAAAACTTGGTAACTGCTAAGCTGATCCCTATAGTGAGTCGTATTAGAGGCCATTGCGTGAACCGAAGCTC
trf254321	upstream	AAAAGCACCGACTCGGTGCCACTTTTTCAAGTTGATAACGGACTAGCCTTATTTTAACTTGCTATTTCTAGCTCTAAAACACGTGCCTTTTATCTTTTTTCCCTATAGTGAGTCGTATTAGAGGCCATTGCGTGAACCGAAGCTC
trf527360	downstream	AAAAGCACCGACTCGGTGCCACTTTTTCAAGTTGATAACGGACTAGCCTTATTTTAACTTGCTATTTCTAGCTCTAAAACGAGCGGCAGTTCAAAGGCAGCCCTATAGTGAGTCGTATTAGAGGCATCTCGTATGCCGTCTTCTGCTTG
trf527360	downstream	AAAAGCACCGACTCGGTGCCACTTTTTCAAGTTGATAACGGACTAGCCTTATTTTAACTTGCTATTTCTAGCTCTAAAACTTGAACTGCCGCTCTGGGCACCCTATAGTGAGTCGTATTAGAGGCATCTCGTATGCCGTCTTCTGCTTG
trf527360	downstream	AAAAGCACCGACTCGGTGCCACTTTTTCAAGTTGATAACGGACTAGCCTTATTTTAACTTGCTATTTCTAGCTCTAAAACTGGGCAGTGTGCCCAGAGCGCCCTATAGTGAGTCGTATTAGAGGCATCTCGTATGCCGTCTTCTGCTTG
trf583153	downstream	AAAAGCACCGACTCGGTGCCACTTTTTCAAGTTGATAACGGACTAGCCTTATTTTAACTTGCTATTTCTAGCTCTAAAACGGAGTTACAGATTTTTTTTCCCTATAGTGAGTCGTATTAGAGGCATCTCGTATGCCGTCTTCTGCTTG
trf583153	downstream	AAAAGCACCGACTCGGTGCCACTTTTTCAAGTTGATAACGGACTAGCCTTATTTTAACTTGCTATTTCTAGCTCTAAAACACCCTCTGACTTATTTCAGCCCTATAGTGAGTCGTATTAGAGGCATCTCGTATGCCGTCTTCTGCTTG
trf583153	downstream	AAAAGCACCGACTCGGTGCCACTTTTTCAAGTTGATAACGGACTAGCCTTATTTTAACTTGCTATTTCTAGCTCTAAAACCTGACTTATTTCAGCATTTCCCTATAGTGAGTCGTATTAGAGGCATCTCGTATGCCGTCTTCTGCTTG
trf583153	upstream	AAAAGCACCGACTCGGTGCCACTTTTTCAAGTTGATAACGGACTAGCCTTATTTTAACTTGCTATTTCTAGCTCTAAAACGACACCCCATGTAAACATCACCCTATAGTGAGTCGTATTAGAGGCCATTGCGTGAACCGAAGCTC
trf583153	upstream	AAAAGCACCGACTCGGTGCCACTTTTTCAAGTTGATAACGGACTAGCCTTATTTTAACTTGCTATTTCTAGCTCTAAAACCTGAGATAGAATAAAACTCCCTATAGTGAGTCGTATTAGAGGCCATTGCGTGAACCGAAGCTC
trf593185	upstream	AAAAGCACCGACTCGGTGCCACTTTTTCAAGTTGATAACGGACTAGCCTTATTTTAACTTGCTATTTCTAGCTCTAAAACGTTGTTTATGATTGTGAAAACCCTATAGTGAGTCGTATTAGAGGCCATTGCGTGAACCGAAGCTC
trf593185	upstream	AAAAGCACCGACTCGGTGCCACTTTTTCAAGTTGATAACGGACTAGCCTTATTTTAACTTGCTATTTCTAGCTCTAAAACGGGAATTCTTTGCCCTGTTGCCCTATAGTGAGTCGTATTAGAGGCCATTGCGTGAACCGAAGCTC
trf593185	upstream	AAAAGCACCGACTCGGTGCCACTTTTTCAAGTTGATAACGGACTAGCCTTATTTTAACTTGCTATTTCTAGCTCTAAAACGGAATTCATCCTTCAGCACTCCCTATAGTGAGTCGTATTAGAGGCCATTGCGTGAACCGAAGCTC
trf593185	upstream	AAAAGCACCGACTCGGTGCCACTTTTTCAAGTTGATAACGGACTAGCCTTATTTTAACTTGCTATTTCTAGCTCTAAAACGTGCTGAAGGATGAATTCCACCCTATAGTGAGTCGTATTAGAGGCCATTGCGTGAACCGAAGCTC
trf593185	upstream	AAAAGCACCGACTCGGTGCCACTTTTTCAAGTTGATAACGGACTAGCCTTATTTTAACTTGCTATTTCTAGCTCTAAAACTCAGCACTGGACATAAATGCCCTATAGTGAGTCGTATTAGAGGCCATTGCGTGAACCGAAGCTC
trf699736	upstream	AAAAGCACCGACTCGGTGCCACTTTTTCAAGTTGATAACGGACTAGCCTTATTTTAACTTGCTATTTCTAGCTCTAAAACAGCTTTGAGAGATCCTCCACCCTATAGTGAGTCGTATTAGAGGCCATTGCGTGAACCGAAGCTC
trf699736	upstream	AAAAGCACCGACTCGGTGCCACTTTTTCAAGTTGATAACGGACTAGCCTTATTTTAACTTGCTATTTCTAGCTCTAAAACGGGCAACACAGATATCTGTCCCTATAGTGAGTCGTATTAGAGGCCATTGCGTGAACCGAAGCTC
trf732621	downstream	AAAAGCACCGACTCGGTGCCACTTTTTCAAGTTGATAACGGACTAGCCTTATTTTAACTTGCTATTTCTAGCTCTAAAACAGAAGATCGCACCACTGACCCTATAGTGAGTCGTATTAGAGGCATCTCGTATGCCGTCTTCTGCTTG
trf732621	upstream	AAAAGCACCGACTCGGTGCCACTTTTTCAAGTTGATAACGGACTAGCCTTATTTTAACTTGCTATTTCTAGCTCTAAAACTCTTGAAGCTCTCTTATCCTCCCTATAGTGAGTCGTATTAGAGGCCATTGCGTGAACCGAAGCTC
trf732621	upstream	AAAAGCACCGACTCGGTGCCACTTTTTCAAGTTGATAACGGACTAGCCTTATTTTAACTTGCTATTTCTAGCTCTAAAACTTTATTACTACCTCTCTGACCCTATAGTGAGTCGTATTAGAGGCCATTGCGTGAACCGAAGCTC
trf714805	downstream	AAAAGCACCGACTCGGTGCCACTTTTTCAAGTTGATAACGGACTAGCCTTATTTTAACTTGCTATTTCTAGCTCTAAAACATGAGAGATTTTACTGTCAACCCTATAGTGAGTCGTATTAGAGGCATCTCGTATGCCGTCTTCTGCTTG
trf714805	downstream	AAAAGCACCGACTCGGTGCCACTTTTTCAAGTTGATAACGGACTAGCCTTATTTTAACTTGCTATTTCTAGCTCTAAAACTTTCAGGCCAATGAGAGATTCCCTATAGTGAGTCGTATTAGAGGCATCTCGTATGCCGTCTTCTGCTTG
trf714805	downstream	AAAAGCACCGACTCGGTGCCACTTTTTCAAGTTGATAACGGACTAGCCTTATTTTAACTTGCTATTTCTAGCTCTAAAACGAAATGGTTTGTTTCTCAGACCCTATAGTGAGTCGTATTAGAGGCATCTCGTATGCCGTCTTCTGCTTG
trf714805	upstream	AAAAGCACCGACTCGGTGCCACTTTTTCAAGTTGATAACGGACTAGCCTTATTTTAACTTGCTATTTCTAGCTCTAAAACTGGGGACTGAGTGAGCCATGCCCTATAGTGAGTCGTATTAGAGGCCATTGCGTGAACCGAAGCTC
trf719611	downstream	AAAAGCACCGACTCGGTGCCACTTTTTCAAGTTGATAACGGACTAGCCTTATTTTAACTTGCTATTTCTAGCTCTAAAACCTCACATACTCACAATTCCCTATAGTGAGTCGTATTAGAGGCATCTCGTATGCCGTCTTCTGCTTG
trf719611	downstream	AAAAGCACCGACTCGGTGCCACTTTTTCAAGTTGATAACGGACTAGCCTTATTTTAACTTGCTATTTCTAGCTCTAAAACAACCACTCACATACTCACAACCCTATAGTGAGTCGTATTAGAGGCATCTCGTATGCCGTCTTCTGCTTG
trf719611	downstream	AAAAGCACCGACTCGGTGCCACTTTTTCAAGTTGATAACGGACTAGCCTTATTTTAACTTGCTATTTCTAGCTCTAAAACGTGCCTAACCACTCACATACCCTATAGTGAGTCGTATTAGAGGCATCTCGTATGCCGTCTTCTGCTTG
trf719611	downstream	AAAAGCACCGACTCGGTGCCACTTTTTCAAGTTGATAACGGACTAGCCTTATTTTAACTTGCTATTTCTAGCTCTAAAACTCCTGTGCCTAACCACTCACCCTATAGTGAGTCGTATTAGAGGCATCTCGTATGCCGTCTTCTGCTTG
trf719611	downstream	AAAAGCACCGACTCGGTGCCACTTTTTCAAGTTGATAACGGACTAGCCTTATTTTAACTTGCTATTTCTAGCTCTAAAACTAGTAGAACAAAATAAAGTGCCCTATAGTGAGTCGTATTAGAGGCATCTCGTATGCCGTCTTCTGCTTG
trf766302	downstream	AAAAGCACCGACTCGGTGCCACTTTTTCAAGTTGATAACGGACTAGCCTTATTTTAACTTGCTATTTCTAGCTCTAAAACTCAAATAGGATCCAAAAATCCCTATAGTGAGTCGTATTAGAGGCATCTCGTATGCCGTCTTCTGCTTG
trf932627	downstream	AAAAGCACCGACTCGGTGCCACTTTTTCAAGTTGATAACGGACTAGCCTTATTTTAACTTGCTATTTCTAGCTCTAAAACTTACTTTGCCACAAGAATAACCCTATAGTGAGTCGTATTAGAGGCATCTCGTATGCCGTCTTCTGCTTG
trf932627	downstream	AAAAGCACCGACTCGGTGCCACTTTTTCAAGTTGATAACGGACTAGCCTTATTTTAACTTGCTATTTCTAGCTCTAAAACATCTCAATCCTTTACTTTGCCCTATAGTGAGTCGTATTAGAGGCATCTCGTATGCCGTCTTCTGCTTG
trf40523	downstream	AAAAGCACCGACTCGGTGCCACTTTTTCAAGTTGATAACGGACTAGCCTTATTTTAACTTGCTATTTCTAGCTCTAAAACAACTTTCTGCATGGCAAGGGCCCTATAGTGAGTCGTATTAGAGGCATCTCGTATGCCGTCTTCTGCTTG
trf40523	downstream	AAAAGCACCGACTCGGTGCCACTTTTTCAAGTTGATAACGGACTAGCCTTATTTTAACTTGCTATTTCTAGCTCTAAAACTGCAGAAAGTTAGGGAAATACCCTATAGTGAGTCGTATTAGAGGCATCTCGTATGCCGTCTTCTGCTTG
trf40523	downstream	AAAAGCACCGACTCGGTGCCACTTTTTCAAGTTGATAACGGACTAGCCTTATTTTAACTTGCTATTTCTAGCTCTAAAACGTAACTAGAACACTATTTCCCTATAGTGAGTCGTATTAGAGGCATCTCGTATGCCGTCTTCTGCTTG
trf40523	downstream	AAAAGCACCGACTCGGTGCCACTTTTTCAAGTTGATAACGGACTAGCCTTATTTTAACTTGCTATTTCTAGCTCTAAAACAAAAGCTTCCTGTAACTAGACCCTATAGTGAGTCGTATTAGAGGCATCTCGTATGCCGTCTTCTGCTTG
trf40523	upstream	AAAAGCACCGACTCGGTGCCACTTTTTCAAGTTGATAACGGACTAGCCTTATTTTAACTTGCTATTTCTAGCTCTAAAACATTGGGATCATGTGAAGTCCCTATAGTGAGTCGTATTAGAGGCCATTGCGTGAACCGAAGCTC
trf82547	upstream	AAAAGCACCGACTCGGTGCCACTTTTTCAAGTTGATAACGGACTAGCCTTATTTTAACTTGCTATTTCTAGCTCTAAAACCTCTCACTGCTAAGACTGTTCCCTATAGTGAGTCGTATTAGAGGCCATTGCGTGAACCGAAGCTC
trf82547	upstream	AAAAGCACCGACTCGGTGCCACTTTTTCAAGTTGATAACGGACTAGCCTTATTTTAACTTGCTATTTCTAGCTCTAAAACAAATCTTCTCTAAGACCTCTCCCTATAGTGAGTCGTATTAGAGGCCATTGCGTGAACCGAAGCTC
trf105057	downstream	AAAAGCACCGACTCGGTGCCACTTTTTCAAGTTGATAACGGACTAGCCTTATTTTAACTTGCTATTTCTAGCTCTAAAACCTCAACATTACCTACCCCCTCCCTATAGTGAGTCGTATTAGAGGCATCTCGTATGCCGTCTTCTGCTTG
trf105057	downstream	AAAAGCACCGACTCGGTGCCACTTTTTCAAGTTGATAACGGACTAGCCTTATTTTAACTTGCTATTTCTAGCTCTAAAACCTGTATCTTTCAGCCTTGTACCCTATAGTGAGTCGTATTAGAGGCATCTCGTATGCCGTCTTCTGCTTG
trf105057	downstream	AAAAGCACCGACTCGGTGCCACTTTTTCAAGTTGATAACGGACTAGCCTTATTTTAACTTGCTATTTCTAGCTCTAAAACTGTATCTCTTGCAACACAAGCCCTATAGTGAGTCGTATTAGAGGCATCTCGTATGCCGTCTTCTGCTTG
trf105057	upstream	AAAAGCACCGACTCGGTGCCACTTTTTCAAGTTGATAACGGACTAGCCTTATTTTAACTTGCTATTTCTAGCTCTAAAACGTAGATGCATTGAATTTGAGCCCTATAGTGAGTCGTATTAGAGGCCATTGCGTGAACCGAAGCTC
trf105057	upstream	AAAAGCACCGACTCGGTGCCACTTTTTCAAGTTGATAACGGACTAGCCTTATTTTAACTTGCTATTTCTAGCTCTAAAACCAAATTCAATGCATCTACTGCCCTATAGTGAGTCGTATTAGAGGCCATTGCGTGAACCGAAGCTC
trf105057	upstream	AAAAGCACCGACTCGGTGCCACTTTTTCAAGTTGATAACGGACTAGCCTTATTTTAACTTGCTATTTCTAGCTCTAAAACGTTCAAAAAGCCTGTACTGCCCTATAGTGAGTCGTATTAGAGGCCATTGCGTGAACCGAAGCTC
trf105057	upstream	AAAAGCACCGACTCGGTGCCACTTTTTCAAGTTGATAACGGACTAGCCTTATTTTAACTTGCTATTTCTAGCTCTAAAACGTACTGCTAGCTCAATGAGGCCCTATAGTGAGTCGTATTAGAGGCCATTGCGTGAACCGAAGCTC
trf105057	upstream	AAAAGCACCGACTCGGTGCCACTTTTTCAAGTTGATAACGGACTAGCCTTATTTTAACTTGCTATTTCTAGCTCTAAAACCATTGAGCTAGCAGTACAGGCCCTATAGTGAGTCGTATTAGAGGCCATTGCGTGAACCGAAGCTC
trf125720	upstream	AAAAGCACCGACTCGGTGCCACTTTTTCAAGTTGATAACGGACTAGCCTTATTTTAACTTGCTATTTCTAGCTCTAAAACGCAAGGGAACAATGATTTTGCCCTATAGTGAGTCGTATTAGAGGCCATTGCGTGAACCGAAGCTC
trf125720	upstream	AAAAGCACCGACTCGGTGCCACTTTTTCAAGTTGATAACGGACTAGCCTTATTTTAACTTGCTATTTCTAGCTCTAAAACATTCTTCAAAATCATTGTTCCCTATAGTGAGTCGTATTAGAGGCCATTGCGTGAACCGAAGCTC
trf195465	downstream	AAAAGCACCGACTCGGTGCCACTTTTTCAAGTTGATAACGGACTAGCCTTATTTTAACTTGCTATTTCTAGCTCTAAAACCACGCCTCAGCCACCCATATCCCTATAGTGAGTCGTATTAGAGGCATCTCGTATGCCGTCTTCTGCTTG
trf195465	upstream	AAAAGCACCGACTCGGTGCCACTTTTTCAAGTTGATAACGGACTAGCCTTATTTTAACTTGCTATTTCTAGCTCTAAAACAGTGTGGTGGTGTGCAGTTCCCTATAGTGAGTCGTATTAGAGGCCATTGCGTGAACCGAAGCTC
trf178506	downstream	AAAAGCACCGACTCGGTGCCACTTTTTCAAGTTGATAACGGACTAGCCTTATTTTAACTTGCTATTTCTAGCTCTAAAACTTTTGGATTTTTGAACAAAGCCCTATAGTGAGTCGTATTAGAGGCATCTCGTATGCCGTCTTCTGCTTG
trf178506	downstream	AAAAGCACCGACTCGGTGCCACTTTTTCAAGTTGATAACGGACTAGCCTTATTTTAACTTGCTATTTCTAGCTCTAAAACGAAAGACATGGCTCCTCATTCCCTATAGTGAGTCGTATTAGAGGCATCTCGTATGCCGTCTTCTGCTTG
trf178506	downstream	AAAAGCACCGACTCGGTGCCACTTTTTCAAGTTGATAACGGACTAGCCTTATTTTAACTTGCTATTTCTAGCTCTAAAACCATTTCCATCCACCCCCACACCCTATAGTGAGTCGTATTAGAGGCATCTCGTATGCCGTCTTCTGCTTG
trf178506	downstream	AAAAGCACCGACTCGGTGCCACTTTTTCAAGTTGATAACGGACTAGCCTTATTTTAACTTGCTATTTCTAGCTCTAAAACCCCCCACAGACCTGGACCAGCCCTATAGTGAGTCGTATTAGAGGCATCTCGTATGCCGTCTTCTGCTTG
trf178506	upstream	AAAAGCACCGACTCGGTGCCACTTTTTCAAGTTGATAACGGACTAGCCTTATTTTAACTTGCTATTTCTAGCTCTAAAACGTTGTCTCAAGAGTGCCATGCCCTATAGTGAGTCGTATTAGAGGCCATTGCGTGAACCGAAGCTC
trf178506	upstream	AAAAGCACCGACTCGGTGCCACTTTTTCAAGTTGATAACGGACTAGCCTTATTTTAACTTGCTATTTCTAGCTCTAAAACATGCACCAGTTGTCTCAAGACCCTATAGTGAGTCGTATTAGAGGCCATTGCGTGAACCGAAGCTC
trf178506	upstream	AAAAGCACCGACTCGGTGCCACTTTTTCAAGTTGATAACGGACTAGCCTTATTTTAACTTGCTATTTCTAGCTCTAAAACTGAAACTATCCTCCAATGCACCCTATAGTGAGTCGTATTAGAGGCCATTGCGTGAACCGAAGCTC
trf178506	upstream	AAAAGCACCGACTCGGTGCCACTTTTTCAAGTTGATAACGGACTAGCCTTATTTTAACTTGCTATTTCTAGCTCTAAAACGGTTCACTGTTTACCTTGAACCCTATAGTGAGTCGTATTAGAGGCCATTGCGTGAACCGAAGCTC
trf178506	upstream	AAAAGCACCGACTCGGTGCCACTTTTTCAAGTTGATAACGGACTAGCCTTATTTTAACTTGCTATTTCTAGCTCTAAAACGGAGCTCCTTGCCTAAGCTTCCCTATAGTGAGTCGTATTAGAGGCCATTGCGTGAACCGAAGCTC
trf178506	upstream	AAAAGCACCGACTCGGTGCCACTTTTTCAAGTTGATAACGGACTAGCCTTATTTTAACTTGCTATTTCTAGCTCTAAAACAGCTTAGGCAAGGAGCTCCACCCTATAGTGAGTCGTATTAGAGGCCATTGCGTGAACCGAAGCTC
trf178506	upstream	AAAAGCACCGACTCGGTGCCACTTTTTCAAGTTGATAACGGACTAGCCTTATTTTAACTTGCTATTTCTAGCTCTAAAACTGCCTAAGCTTGGATTTGAGCCCTATAGTGAGTCGTATTAGAGGCCATTGCGTGAACCGAAGCTC
trf221302	downstream	AAAAGCACCGACTCGGTGCCACTTTTTCAAGTTGATAACGGACTAGCCTTATTTTAACTTGCTATTTCTAGCTCTAAAACACTAGATATCCCTTTCTGTACCCTATAGTGAGTCGTATTAGAGGCATCTCGTATGCCGTCTTCTGCTTG
trf221302	upstream	AAAAGCACCGACTCGGTGCCACTTTTTCAAGTTGATAACGGACTAGCCTTATTTTAACTTGCTATTTCTAGCTCTAAAACAGAGCTCACCAGAACTGCACCCTATAGTGAGTCGTATTAGAGGCCATTGCGTGAACCGAAGCTC
trf224563	downstream	AAAAGCACCGACTCGGTGCCACTTTTTCAAGTTGATAACGGACTAGCCTTATTTTAACTTGCTATTTCTAGCTCTAAAACGCACTCATTCAGTTACTTTTCCCTATAGTGAGTCGTATTAGAGGCATCTCGTATGCCGTCTTCTGCTTG
trf288635	downstream	AAAAGCACCGACTCGGTGCCACTTTTTCAAGTTGATAACGGACTAGCCTTATTTTAACTTGCTATTTCTAGCTCTAAAACGAAAATGAGAACACGAAAAACCCTATAGTGAGTCGTATTAGAGGCATCTCGTATGCCGTCTTCTGCTTG
trf288635	downstream	AAAAGCACCGACTCGGTGCCACTTTTTCAAGTTGATAACGGACTAGCCTTATTTTAACTTGCTATTTCTAGCTCTAAAACGCAAATGGTTCCTGAAAATGCCCTATAGTGAGTCGTATTAGAGGCATCTCGTATGCCGTCTTCTGCTTG
trf288635	downstream	AAAAGCACCGACTCGGTGCCACTTTTTCAAGTTGATAACGGACTAGCCTTATTTTAACTTGCTATTTCTAGCTCTAAAACTTTGCAGGAAAATTTATACACCCTATAGTGAGTCGTATTAGAGGCATCTCGTATGCCGTCTTCTGCTTG
trf288635	downstream	AAAAGCACCGACTCGGTGCCACTTTTTCAAGTTGATAACGGACTAGCCTTATTTTAACTTGCTATTTCTAGCTCTAAAACTTGTTCTCTAAAGAGTGTATCCCTATAGTGAGTCGTATTAGAGGCATCTCGTATGCCGTCTTCTGCTTG
trf288635	upstream	AAAAGCACCGACTCGGTGCCACTTTTTCAAGTTGATAACGGACTAGCCTTATTTTAACTTGCTATTTCTAGCTCTAAAACAAGGAATCTCTGCTATTCATCCCTATAGTGAGTCGTATTAGAGGCCATTGCGTGAACCGAAGCTC
trf288635	upstream	AAAAGCACCGACTCGGTGCCACTTTTTCAAGTTGATAACGGACTAGCCTTATTTTAACTTGCTATTTCTAGCTCTAAAACTAGGCCACATTGCGAACATACCCTATAGTGAGTCGTATTAGAGGCCATTGCGTGAACCGAAGCTC
trf288635	upstream	AAAAGCACCGACTCGGTGCCACTTTTTCAAGTTGATAACGGACTAGCCTTATTTTAACTTGCTATTTCTAGCTCTAAAACATATGTTCGCAATGTGGCCTCCCTATAGTGAGTCGTATTAGAGGCCATTGCGTGAACCGAAGCTC
trf288635	upstream	AAAAGCACCGACTCGGTGCCACTTTTTCAAGTTGATAACGGACTAGCCTTATTTTAACTTGCTATTTCTAGCTCTAAAACCATTGCGAACATATTGGCATCCCTATAGTGAGTCGTATTAGAGGCCATTGCGTGAACCGAAGCTC
trf331279	downstream	AAAAGCACCGACTCGGTGCCACTTTTTCAAGTTGATAACGGACTAGCCTTATTTTAACTTGCTATTTCTAGCTCTAAAACGGAGTTTGAGATAGCCTGCACCCTATAGTGAGTCGTATTAGAGGCATCTCGTATGCCGTCTTCTGCTTG
trf331279	upstream	AAAAGCACCGACTCGGTGCCACTTTTTCAAGTTGATAACGGACTAGCCTTATTTTAACTTGCTATTTCTAGCTCTAAAACCATCCACCTTCCTTTGTCCCTATAGTGAGTCGTATTAGAGGCCATTGCGTGAACCGAAGCTC
trf366703	downstream	AAAAGCACCGACTCGGTGCCACTTTTTCAAGTTGATAACGGACTAGCCTTATTTTAACTTGCTATTTCTAGCTCTAAAACTTCCCGTGAATAAAAAGCATCCCTATAGTGAGTCGTATTAGAGGCATCTCGTATGCCGTCTTCTGCTTG
trf366703	downstream	AAAAGCACCGACTCGGTGCCACTTTTTCAAGTTGATAACGGACTAGCCTTATTTTAACTTGCTATTTCTAGCTCTAAAACTGCTTTTTATTCACGGGAATCCCTATAGTGAGTCGTATTAGAGGCATCTCGTATGCCGTCTTCTGCTTG
trf366703	downstream	AAAAGCACCGACTCGGTGCCACTTTTTCAAGTTGATAACGGACTAGCCTTATTTTAACTTGCTATTTCTAGCTCTAAAACTGAATAAAAAGCATGGAATGCCCTATAGTGAGTCGTATTAGAGGCATCTCGTATGCCGTCTTCTGCTTG
trf366703	downstream	AAAAGCACCGACTCGGTGCCACTTTTTCAAGTTGATAACGGACTAGCCTTATTTTAACTTGCTATTTCTAGCTCTAAAACTTCCATGCTTTTTATTCACGCCCTATAGTGAGTCGTATTAGAGGCATCTCGTATGCCGTCTTCTGCTTG
trf449635	downstream	AAAAGCACCGACTCGGTGCCACTTTTTCAAGTTGATAACGGACTAGCCTTATTTTAACTTGCTATTTCTAGCTCTAAAACCGGTCATGCTGCTGCACACTCCCTATAGTGAGTCGTATTAGAGGCATCTCGTATGCCGTCTTCTGCTTG
trf420870_BAT26	downstream	AAAAGCACCGACTCGGTGCCACTTTTTCAAGTTGATAACGGACTAGCCTTATTTTAACTTGCTATTTCTAGCTCTAAAACTTATAAGCTTCTTCAGTATACCCTATAGTGAGTCGTATTAGAGGCATCTCGTATGCCGTCTTCTGCTTG
trf420870_BAT26	upstream	AAAAGCACCGACTCGGTGCCACTTTTTCAAGTTGATAACGGACTAGCCTTATTTTAACTTGCTATTTCTAGCTCTAAAACATTTCATATACTGGCTGAAGCCCTATAGTGAGTCGTATTAGAGGCCATTGCGTGAACCGAAGCTC
trf420870_BAT26	upstream	AAAAGCACCGACTCGGTGCCACTTTTTCAAGTTGATAACGGACTAGCCTTATTTTAACTTGCTATTTCTAGCTCTAAAACGTATATGAAATTGGATATTGCCCTATAGTGAGTCGTATTAGAGGCCATTGCGTGAACCGAAGCTC
trf420870_BAT26	upstream	AAAAGCACCGACTCGGTGCCACTTTTTCAAGTTGATAACGGACTAGCCTTATTTTAACTTGCTATTTCTAGCTCTAAAACGAAAAAGGTTAAGGGCTCTGCCCTATAGTGAGTCGTATTAGAGGCCATTGCGTGAACCGAAGCTC
trf508801	upstream	AAAAGCACCGACTCGGTGCCACTTTTTCAAGTTGATAACGGACTAGCCTTATTTTAACTTGCTATTTCTAGCTCTAAAACCTGCATCAATCAGTGAGTGGCCCTATAGTGAGTCGTATTAGAGGCCATTGCGTGAACCGAAGCTC
trf508801	upstream	AAAAGCACCGACTCGGTGCCACTTTTTCAAGTTGATAACGGACTAGCCTTATTTTAACTTGCTATTTCTAGCTCTAAAACGTCCTACTAGCACCATTCATCCCTATAGTGAGTCGTATTAGAGGCCATTGCGTGAACCGAAGCTC
trf508801	upstream	AAAAGCACCGACTCGGTGCCACTTTTTCAAGTTGATAACGGACTAGCCTTATTTTAACTTGCTATTTCTAGCTCTAAAACTGAATGGTGCTAGTAGGACTCCCTATAGTGAGTCGTATTAGAGGCCATTGCGTGAACCGAAGCTC
trf508801	upstream	AAAAGCACCGACTCGGTGCCACTTTTTCAAGTTGATAACGGACTAGCCTTATTTTAACTTGCTATTTCTAGCTCTAAAACATACAGGTGTGCCCTTTCACCCTATAGTGAGTCGTATTAGAGGCCATTGCGTGAACCGAAGCTC
trf549738	downstream	AAAAGCACCGACTCGGTGCCACTTTTTCAAGTTGATAACGGACTAGCCTTATTTTAACTTGCTATTTCTAGCTCTAAAACATATGCAATGAGACAAAGTGCCCTATAGTGAGTCGTATTAGAGGCATCTCGTATGCCGTCTTCTGCTTG
trf549738	downstream	AAAAGCACCGACTCGGTGCCACTTTTTCAAGTTGATAACGGACTAGCCTTATTTTAACTTGCTATTTCTAGCTCTAAAACTTCCTTATATTTTGTGCTTGCCCTATAGTGAGTCGTATTAGAGGCATCTCGTATGCCGTCTTCTGCTTG
trf549738	upstream	AAAAGCACCGACTCGGTGCCACTTTTTCAAGTTGATAACGGACTAGCCTTATTTTAACTTGCTATTTCTAGCTCTAAAACATTAGAACCATGAACAGCAGCCCTATAGTGAGTCGTATTAGAGGCCATTGCGTGAACCGAAGCTC
trf549738	upstream	AAAAGCACCGACTCGGTGCCACTTTTTCAAGTTGATAACGGACTAGCCTTATTTTAACTTGCTATTTCTAGCTCTAAAACGCTGTTCATGGTTCTAATAGCCCTATAGTGAGTCGTATTAGAGGCCATTGCGTGAACCGAAGCTC
trf549738	upstream	AAAAGCACCGACTCGGTGCCACTTTTTCAAGTTGATAACGGACTAGCCTTATTTTAACTTGCTATTTCTAGCTCTAAAACCACCTGCTGTTCATGGTTCTCCCTATAGTGAGTCGTATTAGAGGCCATTGCGTGAACCGAAGCTC
trf549738	upstream	AAAAGCACCGACTCGGTGCCACTTTTTCAAGTTGATAACGGACTAGCCTTATTTTAACTTGCTATTTCTAGCTCTAAAACTGAACAGCAGGTGCGGGCAGCCCTATAGTGAGTCGTATTAGAGGCCATTGCGTGAACCGAAGCTC
trf549738	upstream	AAAAGCACCGACTCGGTGCCACTTTTTCAAGTTGATAACGGACTAGCCTTATTTTAACTTGCTATTTCTAGCTCTAAAACGCCCGCACCTGCTGTTCATGCCCTATAGTGAGTCGTATTAGAGGCCATTGCGTGAACCGAAGCTC
trf549738	upstream	AAAAGCACCGACTCGGTGCCACTTTTTCAAGTTGATAACGGACTAGCCTTATTTTAACTTGCTATTTCTAGCTCTAAAACATCGGTAGTCCCTGCCCGCACCCTATAGTGAGTCGTATTAGAGGCCATTGCGTGAACCGAAGCTC
trf549738	upstream	AAAAGCACCGACTCGGTGCCACTTTTTCAAGTTGATAACGGACTAGCCTTATTTTAACTTGCTATTTCTAGCTCTAAAACATAGCCTATCGGTAGTCCCTCCCTATAGTGAGTCGTATTAGAGGCCATTGCGTGAACCGAAGCTC
trf549738	upstream	AAAAGCACCGACTCGGTGCCACTTTTTCAAGTTGATAACGGACTAGCCTTATTTTAACTTGCTATTTCTAGCTCTAAAACATAGGCTATAGGTTTGAAATCCCTATAGTGAGTCGTATTAGAGGCCATTGCGTGAACCGAAGCTC
trf765485	downstream	AAAAGCACCGACTCGGTGCCACTTTTTCAAGTTGATAACGGACTAGCCTTATTTTAACTTGCTATTTCTAGCTCTAAAACGCACTGCCCACAGCTTCATTCCCTATAGTGAGTCGTATTAGAGGCATCTCGTATGCCGTCTTCTGCTTG
trf765485	downstream	AAAAGCACCGACTCGGTGCCACTTTTTCAAGTTGATAACGGACTAGCCTTATTTTAACTTGCTATTTCTAGCTCTAAAACTAAATGAAGCTGTGGGCAGTCCCTATAGTGAGTCGTATTAGAGGCATCTCGTATGCCGTCTTCTGCTTG
trf765485	downstream	AAAAGCACCGACTCGGTGCCACTTTTTCAAGTTGATAACGGACTAGCCTTATTTTAACTTGCTATTTCTAGCTCTAAAACCAGCTTCATTTACGGAATTACCCTATAGTGAGTCGTATTAGAGGCATCTCGTATGCCGTCTTCTGCTTG
trf765485	downstream	AAAAGCACCGACTCGGTGCCACTTTTTCAAGTTGATAACGGACTAGCCTTATTTTAACTTGCTATTTCTAGCTCTAAAACCTGTCAAGTTGACATGTGCTCCCTATAGTGAGTCGTATTAGAGGCATCTCGTATGCCGTCTTCTGCTTG
trf830614	upstream	AAAAGCACCGACTCGGTGCCACTTTTTCAAGTTGATAACGGACTAGCCTTATTTTAACTTGCTATTTCTAGCTCTAAAACTGCTTGCGCCATTATACTCCCTATAGTGAGTCGTATTAGAGGCCATTGCGTGAACCGAAGCTC
trf909122	downstream	AAAAGCACCGACTCGGTGCCACTTTTTCAAGTTGATAACGGACTAGCCTTATTTTAACTTGCTATTTCTAGCTCTAAAACAACCCCTAGTCTGTCTCTTGCCCTATAGTGAGTCGTATTAGAGGCATCTCGTATGCCGTCTTCTGCTTG
trf909122	downstream	AAAAGCACCGACTCGGTGCCACTTTTTCAAGTTGATAACGGACTAGCCTTATTTTAACTTGCTATTTCTAGCTCTAAAACAGAGACAGACTAGGGGTTTGCCCTATAGTGAGTCGTATTAGAGGCATCTCGTATGCCGTCTTCTGCTTG
trf120796	downstream	AAAAGCACCGACTCGGTGCCACTTTTTCAAGTTGATAACGGACTAGCCTTATTTTAACTTGCTATTTCTAGCTCTAAAACCCTTCCTTACCCATCTCTGCCCTATAGTGAGTCGTATTAGAGGCATCTCGTATGCCGTCTTCTGCTTG
trf120796	downstream	AAAAGCACCGACTCGGTGCCACTTTTTCAAGTTGATAACGGACTAGCCTTATTTTAACTTGCTATTTCTAGCTCTAAAACTTTTATCCCTCCTTCCTTACCCTATAGTGAGTCGTATTAGAGGCATCTCGTATGCCGTCTTCTGCTTG
trf120796	downstream	AAAAGCACCGACTCGGTGCCACTTTTTCAAGTTGATAACGGACTAGCCTTATTTTAACTTGCTATTTCTAGCTCTAAAACTCCGTCTATCCCTCTCCCCACCCTATAGTGAGTCGTATTAGAGGCATCTCGTATGCCGTCTTCTGCTTG
trf120796	downstream	AAAAGCACCGACTCGGTGCCACTTTTTCAAGTTGATAACGGACTAGCCTTATTTTAACTTGCTATTTCTAGCTCTAAAACCTTAAATTGGGGAGAGGGATCCCTATAGTGAGTCGTATTAGAGGCATCTCGTATGCCGTCTTCTGCTTG
trf120796	downstream	AAAAGCACCGACTCGGTGCCACTTTTTCAAGTTGATAACGGACTAGCCTTATTTTAACTTGCTATTTCTAGCTCTAAAACCTCCCCAATTTAAGAGGATGCCCTATAGTGAGTCGTATTAGAGGCATCTCGTATGCCGTCTTCTGCTTG
trf145536	upstream	AAAAGCACCGACTCGGTGCCACTTTTTCAAGTTGATAACGGACTAGCCTTATTTTAACTTGCTATTTCTAGCTCTAAAACGGGCAGGTGGACCATAAGTTCCCTATAGTGAGTCGTATTAGAGGCCATTGCGTGAACCGAAGCTC
trf191069	downstream	AAAAGCACCGACTCGGTGCCACTTTTTCAAGTTGATAACGGACTAGCCTTATTTTAACTTGCTATTTCTAGCTCTAAAACCAGCCTCCCAAGCCCATGTACCCTATAGTGAGTCGTATTAGAGGCATCTCGTATGCCGTCTTCTGCTTG
trf191069	downstream	AAAAGCACCGACTCGGTGCCACTTTTTCAAGTTGATAACGGACTAGCCTTATTTTAACTTGCTATTTCTAGCTCTAAAACTCCCCTTCTGATTCACTTCTCCCTATAGTGAGTCGTATTAGAGGCATCTCGTATGCCGTCTTCTGCTTG
trf191069	downstream	AAAAGCACCGACTCGGTGCCACTTTTTCAAGTTGATAACGGACTAGCCTTATTTTAACTTGCTATTTCTAGCTCTAAAACGTGTAGTCAGACCTTCCCCTCCCTATAGTGAGTCGTATTAGAGGCATCTCGTATGCCGTCTTCTGCTTG
trf191069	upstream	AAAAGCACCGACTCGGTGCCACTTTTTCAAGTTGATAACGGACTAGCCTTATTTTAACTTGCTATTTCTAGCTCTAAAACATAGACAGACAAGAAGATGCCCTATAGTGAGTCGTATTAGAGGCCATTGCGTGAACCGAAGCTC
trf234914	upstream	AAAAGCACCGACTCGGTGCCACTTTTTCAAGTTGATAACGGACTAGCCTTATTTTAACTTGCTATTTCTAGCTCTAAAACAGTCTTTTCCTTTGCAGGGGCCCTATAGTGAGTCGTATTAGAGGCCATTGCGTGAACCGAAGCTC
trf234914	upstream	AAAAGCACCGACTCGGTGCCACTTTTTCAAGTTGATAACGGACTAGCCTTATTTTAACTTGCTATTTCTAGCTCTAAAACACCCCTGCAAAGGAAAAGACCCTATAGTGAGTCGTATTAGAGGCCATTGCGTGAACCGAAGCTC
trf234914	upstream	AAAAGCACCGACTCGGTGCCACTTTTTCAAGTTGATAACGGACTAGCCTTATTTTAACTTGCTATTTCTAGCTCTAAAACTTGCAGGGGTAGGCAATTCCCTATAGTGAGTCGTATTAGAGGCCATTGCGTGAACCGAAGCTC
trf234914	upstream	AAAAGCACCGACTCGGTGCCACTTTTTCAAGTTGATAACGGACTAGCCTTATTTTAACTTGCTATTTCTAGCTCTAAAACTTCATCCAATTGCTCTAACCCTATAGTGAGTCGTATTAGAGGCCATTGCGTGAACCGAAGCTC
trf234914	upstream	AAAAGCACCGACTCGGTGCCACTTTTTCAAGTTGATAACGGACTAGCCTTATTTTAACTTGCTATTTCTAGCTCTAAAACATTGCTCTAACCAAAATTCTCCCTATAGTGAGTCGTATTAGAGGCCATTGCGTGAACCGAAGCTC
trf243343	downstream	AAAAGCACCGACTCGGTGCCACTTTTTCAAGTTGATAACGGACTAGCCTTATTTTAACTTGCTATTTCTAGCTCTAAAACCTTACTGCAGATTTGACGCCCTATAGTGAGTCGTATTAGAGGCATCTCGTATGCCGTCTTCTGCTTG
trf243343	downstream	AAAAGCACCGACTCGGTGCCACTTTTTCAAGTTGATAACGGACTAGCCTTATTTTAACTTGCTATTTCTAGCTCTAAAACGGGCGTCAAATCTGCAGTAACCCTATAGTGAGTCGTATTAGAGGCATCTCGTATGCCGTCTTCTGCTTG
trf243343	upstream	AAAAGCACCGACTCGGTGCCACTTTTTCAAGTTGATAACGGACTAGCCTTATTTTAACTTGCTATTTCTAGCTCTAAAACCTTCTCAAGAACTGTCATCTCCCTATAGTGAGTCGTATTAGAGGCCATTGCGTGAACCGAAGCTC
trf243343	upstream	AAAAGCACCGACTCGGTGCCACTTTTTCAAGTTGATAACGGACTAGCCTTATTTTAACTTGCTATTTCTAGCTCTAAAACGATTCCACTTCTCAAGAACTCCCTATAGTGAGTCGTATTAGAGGCCATTGCGTGAACCGAAGCTC
trf362891	downstream	AAAAGCACCGACTCGGTGCCACTTTTTCAAGTTGATAACGGACTAGCCTTATTTTAACTTGCTATTTCTAGCTCTAAAACTTCGGTCTTGGTGTTTCCCACCCTATAGTGAGTCGTATTAGAGGCATCTCGTATGCCGTCTTCTGCTTG
trf362891	downstream	AAAAGCACCGACTCGGTGCCACTTTTTCAAGTTGATAACGGACTAGCCTTATTTTAACTTGCTATTTCTAGCTCTAAAACAGACCGAAAGGGTGAACAGACCCTATAGTGAGTCGTATTAGAGGCATCTCGTATGCCGTCTTCTGCTTG
trf362891	downstream	AAAAGCACCGACTCGGTGCCACTTTTTCAAGTTGATAACGGACTAGCCTTATTTTAACTTGCTATTTCTAGCTCTAAAACCTGTTCACCCTTTCGGTCTTCCCTATAGTGAGTCGTATTAGAGGCATCTCGTATGCCGTCTTCTGCTTG
trf362891	downstream	AAAAGCACCGACTCGGTGCCACTTTTTCAAGTTGATAACGGACTAGCCTTATTTTAACTTGCTATTTCTAGCTCTAAAACAAAGGGTGAACAGAGGCCAGCCCTATAGTGAGTCGTATTAGAGGCATCTCGTATGCCGTCTTCTGCTTG
trf362891	downstream	AAAAGCACCGACTCGGTGCCACTTTTTCAAGTTGATAACGGACTAGCCTTATTTTAACTTGCTATTTCTAGCTCTAAAACTTCTGGCCTCTGTTCACCCTCCCTATAGTGAGTCGTATTAGAGGCATCTCGTATGCCGTCTTCTGCTTG
trf362891	downstream	AAAAGCACCGACTCGGTGCCACTTTTTCAAGTTGATAACGGACTAGCCTTATTTTAACTTGCTATTTCTAGCTCTAAAACGAAAGGGTCACTTAAATAAGCCCTATAGTGAGTCGTATTAGAGGCATCTCGTATGCCGTCTTCTGCTTG
trf362891	downstream	AAAAGCACCGACTCGGTGCCACTTTTTCAAGTTGATAACGGACTAGCCTTATTTTAACTTGCTATTTCTAGCTCTAAAACACTTCTTATTTAAGTGACCCTATAGTGAGTCGTATTAGAGGCATCTCGTATGCCGTCTTCTGCTTG
trf595583	upstream	AAAAGCACCGACTCGGTGCCACTTTTTCAAGTTGATAACGGACTAGCCTTATTTTAACTTGCTATTTCTAGCTCTAAAACAAGCATCTGTTGATTCTTCTCCCTATAGTGAGTCGTATTAGAGGCCATTGCGTGAACCGAAGCTC
trf595583	upstream	AAAAGCACCGACTCGGTGCCACTTTTTCAAGTTGATAACGGACTAGCCTTATTTTAACTTGCTATTTCTAGCTCTAAAACGCACTGTCCTAAGCATCTGTCCCTATAGTGAGTCGTATTAGAGGCCATTGCGTGAACCGAAGCTC
trf686447	upstream	AAAAGCACCGACTCGGTGCCACTTTTTCAAGTTGATAACGGACTAGCCTTATTTTAACTTGCTATTTCTAGCTCTAAAACGGAGTTTCATCCCTATTGGGCCCTATAGTGAGTCGTATTAGAGGCCATTGCGTGAACCGAAGCTC
trf686447	upstream	AAAAGCACCGACTCGGTGCCACTTTTTCAAGTTGATAACGGACTAGCCTTATTTTAACTTGCTATTTCTAGCTCTAAAACTACTCAGCCTTCTCCATTACCCTATAGTGAGTCGTATTAGAGGCCATTGCGTGAACCGAAGCTC
trf686447	upstream	AAAAGCACCGACTCGGTGCCACTTTTTCAAGTTGATAACGGACTAGCCTTATTTTAACTTGCTATTTCTAGCTCTAAAACAGTTGTAATGGAGAAGGCTGCCCTATAGTGAGTCGTATTAGAGGCCATTGCGTGAACCGAAGCTC
trf686447	upstream	AAAAGCACCGACTCGGTGCCACTTTTTCAAGTTGATAACGGACTAGCCTTATTTTAACTTGCTATTTCTAGCTCTAAAACTCTCCATTACAACTTGGCAACCCTATAGTGAGTCGTATTAGAGGCCATTGCGTGAACCGAAGCTC
trf686447	upstream	AAAAGCACCGACTCGGTGCCACTTTTTCAAGTTGATAACGGACTAGCCTTATTTTAACTTGCTATTTCTAGCTCTAAAACTTACAACTTGGCAAGAGTGGCCCTATAGTGAGTCGTATTAGAGGCCATTGCGTGAACCGAAGCTC
trf686447	upstream	AAAAGCACCGACTCGGTGCCACTTTTTCAAGTTGATAACGGACTAGCCTTATTTTAACTTGCTATTTCTAGCTCTAAAACCTCTTGCCAAGTTGTAATGGCCCTATAGTGAGTCGTATTAGAGGCCATTGCGTGAACCGAAGCTC
trf686447	upstream	AAAAGCACCGACTCGGTGCCACTTTTTCAAGTTGATAACGGACTAGCCTTATTTTAACTTGCTATTTCTAGCTCTAAAACCCCACTCTTGCCAAGTTGTACCCTATAGTGAGTCGTATTAGAGGCCATTGCGTGAACCGAAGCTC
trf686447	upstream	AAAAGCACCGACTCGGTGCCACTTTTTCAAGTTGATAACGGACTAGCCTTATTTTAACTTGCTATTTCTAGCTCTAAAACAGCCTCCCACTCTTGCCAAGCCCTATAGTGAGTCGTATTAGAGGCCATTGCGTGAACCGAAGCTC
trf653635	downstream	AAAAGCACCGACTCGGTGCCACTTTTTCAAGTTGATAACGGACTAGCCTTATTTTAACTTGCTATTTCTAGCTCTAAAACTTGCCTCCAAACACCAAACACCCTATAGTGAGTCGTATTAGAGGCATCTCGTATGCCGTCTTCTGCTTG
trf714785	downstream	AAAAGCACCGACTCGGTGCCACTTTTTCAAGTTGATAACGGACTAGCCTTATTTTAACTTGCTATTTCTAGCTCTAAAACGACTGGGGTGCTGGGGCATGCCCTATAGTGAGTCGTATTAGAGGCATCTCGTATGCCGTCTTCTGCTTG
trf750193	upstream	AAAAGCACCGACTCGGTGCCACTTTTTCAAGTTGATAACGGACTAGCCTTATTTTAACTTGCTATTTCTAGCTCTAAAACACGTCCTAAAGATTTTCTATCCCTATAGTGAGTCGTATTAGAGGCCATTGCGTGAACCGAAGCTC
trf808123	upstream	AAAAGCACCGACTCGGTGCCACTTTTTCAAGTTGATAACGGACTAGCCTTATTTTAACTTGCTATTTCTAGCTCTAAAACGTGCTTGGCCATAAAAATAACCCTATAGTGAGTCGTATTAGAGGCCATTGCGTGAACCGAAGCTC
trf808123	upstream	AAAAGCACCGACTCGGTGCCACTTTTTCAAGTTGATAACGGACTAGCCTTATTTTAACTTGCTATTTCTAGCTCTAAAACAGCACAGGAACAGCGAAGTTCCCTATAGTGAGTCGTATTAGAGGCCATTGCGTGAACCGAAGCTC
trf7170	upstream	AAAAGCACCGACTCGGTGCCACTTTTTCAAGTTGATAACGGACTAGCCTTATTTTAACTTGCTATTTCTAGCTCTAAAACCATCTGTAGACGGCAGCTGACCCTATAGTGAGTCGTATTAGAGGCCATTGCGTGAACCGAAGCTC
trf7170	upstream	AAAAGCACCGACTCGGTGCCACTTTTTCAAGTTGATAACGGACTAGCCTTATTTTAACTTGCTATTTCTAGCTCTAAAACAAGTTTGATTAAGCCTCAGTCCCTATAGTGAGTCGTATTAGAGGCCATTGCGTGAACCGAAGCTC
trf68806	downstream	AAAAGCACCGACTCGGTGCCACTTTTTCAAGTTGATAACGGACTAGCCTTATTTTAACTTGCTATTTCTAGCTCTAAAACATCACTCACATTCATAACCCTATAGTGAGTCGTATTAGAGGCATCTCGTATGCCGTCTTCTGCTTG
trf68806	upstream	AAAAGCACCGACTCGGTGCCACTTTTTCAAGTTGATAACGGACTAGCCTTATTTTAACTTGCTATTTCTAGCTCTAAAACCTTTAAAGATTTCCCTCATACCCTATAGTGAGTCGTATTAGAGGCCATTGCGTGAACCGAAGCTC
trf68806	upstream	AAAAGCACCGACTCGGTGCCACTTTTTCAAGTTGATAACGGACTAGCCTTATTTTAACTTGCTATTTCTAGCTCTAAAACGTACAGCAAACTACCCCTTTCCCTATAGTGAGTCGTATTAGAGGCCATTGCGTGAACCGAAGCTC
trf77789	downstream	AAAAGCACCGACTCGGTGCCACTTTTTCAAGTTGATAACGGACTAGCCTTATTTTAACTTGCTATTTCTAGCTCTAAAACCTGTTGATATAAACTGTGTTCCCTATAGTGAGTCGTATTAGAGGCATCTCGTATGCCGTCTTCTGCTTG
trf97963	downstream	AAAAGCACCGACTCGGTGCCACTTTTTCAAGTTGATAACGGACTAGCCTTATTTTAACTTGCTATTTCTAGCTCTAAAACTTGAAATTTGGGTTTTTTTGCCCTATAGTGAGTCGTATTAGAGGCATCTCGTATGCCGTCTTCTGCTTG
trf97963	downstream	AAAAGCACCGACTCGGTGCCACTTTTTCAAGTTGATAACGGACTAGCCTTATTTTAACTTGCTATTTCTAGCTCTAAAACAATTTCAATGGAATCCATTGCCCTATAGTGAGTCGTATTAGAGGCATCTCGTATGCCGTCTTCTGCTTG
trf97963	downstream	AAAAGCACCGACTCGGTGCCACTTTTTCAAGTTGATAACGGACTAGCCTTATTTTAACTTGCTATTTCTAGCTCTAAAACTAATGAGAAGTCAATGGATTCCCTATAGTGAGTCGTATTAGAGGCATCTCGTATGCCGTCTTCTGCTTG
trf97963	downstream	AAAAGCACCGACTCGGTGCCACTTTTTCAAGTTGATAACGGACTAGCCTTATTTTAACTTGCTATTTCTAGCTCTAAAACTTGACTTCTCATTATGGAGACCCTATAGTGAGTCGTATTAGAGGCATCTCGTATGCCGTCTTCTGCTTG
trf127403	downstream	AAAAGCACCGACTCGGTGCCACTTTTTCAAGTTGATAACGGACTAGCCTTATTTTAACTTGCTATTTCTAGCTCTAAAACGCCTGAAATCTGAGTGACAGCCCTATAGTGAGTCGTATTAGAGGCATCTCGTATGCCGTCTTCTGCTTG
trf127403	downstream	AAAAGCACCGACTCGGTGCCACTTTTTCAAGTTGATAACGGACTAGCCTTATTTTAACTTGCTATTTCTAGCTCTAAAACCTGCGCTTCCAGCCTGAAATCCCTATAGTGAGTCGTATTAGAGGCATCTCGTATGCCGTCTTCTGCTTG
trf127403	upstream	AAAAGCACCGACTCGGTGCCACTTTTTCAAGTTGATAACGGACTAGCCTTATTTTAACTTGCTATTTCTAGCTCTAAAACGGCTCCAGCACTTTATAGTTCCCTATAGTGAGTCGTATTAGAGGCCATTGCGTGAACCGAAGCTC
trf127403	upstream	AAAAGCACCGACTCGGTGCCACTTTTTCAAGTTGATAACGGACTAGCCTTATTTTAACTTGCTATTTCTAGCTCTAAAACGCACTTTATAGTTGTGCAGTCCCTATAGTGAGTCGTATTAGAGGCCATTGCGTGAACCGAAGCTC
trf219666	downstream	AAAAGCACCGACTCGGTGCCACTTTTTCAAGTTGATAACGGACTAGCCTTATTTTAACTTGCTATTTCTAGCTCTAAAACGAGTAGGGGCACACACAGCTCCCTATAGTGAGTCGTATTAGAGGCATCTCGTATGCCGTCTTCTGCTTG
trf219666	downstream	AAAAGCACCGACTCGGTGCCACTTTTTCAAGTTGATAACGGACTAGCCTTATTTTAACTTGCTATTTCTAGCTCTAAAACTTCTCTGAAAGCTGTGTGTGCCCTATAGTGAGTCGTATTAGAGGCATCTCGTATGCCGTCTTCTGCTTG
trf219666	downstream	AAAAGCACCGACTCGGTGCCACTTTTTCAAGTTGATAACGGACTAGCCTTATTTTAACTTGCTATTTCTAGCTCTAAAACGCCCCCTCCTTTCTCTGAAACCCTATAGTGAGTCGTATTAGAGGCATCTCGTATGCCGTCTTCTGCTTG
trf219666	downstream	AAAAGCACCGACTCGGTGCCACTTTTTCAAGTTGATAACGGACTAGCCTTATTTTAACTTGCTATTTCTAGCTCTAAAACTTGGTTAGCCCTGCCCCCTCCCTATAGTGAGTCGTATTAGAGGCATCTCGTATGCCGTCTTCTGCTTG
trf219666	downstream	AAAAGCACCGACTCGGTGCCACTTTTTCAAGTTGATAACGGACTAGCCTTATTTTAACTTGCTATTTCTAGCTCTAAAACAAGGCTGCCTTCAAAGGTGGCCCTATAGTGAGTCGTATTAGAGGCATCTCGTATGCCGTCTTCTGCTTG
trf219666	upstream	AAAAGCACCGACTCGGTGCCACTTTTTCAAGTTGATAACGGACTAGCCTTATTTTAACTTGCTATTTCTAGCTCTAAAACGAAGACATACAGGGGAGAGACCCTATAGTGAGTCGTATTAGAGGCCATTGCGTGAACCGAAGCTC
trf370411	downstream	AAAAGCACCGACTCGGTGCCACTTTTTCAAGTTGATAACGGACTAGCCTTATTTTAACTTGCTATTTCTAGCTCTAAAACGCATCCATGTTGAACACCAGCCCTATAGTGAGTCGTATTAGAGGCATCTCGTATGCCGTCTTCTGCTTG
trf370411	downstream	AAAAGCACCGACTCGGTGCCACTTTTTCAAGTTGATAACGGACTAGCCTTATTTTAACTTGCTATTTCTAGCTCTAAAACTGTTGAACACCAGCATCTACCCTATAGTGAGTCGTATTAGAGGCATCTCGTATGCCGTCTTCTGCTTG
trf370411	downstream	AAAAGCACCGACTCGGTGCCACTTTTTCAAGTTGATAACGGACTAGCCTTATTTTAACTTGCTATTTCTAGCTCTAAAACCAGTGTAGATGCTGGTGTTCCCTATAGTGAGTCGTATTAGAGGCATCTCGTATGCCGTCTTCTGCTTG
trf370411	downstream	AAAAGCACCGACTCGGTGCCACTTTTTCAAGTTGATAACGGACTAGCCTTATTTTAACTTGCTATTTCTAGCTCTAAAACGCATCTACACTGTGGAAAGACCCTATAGTGAGTCGTATTAGAGGCATCTCGTATGCCGTCTTCTGCTTG
trf370411	upstream	AAAAGCACCGACTCGGTGCCACTTTTTCAAGTTGATAACGGACTAGCCTTATTTTAACTTGCTATTTCTAGCTCTAAAACTAAGCCCTTCAAATGTCTGACCCTATAGTGAGTCGTATTAGAGGCCATTGCGTGAACCGAAGCTC
trf370411	upstream	AAAAGCACCGACTCGGTGCCACTTTTTCAAGTTGATAACGGACTAGCCTTATTTTAACTTGCTATTTCTAGCTCTAAAACCTTCAGGGTACCGTAAGCCCTATAGTGAGTCGTATTAGAGGCCATTGCGTGAACCGAAGCTC
trf370411	upstream	AAAAGCACCGACTCGGTGCCACTTTTTCAAGTTGATAACGGACTAGCCTTATTTTAACTTGCTATTTCTAGCTCTAAAACCCCCGGAAGCTTTCATTCACCCTATAGTGAGTCGTATTAGAGGCCATTGCGTGAACCGAAGCTC
trf370411	upstream	AAAAGCACCGACTCGGTGCCACTTTTTCAAGTTGATAACGGACTAGCCTTATTTTAACTTGCTATTTCTAGCTCTAAAACTTCTCTTCTTCCTCCCCGGACCCTATAGTGAGTCGTATTAGAGGCCATTGCGTGAACCGAAGCTC
trf492490	upstream	AAAAGCACCGACTCGGTGCCACTTTTTCAAGTTGATAACGGACTAGCCTTATTTTAACTTGCTATTTCTAGCTCTAAAACTGAGCAGTTCATGTAAGACCCTATAGTGAGTCGTATTAGAGGCCATTGCGTGAACCGAAGCTC
trf520135	downstream	AAAAGCACCGACTCGGTGCCACTTTTTCAAGTTGATAACGGACTAGCCTTATTTTAACTTGCTATTTCTAGCTCTAAAACCCGTTTCCTGGGTTCGAAGCCCTATAGTGAGTCGTATTAGAGGCATCTCGTATGCCGTCTTCTGCTTG
trf523621	downstream	AAAAGCACCGACTCGGTGCCACTTTTTCAAGTTGATAACGGACTAGCCTTATTTTAACTTGCTATTTCTAGCTCTAAAACCATGCTCAGCACATGTTGAGCCCTATAGTGAGTCGTATTAGAGGCATCTCGTATGCCGTCTTCTGCTTG
trf607251	upstream	AAAAGCACCGACTCGGTGCCACTTTTTCAAGTTGATAACGGACTAGCCTTATTTTAACTTGCTATTTCTAGCTCTAAAACCTAAACTGGTTCCAAGCTCTCCCTATAGTGAGTCGTATTAGAGGCCATTGCGTGAACCGAAGCTC
trf694133	downstream	AAAAGCACCGACTCGGTGCCACTTTTTCAAGTTGATAACGGACTAGCCTTATTTTAACTTGCTATTTCTAGCTCTAAAACGGGCAACAGAGATATGTTGTCCCTATAGTGAGTCGTATTAGAGGCATCTCGTATGCCGTCTTCTGCTTG
trf738804	upstream	AAAAGCACCGACTCGGTGCCACTTTTTCAAGTTGATAACGGACTAGCCTTATTTTAACTTGCTATTTCTAGCTCTAAAACTGCCCAATGGCCTCTTTCACCCTATAGTGAGTCGTATTAGAGGCCATTGCGTGAACCGAAGCTC
trf738804	upstream	AAAAGCACCGACTCGGTGCCACTTTTTCAAGTTGATAACGGACTAGCCTTATTTTAACTTGCTATTTCTAGCTCTAAAACTTGGGCATGGGACTACTTGCCCTATAGTGAGTCGTATTAGAGGCCATTGCGTGAACCGAAGCTC
trf738804	upstream	AAAAGCACCGACTCGGTGCCACTTTTTCAAGTTGATAACGGACTAGCCTTATTTTAACTTGCTATTTCTAGCTCTAAAACAAACACAGACGCAAGTAGTCCCTATAGTGAGTCGTATTAGAGGCCATTGCGTGAACCGAAGCTC
trf763485	upstream	AAAAGCACCGACTCGGTGCCACTTTTTCAAGTTGATAACGGACTAGCCTTATTTTAACTTGCTATTTCTAGCTCTAAAACGCCCCACTTCAGCTGCCACTCCCTATAGTGAGTCGTATTAGAGGCCATTGCGTGAACCGAAGCTC
trf763485	upstream	AAAAGCACCGACTCGGTGCCACTTTTTCAAGTTGATAACGGACTAGCCTTATTTTAACTTGCTATTTCTAGCTCTAAAACACAGAAAGTGGCAGCTGAAGCCCTATAGTGAGTCGTATTAGAGGCCATTGCGTGAACCGAAGCTC
trf763485	upstream	AAAAGCACCGACTCGGTGCCACTTTTTCAAGTTGATAACGGACTAGCCTTATTTTAACTTGCTATTTCTAGCTCTAAAACCTTTCTGTTGGCCCCAAACCCTATAGTGAGTCGTATTAGAGGCCATTGCGTGAACCGAAGCTC
trf763485	upstream	AAAAGCACCGACTCGGTGCCACTTTTTCAAGTTGATAACGGACTAGCCTTATTTTAACTTGCTATTTCTAGCTCTAAAACGATTAGGGTTTGGGGCCAACCCTATAGTGAGTCGTATTAGAGGCCATTGCGTGAACCGAAGCTC
trf813636	downstream	AAAAGCACCGACTCGGTGCCACTTTTTCAAGTTGATAACGGACTAGCCTTATTTTAACTTGCTATTTCTAGCTCTAAAACGAGCTATTAAGAAAAACACACCCTATAGTGAGTCGTATTAGAGGCATCTCGTATGCCGTCTTCTGCTTG
trf813636	downstream	AAAAGCACCGACTCGGTGCCACTTTTTCAAGTTGATAACGGACTAGCCTTATTTTAACTTGCTATTTCTAGCTCTAAAACTTAGCACTACCATGTAAGAACCCTATAGTGAGTCGTATTAGAGGCATCTCGTATGCCGTCTTCTGCTTG
trf813636	upstream	AAAAGCACCGACTCGGTGCCACTTTTTCAAGTTGATAACGGACTAGCCTTATTTTAACTTGCTATTTCTAGCTCTAAAACGGGAAGGGATAGAATGAATCCCTATAGTGAGTCGTATTAGAGGCCATTGCGTGAACCGAAGCTC
trf813636	upstream	AAAAGCACCGACTCGGTGCCACTTTTTCAAGTTGATAACGGACTAGCCTTATTTTAACTTGCTATTTCTAGCTCTAAAACTCCCAGGAATCAAATTTTGACCCTATAGTGAGTCGTATTAGAGGCCATTGCGTGAACCGAAGCTC
trf813636	upstream	AAAAGCACCGACTCGGTGCCACTTTTTCAAGTTGATAACGGACTAGCCTTATTTTAACTTGCTATTTCTAGCTCTAAAACGGAATCAAATTTTGATTAAGCCCTATAGTGAGTCGTATTAGAGGCCATTGCGTGAACCGAAGCTC
trf813636	upstream	AAAAGCACCGACTCGGTGCCACTTTTTCAAGTTGATAACGGACTAGCCTTATTTTAACTTGCTATTTCTAGCTCTAAAACTCAGCCACTTAGGGTCTTTCCCTATAGTGAGTCGTATTAGAGGCCATTGCGTGAACCGAAGCTC
trf813636	upstream	AAAAGCACCGACTCGGTGCCACTTTTTCAAGTTGATAACGGACTAGCCTTATTTTAACTTGCTATTTCTAGCTCTAAAACAAGTGGCTGAAGGAACAAAACCCTATAGTGAGTCGTATTAGAGGCCATTGCGTGAACCGAAGCTC
trf804279	downstream	AAAAGCACCGACTCGGTGCCACTTTTTCAAGTTGATAACGGACTAGCCTTATTTTAACTTGCTATTTCTAGCTCTAAAACGCTTTCTGCTTTCTGACTGGCCCTATAGTGAGTCGTATTAGAGGCATCTCGTATGCCGTCTTCTGCTTG
trf804279	downstream	AAAAGCACCGACTCGGTGCCACTTTTTCAAGTTGATAACGGACTAGCCTTATTTTAACTTGCTATTTCTAGCTCTAAAACGTCAGAAAGCAGAAAGCAGGCCCTATAGTGAGTCGTATTAGAGGCATCTCGTATGCCGTCTTCTGCTTG
trf804279	downstream	AAAAGCACCGACTCGGTGCCACTTTTTCAAGTTGATAACGGACTAGCCTTATTTTAACTTGCTATTTCTAGCTCTAAAACGTGTTTTAGCTCCAGTCAGACCCTATAGTGAGTCGTATTAGAGGCATCTCGTATGCCGTCTTCTGCTTG
trf804279	downstream	AAAAGCACCGACTCGGTGCCACTTTTTCAAGTTGATAACGGACTAGCCTTATTTTAACTTGCTATTTCTAGCTCTAAAACGGAAAGCCGGTGTTTTAGCTCCCTATAGTGAGTCGTATTAGAGGCATCTCGTATGCCGTCTTCTGCTTG
trf804279	downstream	AAAAGCACCGACTCGGTGCCACTTTTTCAAGTTGATAACGGACTAGCCTTATTTTAACTTGCTATTTCTAGCTCTAAAACACTTGCTGACTTACCCCTTTCCCTATAGTGAGTCGTATTAGAGGCATCTCGTATGCCGTCTTCTGCTTG
trf804279	downstream	AAAAGCACCGACTCGGTGCCACTTTTTCAAGTTGATAACGGACTAGCCTTATTTTAACTTGCTATTTCTAGCTCTAAAACGAAAGGGGTAAGTCAGCAAGCCCTATAGTGAGTCGTATTAGAGGCATCTCGTATGCCGTCTTCTGCTTG
trf804279	upstream	AAAAGCACCGACTCGGTGCCACTTTTTCAAGTTGATAACGGACTAGCCTTATTTTAACTTGCTATTTCTAGCTCTAAAACCTACTGGGGCAGATCAGCCTCCCTATAGTGAGTCGTATTAGAGGCCATTGCGTGAACCGAAGCTC
trf804279	upstream	AAAAGCACCGACTCGGTGCCACTTTTTCAAGTTGATAACGGACTAGCCTTATTTTAACTTGCTATTTCTAGCTCTAAAACCCTGCCTGATGGGCTTTAAACCCTATAGTGAGTCGTATTAGAGGCCATTGCGTGAACCGAAGCTC
trf804279	upstream	AAAAGCACCGACTCGGTGCCACTTTTTCAAGTTGATAACGGACTAGCCTTATTTTAACTTGCTATTTCTAGCTCTAAAACGATGGGCTTTAAATTGCAGCCCTATAGTGAGTCGTATTAGAGGCCATTGCGTGAACCGAAGCTC
trf893050	upstream	AAAAGCACCGACTCGGTGCCACTTTTTCAAGTTGATAACGGACTAGCCTTATTTTAACTTGCTATTTCTAGCTCTAAAACGAAGTTGCAAATGAAGGTGCCCTATAGTGAGTCGTATTAGAGGCCATTGCGTGAACCGAAGCTC
trf893050	upstream	AAAAGCACCGACTCGGTGCCACTTTTTCAAGTTGATAACGGACTAGCCTTATTTTAACTTGCTATTTCTAGCTCTAAAACTAGAAAGCGTGAACCGATACCCTATAGTGAGTCGTATTAGAGGCCATTGCGTGAACCGAAGCTC
trf893050	upstream	AAAAGCACCGACTCGGTGCCACTTTTTCAAGTTGATAACGGACTAGCCTTATTTTAACTTGCTATTTCTAGCTCTAAAACAAAACGGTGTGTCTTATAACCCTATAGTGAGTCGTATTAGAGGCCATTGCGTGAACCGAAGCTC
trf83806	downstream	AAAAGCACCGACTCGGTGCCACTTTTTCAAGTTGATAACGGACTAGCCTTATTTTAACTTGCTATTTCTAGCTCTAAAACGACTTGGGCACTGTGTTAGTCCCTATAGTGAGTCGTATTAGAGGCATCTCGTATGCCGTCTTCTGCTTG
trf83806	downstream	AAAAGCACCGACTCGGTGCCACTTTTTCAAGTTGATAACGGACTAGCCTTATTTTAACTTGCTATTTCTAGCTCTAAAACAGTCAGGAGGCAGCCTTCCTCCCTATAGTGAGTCGTATTAGAGGCATCTCGTATGCCGTCTTCTGCTTG
trf413743	upstream	AAAAGCACCGACTCGGTGCCACTTTTTCAAGTTGATAACGGACTAGCCTTATTTTAACTTGCTATTTCTAGCTCTAAAACACTCTCCCTGTGAGAGAGACCCTATAGTGAGTCGTATTAGAGGCCATTGCGTGAACCGAAGCTC
trf413743	upstream	AAAAGCACCGACTCGGTGCCACTTTTTCAAGTTGATAACGGACTAGCCTTATTTTAACTTGCTATTTCTAGCTCTAAAACGTGAGAGAGACCCATCCACTCCCTATAGTGAGTCGTATTAGAGGCCATTGCGTGAACCGAAGCTC
trf413743	upstream	AAAAGCACCGACTCGGTGCCACTTTTTCAAGTTGATAACGGACTAGCCTTATTTTAACTTGCTATTTCTAGCTCTAAAACGAATCAAGGAGAGTGGATGGCCCTATAGTGAGTCGTATTAGAGGCCATTGCGTGAACCGAAGCTC
trf413743	upstream	AAAAGCACCGACTCGGTGCCACTTTTTCAAGTTGATAACGGACTAGCCTTATTTTAACTTGCTATTTCTAGCTCTAAAACTCCACTCTCCTTGATTCAGGCCCTATAGTGAGTCGTATTAGAGGCCATTGCGTGAACCGAAGCTC
trf413743	upstream	AAAAGCACCGACTCGGTGCCACTTTTTCAAGTTGATAACGGACTAGCCTTATTTTAACTTGCTATTTCTAGCTCTAAAACCTCTCCTTGATTCAGGTGACCCTATAGTGAGTCGTATTAGAGGCCATTGCGTGAACCGAAGCTC
trf413743	upstream	AAAAGCACCGACTCGGTGCCACTTTTTCAAGTTGATAACGGACTAGCCTTATTTTAACTTGCTATTTCTAGCTCTAAAACTGATTCAGGTGACCACCTTTCCCTATAGTGAGTCGTATTAGAGGCCATTGCGTGAACCGAAGCTC
trf413743	upstream	AAAAGCACCGACTCGGTGCCACTTTTTCAAGTTGATAACGGACTAGCCTTATTTTAACTTGCTATTTCTAGCTCTAAAACTTAAGAAAGGTGGTCACCTGCCCTATAGTGAGTCGTATTAGAGGCCATTGCGTGAACCGAAGCTC
trf808732	upstream	AAAAGCACCGACTCGGTGCCACTTTTTCAAGTTGATAACGGACTAGCCTTATTTTAACTTGCTATTTCTAGCTCTAAAACTTAGATGAATACATTCACACCCTATAGTGAGTCGTATTAGAGGCCATTGCGTGAACCGAAGCTC
trf808732	upstream	AAAAGCACCGACTCGGTGCCACTTTTTCAAGTTGATAACGGACTAGCCTTATTTTAACTTGCTATTTCTAGCTCTAAAACATAAGTGACTGCCATTAGATCCCTATAGTGAGTCGTATTAGAGGCCATTGCGTGAACCGAAGCTC
trf808732	upstream	AAAAGCACCGACTCGGTGCCACTTTTTCAAGTTGATAACGGACTAGCCTTATTTTAACTTGCTATTTCTAGCTCTAAAACAAAAGTCCTATAAGTGACTGCCCTATAGTGAGTCGTATTAGAGGCCATTGCGTGAACCGAAGCTC
trf808732	upstream	AAAAGCACCGACTCGGTGCCACTTTTTCAAGTTGATAACGGACTAGCCTTATTTTAACTTGCTATTTCTAGCTCTAAAACGGGGCAGCCTTTTCTCTCTCCCTATAGTGAGTCGTATTAGAGGCCATTGCGTGAACCGAAGCTC
trf811083	downstream	AAAAGCACCGACTCGGTGCCACTTTTTCAAGTTGATAACGGACTAGCCTTATTTTAACTTGCTATTTCTAGCTCTAAAACGCTACAGTGTGGGGGCTTGTCCCTATAGTGAGTCGTATTAGAGGCATCTCGTATGCCGTCTTCTGCTTG
trf811083	downstream	AAAAGCACCGACTCGGTGCCACTTTTTCAAGTTGATAACGGACTAGCCTTATTTTAACTTGCTATTTCTAGCTCTAAAACGGTCTCAGCAAACACCTGAACCCTATAGTGAGTCGTATTAGAGGCATCTCGTATGCCGTCTTCTGCTTG
trf811083	upstream	AAAAGCACCGACTCGGTGCCACTTTTTCAAGTTGATAACGGACTAGCCTTATTTTAACTTGCTATTTCTAGCTCTAAAACAGGGTCTCCACCTCCAAACCCTATAGTGAGTCGTATTAGAGGCCATTGCGTGAACCGAAGCTC
trf811083	upstream	AAAAGCACCGACTCGGTGCCACTTTTTCAAGTTGATAACGGACTAGCCTTATTTTAACTTGCTATTTCTAGCTCTAAAACCCTCCAAACCTGCAGTGCAACCCTATAGTGAGTCGTATTAGAGGCCATTGCGTGAACCGAAGCTC
trf811083	upstream	AAAAGCACCGACTCGGTGCCACTTTTTCAAGTTGATAACGGACTAGCCTTATTTTAACTTGCTATTTCTAGCTCTAAAACAACCTGCAGTGCAAGAGTAACCCTATAGTGAGTCGTATTAGAGGCCATTGCGTGAACCGAAGCTC
trf811083	upstream	AAAAGCACCGACTCGGTGCCACTTTTTCAAGTTGATAACGGACTAGCCTTATTTTAACTTGCTATTTCTAGCTCTAAAACGCAGTGCAAGAGTAATTTCCCTATAGTGAGTCGTATTAGAGGCCATTGCGTGAACCGAAGCTC
trf49180	downstream	AAAAGCACCGACTCGGTGCCACTTTTTCAAGTTGATAACGGACTAGCCTTATTTTAACTTGCTATTTCTAGCTCTAAAACTTGGATGGCTAAGGAAGTCACCCTATAGTGAGTCGTATTAGAGGCATCTCGTATGCCGTCTTCTGCTTG
trf49180	downstream	AAAAGCACCGACTCGGTGCCACTTTTTCAAGTTGATAACGGACTAGCCTTATTTTAACTTGCTATTTCTAGCTCTAAAACTAGCCATCCAATGGCATTCTCCCTATAGTGAGTCGTATTAGAGGCATCTCGTATGCCGTCTTCTGCTTG
trf49180	downstream	AAAAGCACCGACTCGGTGCCACTTTTTCAAGTTGATAACGGACTAGCCTTATTTTAACTTGCTATTTCTAGCTCTAAAACTCCAATGGCATTCTCCTTCCCTATAGTGAGTCGTATTAGAGGCATCTCGTATGCCGTCTTCTGCTTG
trf49180	downstream	AAAAGCACCGACTCGGTGCCACTTTTTCAAGTTGATAACGGACTAGCCTTATTTTAACTTGCTATTTCTAGCTCTAAAACATGGCATTCTCCTTCCTCTCCCTATAGTGAGTCGTATTAGAGGCATCTCGTATGCCGTCTTCTGCTTG
trf49180	downstream	AAAAGCACCGACTCGGTGCCACTTTTTCAAGTTGATAACGGACTAGCCTTATTTTAACTTGCTATTTCTAGCTCTAAAACTCCTCTCTTTACTATTTTCACCCTATAGTGAGTCGTATTAGAGGCATCTCGTATGCCGTCTTCTGCTTG
trf49180	downstream	AAAAGCACCGACTCGGTGCCACTTTTTCAAGTTGATAACGGACTAGCCTTATTTTAACTTGCTATTTCTAGCTCTAAAACCTCTTTACTATTTTCACATTCCCTATAGTGAGTCGTATTAGAGGCATCTCGTATGCCGTCTTCTGCTTG
trf147958	downstream	AAAAGCACCGACTCGGTGCCACTTTTTCAAGTTGATAACGGACTAGCCTTATTTTAACTTGCTATTTCTAGCTCTAAAACATTCTGCAATACAGAGTCATCCCTATAGTGAGTCGTATTAGAGGCATCTCGTATGCCGTCTTCTGCTTG
trf147958	downstream	AAAAGCACCGACTCGGTGCCACTTTTTCAAGTTGATAACGGACTAGCCTTATTTTAACTTGCTATTTCTAGCTCTAAAACTCAAAGTGACAGTGCCTATTCCCTATAGTGAGTCGTATTAGAGGCATCTCGTATGCCGTCTTCTGCTTG
trf147958	downstream	AAAAGCACCGACTCGGTGCCACTTTTTCAAGTTGATAACGGACTAGCCTTATTTTAACTTGCTATTTCTAGCTCTAAAACATATTCTAGTATCTCTTTGGCCCTATAGTGAGTCGTATTAGAGGCATCTCGTATGCCGTCTTCTGCTTG
trf147958	downstream	AAAAGCACCGACTCGGTGCCACTTTTTCAAGTTGATAACGGACTAGCCTTATTTTAACTTGCTATTTCTAGCTCTAAAACAAGAGATACTAGAATATAGGCCCTATAGTGAGTCGTATTAGAGGCATCTCGTATGCCGTCTTCTGCTTG
trf194444	downstream	AAAAGCACCGACTCGGTGCCACTTTTTCAAGTTGATAACGGACTAGCCTTATTTTAACTTGCTATTTCTAGCTCTAAAACCGATGTACGTTCAATAACTACCCTATAGTGAGTCGTATTAGAGGCATCTCGTATGCCGTCTTCTGCTTG
trf359142	downstream	AAAAGCACCGACTCGGTGCCACTTTTTCAAGTTGATAACGGACTAGCCTTATTTTAACTTGCTATTTCTAGCTCTAAAACCGCCCCACTACACGTGGGTACCCTATAGTGAGTCGTATTAGAGGCATCTCGTATGCCGTCTTCTGCTTG
trf359142	downstream	AAAAGCACCGACTCGGTGCCACTTTTTCAAGTTGATAACGGACTAGCCTTATTTTAACTTGCTATTTCTAGCTCTAAAACCGTGTAGTGGGGCGTGGCTGCCCTATAGTGAGTCGTATTAGAGGCATCTCGTATGCCGTCTTCTGCTTG
trf728740	downstream	AAAAGCACCGACTCGGTGCCACTTTTTCAAGTTGATAACGGACTAGCCTTATTTTAACTTGCTATTTCTAGCTCTAAAACCCCCAGAAGTGGGATTACAACCCTATAGTGAGTCGTATTAGAGGCATCTCGTATGCCGTCTTCTGCTTG
trf72280	downstream	AAAAGCACCGACTCGGTGCCACTTTTTCAAGTTGATAACGGACTAGCCTTATTTTAACTTGCTATTTCTAGCTCTAAAACGGCTCCTTCTCAATGTTCTACCCTATAGTGAGTCGTATTAGAGGCATCTCGTATGCCGTCTTCTGCTTG
trf72280	downstream	AAAAGCACCGACTCGGTGCCACTTTTTCAAGTTGATAACGGACTAGCCTTATTTTAACTTGCTATTTCTAGCTCTAAAACTCAAATATCAAGTACCCTGGCCCTATAGTGAGTCGTATTAGAGGCATCTCGTATGCCGTCTTCTGCTTG
trf72280	downstream	AAAAGCACCGACTCGGTGCCACTTTTTCAAGTTGATAACGGACTAGCCTTATTTTAACTTGCTATTTCTAGCTCTAAAACGGGTACTTGATATTTGATGGCCCTATAGTGAGTCGTATTAGAGGCATCTCGTATGCCGTCTTCTGCTTG
trf72280	downstream	AAAAGCACCGACTCGGTGCCACTTTTTCAAGTTGATAACGGACTAGCCTTATTTTAACTTGCTATTTCTAGCTCTAAAACCTTTGACCATCAAATATCAACCCTATAGTGAGTCGTATTAGAGGCATCTCGTATGCCGTCTTCTGCTTG
trf72280	downstream	AAAAGCACCGACTCGGTGCCACTTTTTCAAGTTGATAACGGACTAGCCTTATTTTAACTTGCTATTTCTAGCTCTAAAACTGAACTGTTGACCTCCAGTTCCCTATAGTGAGTCGTATTAGAGGCATCTCGTATGCCGTCTTCTGCTTG
trf438828	downstream	AAAAGCACCGACTCGGTGCCACTTTTTCAAGTTGATAACGGACTAGCCTTATTTTAACTTGCTATTTCTAGCTCTAAAACCTGCACACTCCAGCAGACAGCCCTATAGTGAGTCGTATTAGAGGCATCTCGTATGCCGTCTTCTGCTTG
trf438828	upstream	AAAAGCACCGACTCGGTGCCACTTTTTCAAGTTGATAACGGACTAGCCTTATTTTAACTTGCTATTTCTAGCTCTAAAACGAGTGTCTGTCTACTCAAAGCCCTATAGTGAGTCGTATTAGAGGCCATTGCGTGAACCGAAGCTC
trf438828	upstream	AAAAGCACCGACTCGGTGCCACTTTTTCAAGTTGATAACGGACTAGCCTTATTTTAACTTGCTATTTCTAGCTCTAAAACGTAGGTGGCCCAGAGTGTCTCCCTATAGTGAGTCGTATTAGAGGCCATTGCGTGAACCGAAGCTC
trf438828	upstream	AAAAGCACCGACTCGGTGCCACTTTTTCAAGTTGATAACGGACTAGCCTTATTTTAACTTGCTATTTCTAGCTCTAAAACCCTACCGGCCATTTCATCCTCCCTATAGTGAGTCGTATTAGAGGCCATTGCGTGAACCGAAGCTC
trf438828	upstream	AAAAGCACCGACTCGGTGCCACTTTTTCAAGTTGATAACGGACTAGCCTTATTTTAACTTGCTATTTCTAGCTCTAAAACGCCATTTCATCCTGAATATCCCTATAGTGAGTCGTATTAGAGGCCATTGCGTGAACCGAAGCTC
trf544761	upstream	AAAAGCACCGACTCGGTGCCACTTTTTCAAGTTGATAACGGACTAGCCTTATTTTAACTTGCTATTTCTAGCTCTAAAACGCTCAGCCTCCCCGAAAGTGCCCTATAGTGAGTCGTATTAGAGGCCATTGCGTGAACCGAAGCTC
trf544761	upstream	AAAAGCACCGACTCGGTGCCACTTTTTCAAGTTGATAACGGACTAGCCTTATTTTAACTTGCTATTTCTAGCTCTAAAACGCCTGAGCAAGAGGGATACCCTATAGTGAGTCGTATTAGAGGCCATTGCGTGAACCGAAGCTC
trf544761	upstream	AAAAGCACCGACTCGGTGCCACTTTTTCAAGTTGATAACGGACTAGCCTTATTTTAACTTGCTATTTCTAGCTCTAAAACGAGCAAGAGGGATACCTCATCCCTATAGTGAGTCGTATTAGAGGCCATTGCGTGAACCGAAGCTC
trf81927	downstream	AAAAGCACCGACTCGGTGCCACTTTTTCAAGTTGATAACGGACTAGCCTTATTTTAACTTGCTATTTCTAGCTCTAAAACTGGGGACATGTTCCTGGTTTCCCTATAGTGAGTCGTATTAGAGGCATCTCGTATGCCGTCTTCTGCTTG
trf81927	downstream	AAAAGCACCGACTCGGTGCCACTTTTTCAAGTTGATAACGGACTAGCCTTATTTTAACTTGCTATTTCTAGCTCTAAAACGGAACATGTCCCCAAGGCTCCCTATAGTGAGTCGTATTAGAGGCATCTCGTATGCCGTCTTCTGCTTG
trf81927	downstream	AAAAGCACCGACTCGGTGCCACTTTTTCAAGTTGATAACGGACTAGCCTTATTTTAACTTGCTATTTCTAGCTCTAAAACGGTTAAACGCTGTGTTTACCCTATAGTGAGTCGTATTAGAGGCATCTCGTATGCCGTCTTCTGCTTG
trf81927	downstream	AAAAGCACCGACTCGGTGCCACTTTTTCAAGTTGATAACGGACTAGCCTTATTTTAACTTGCTATTTCTAGCTCTAAAACGGAGAGAAGCACCCAGTAGCCCTATAGTGAGTCGTATTAGAGGCATCTCGTATGCCGTCTTCTGCTTG
trf81927	upstream	AAAAGCACCGACTCGGTGCCACTTTTTCAAGTTGATAACGGACTAGCCTTATTTTAACTTGCTATTTCTAGCTCTAAAACGGTGTTTTAATCATCGTGAACCCTATAGTGAGTCGTATTAGAGGCCATTGCGTGAACCGAAGCTC
trf81927	upstream	AAAAGCACCGACTCGGTGCCACTTTTTCAAGTTGATAACGGACTAGCCTTATTTTAACTTGCTATTTCTAGCTCTAAAACGGCTGGGTCCCTGGTGTTTTCCCTATAGTGAGTCGTATTAGAGGCCATTGCGTGAACCGAAGCTC
trf198650	downstream	AAAAGCACCGACTCGGTGCCACTTTTTCAAGTTGATAACGGACTAGCCTTATTTTAACTTGCTATTTCTAGCTCTAAAACGCTGCACTTTGAGCTGCAATCCCTATAGTGAGTCGTATTAGAGGCATCTCGTATGCCGTCTTCTGCTTG
trf198650	downstream	AAAAGCACCGACTCGGTGCCACTTTTTCAAGTTGATAACGGACTAGCCTTATTTTAACTTGCTATTTCTAGCTCTAAAACTCCTTCCTTTATTCCAAAGACCCTATAGTGAGTCGTATTAGAGGCATCTCGTATGCCGTCTTCTGCTTG
trf198650	downstream	AAAAGCACCGACTCGGTGCCACTTTTTCAAGTTGATAACGGACTAGCCTTATTTTAACTTGCTATTTCTAGCTCTAAAACTTGGCTAGTCTTTGGAATAACCCTATAGTGAGTCGTATTAGAGGCATCTCGTATGCCGTCTTCTGCTTG
trf198650	downstream	AAAAGCACCGACTCGGTGCCACTTTTTCAAGTTGATAACGGACTAGCCTTATTTTAACTTGCTATTTCTAGCTCTAAAACAAGACTAGCCAATGGCTGAGCCCTATAGTGAGTCGTATTAGAGGCATCTCGTATGCCGTCTTCTGCTTG
trf198650	downstream	AAAAGCACCGACTCGGTGCCACTTTTTCAAGTTGATAACGGACTAGCCTTATTTTAACTTGCTATTTCTAGCTCTAAAACATGGCTGAGCTCCCAACAACCCTATAGTGAGTCGTATTAGAGGCATCTCGTATGCCGTCTTCTGCTTG
trf290559	downstream	AAAAGCACCGACTCGGTGCCACTTTTTCAAGTTGATAACGGACTAGCCTTATTTTAACTTGCTATTTCTAGCTCTAAAACAGGTCCAAACATGATCTGATCCCTATAGTGAGTCGTATTAGAGGCATCTCGTATGCCGTCTTCTGCTTG
trf290559	downstream	AAAAGCACCGACTCGGTGCCACTTTTTCAAGTTGATAACGGACTAGCCTTATTTTAACTTGCTATTTCTAGCTCTAAAACAACATGATCTGATACCATCCCTATAGTGAGTCGTATTAGAGGCATCTCGTATGCCGTCTTCTGCTTG
trf290559	downstream	AAAAGCACCGACTCGGTGCCACTTTTTCAAGTTGATAACGGACTAGCCTTATTTTAACTTGCTATTTCTAGCTCTAAAACAATAGGATGGTATCAGATCACCCTATAGTGAGTCGTATTAGAGGCATCTCGTATGCCGTCTTCTGCTTG
trf290559	downstream	AAAAGCACCGACTCGGTGCCACTTTTTCAAGTTGATAACGGACTAGCCTTATTTTAACTTGCTATTTCTAGCTCTAAAACTCCTATTTGGACCATAACTTCCCTATAGTGAGTCGTATTAGAGGCATCTCGTATGCCGTCTTCTGCTTG
trf290559	downstream	AAAAGCACCGACTCGGTGCCACTTTTTCAAGTTGATAACGGACTAGCCTTATTTTAACTTGCTATTTCTAGCTCTAAAACATTTGGACCATAACTTCATACCCTATAGTGAGTCGTATTAGAGGCATCTCGTATGCCGTCTTCTGCTTG
trf290559	downstream	AAAAGCACCGACTCGGTGCCACTTTTTCAAGTTGATAACGGACTAGCCTTATTTTAACTTGCTATTTCTAGCTCTAAAACTAACTTCATACTGTTGACTCCCTATAGTGAGTCGTATTAGAGGCATCTCGTATGCCGTCTTCTGCTTG
trf290559	upstream	AAAAGCACCGACTCGGTGCCACTTTTTCAAGTTGATAACGGACTAGCCTTATTTTAACTTGCTATTTCTAGCTCTAAAACGGCTATGCGCTGTGGTCCTGCCCTATAGTGAGTCGTATTAGAGGCCATTGCGTGAACCGAAGCTC
trf290559	upstream	AAAAGCACCGACTCGGTGCCACTTTTTCAAGTTGATAACGGACTAGCCTTATTTTAACTTGCTATTTCTAGCTCTAAAACCAGCGCATAGCCAGGGCTCTCCCTATAGTGAGTCGTATTAGAGGCCATTGCGTGAACCGAAGCTC
trf290559	upstream	AAAAGCACCGACTCGGTGCCACTTTTTCAAGTTGATAACGGACTAGCCTTATTTTAACTTGCTATTTCTAGCTCTAAAACGAGCCCTGGCTATGCGCTGTCCCTATAGTGAGTCGTATTAGAGGCCATTGCGTGAACCGAAGCTC
trf290559	upstream	AAAAGCACCGACTCGGTGCCACTTTTTCAAGTTGATAACGGACTAGCCTTATTTTAACTTGCTATTTCTAGCTCTAAAACGGGCTCTGGTGTCAGTTCCTCCCTATAGTGAGTCGTATTAGAGGCCATTGCGTGAACCGAAGCTC
trf290559	upstream	AAAAGCACCGACTCGGTGCCACTTTTTCAAGTTGATAACGGACTAGCCTTATTTTAACTTGCTATTTCTAGCTCTAAAACTGTTAGATGTCTGACCTTGACCCTATAGTGAGTCGTATTAGAGGCCATTGCGTGAACCGAAGCTC
trf474159	downstream	AAAAGCACCGACTCGGTGCCACTTTTTCAAGTTGATAACGGACTAGCCTTATTTTAACTTGCTATTTCTAGCTCTAAAACCATTCTCCTGTTTTAAGCAACCCTATAGTGAGTCGTATTAGAGGCATCTCGTATGCCGTCTTCTGCTTG
trf91407	downstream	AAAAGCACCGACTCGGTGCCACTTTTTCAAGTTGATAACGGACTAGCCTTATTTTAACTTGCTATTTCTAGCTCTAAAACTAGGGCATTATATTTTCTCTCCCTATAGTGAGTCGTATTAGAGGCATCTCGTATGCCGTCTTCTGCTTG
trf620061	upstream	AAAAGCACCGACTCGGTGCCACTTTTTCAAGTTGATAACGGACTAGCCTTATTTTAACTTGCTATTTCTAGCTCTAAAACAATTAACATCAACTTGACAGCCCTATAGTGAGTCGTATTAGAGGCCATTGCGTGAACCGAAGCTC
trf620061	upstream	AAAAGCACCGACTCGGTGCCACTTTTTCAAGTTGATAACGGACTAGCCTTATTTTAACTTGCTATTTCTAGCTCTAAAACGTCAAGTTGATGTTAATTTGCCCTATAGTGAGTCGTATTAGAGGCCATTGCGTGAACCGAAGCTC
trf695555	downstream	AAAAGCACCGACTCGGTGCCACTTTTTCAAGTTGATAACGGACTAGCCTTATTTTAACTTGCTATTTCTAGCTCTAAAACCTTTCTCAGGTCAGGCACAGCCCTATAGTGAGTCGTATTAGAGGCATCTCGTATGCCGTCTTCTGCTTG
trf695555	downstream	AAAAGCACCGACTCGGTGCCACTTTTTCAAGTTGATAACGGACTAGCCTTATTTTAACTTGCTATTTCTAGCTCTAAAACGACCTGAGAAAGAGGAGTCCCTATAGTGAGTCGTATTAGAGGCATCTCGTATGCCGTCTTCTGCTTG
trf695555	downstream	AAAAGCACCGACTCGGTGCCACTTTTTCAAGTTGATAACGGACTAGCCTTATTTTAACTTGCTATTTCTAGCTCTAAAACGAGAAAGAGGAGTCCATGTTCCCTATAGTGAGTCGTATTAGAGGCATCTCGTATGCCGTCTTCTGCTTG
trf695555	downstream	AAAAGCACCGACTCGGTGCCACTTTTTCAAGTTGATAACGGACTAGCCTTATTTTAACTTGCTATTTCTAGCTCTAAAACAGAGTGAACATGGACTCCTCCCTATAGTGAGTCGTATTAGAGGCATCTCGTATGCCGTCTTCTGCTTG
trf695555	downstream	AAAAGCACCGACTCGGTGCCACTTTTTCAAGTTGATAACGGACTAGCCTTATTTTAACTTGCTATTTCTAGCTCTAAAACTGTTCACTCTAGGGATGGGGCCCTATAGTGAGTCGTATTAGAGGCATCTCGTATGCCGTCTTCTGCTTG
trf695555	downstream	AAAAGCACCGACTCGGTGCCACTTTTTCAAGTTGATAACGGACTAGCCTTATTTTAACTTGCTATTTCTAGCTCTAAAACGACCCCATCCCTAGAGTGAACCCTATAGTGAGTCGTATTAGAGGCATCTCGTATGCCGTCTTCTGCTTG
trf695555	upstream	AAAAGCACCGACTCGGTGCCACTTTTTCAAGTTGATAACGGACTAGCCTTATTTTAACTTGCTATTTCTAGCTCTAAAACGGAGAGCGGAGGTTGCCATGCCCTATAGTGAGTCGTATTAGAGGCCATTGCGTGAACCGAAGCTC
trf850049	downstream	AAAAGCACCGACTCGGTGCCACTTTTTCAAGTTGATAACGGACTAGCCTTATTTTAACTTGCTATTTCTAGCTCTAAAACCGGAATATAAGAAAAACAAGCCCTATAGTGAGTCGTATTAGAGGCATCTCGTATGCCGTCTTCTGCTTG
trf850049	downstream	AAAAGCACCGACTCGGTGCCACTTTTTCAAGTTGATAACGGACTAGCCTTATTTTAACTTGCTATTTCTAGCTCTAAAACGTCACTGAATTGCCTCGGAACCCTATAGTGAGTCGTATTAGAGGCATCTCGTATGCCGTCTTCTGCTTG
trf850049	downstream	AAAAGCACCGACTCGGTGCCACTTTTTCAAGTTGATAACGGACTAGCCTTATTTTAACTTGCTATTTCTAGCTCTAAAACAGGCAATTCAGTGACAGGGCCCTATAGTGAGTCGTATTAGAGGCATCTCGTATGCCGTCTTCTGCTTG
trf850049	upstream	AAAAGCACCGACTCGGTGCCACTTTTTCAAGTTGATAACGGACTAGCCTTATTTTAACTTGCTATTTCTAGCTCTAAAACGTTTTATCTCATCATTGCTTCCCTATAGTGAGTCGTATTAGAGGCCATTGCGTGAACCGAAGCTC
trf850049	upstream	AAAAGCACCGACTCGGTGCCACTTTTTCAAGTTGATAACGGACTAGCCTTATTTTAACTTGCTATTTCTAGCTCTAAAACCAAGAAAAGCAATGATGAGACCCTATAGTGAGTCGTATTAGAGGCCATTGCGTGAACCGAAGCTC
trf39373_BAT40	downstream	AAAAGCACCGACTCGGTGCCACTTTTTCAAGTTGATAACGGACTAGCCTTATTTTAACTTGCTATTTCTAGCTCTAAAACGGGTGGTAGAGCAAGACCACCCTATAGTGAGTCGTATTAGAGGCATCTCGTATGCCGTCTTCTGCTTG
trf39373_BAT40	upstream	AAAAGCACCGACTCGGTGCCACTTTTTCAAGTTGATAACGGACTAGCCTTATTTTAACTTGCTATTTCTAGCTCTAAAACAGATTAACTTCCTACACCACCCTATAGTGAGTCGTATTAGAGGCCATTGCGTGAACCGAAGCTC
trf39373_BAT40	upstream	AAAAGCACCGACTCGGTGCCACTTTTTCAAGTTGATAACGGACTAGCCTTATTTTAACTTGCTATTTCTAGCTCTAAAACACACCACAACCCTGCTTTTGCCCTATAGTGAGTCGTATTAGAGGCCATTGCGTGAACCGAAGCTC
trf39373_BAT40	upstream	AAAAGCACCGACTCGGTGCCACTTTTTCAAGTTGATAACGGACTAGCCTTATTTTAACTTGCTATTTCTAGCTCTAAAACCAACCCTGCTTTTGTTCCTTCCCTATAGTGAGTCGTATTAGAGGCCATTGCGTGAACCGAAGCTC
trf647396	downstream	AAAAGCACCGACTCGGTGCCACTTTTTCAAGTTGATAACGGACTAGCCTTATTTTAACTTGCTATTTCTAGCTCTAAAACAGAAGATGGTAGGACCCATTCCCTATAGTGAGTCGTATTAGAGGCATCTCGTATGCCGTCTTCTGCTTG
trf647396	downstream	AAAAGCACCGACTCGGTGCCACTTTTTCAAGTTGATAACGGACTAGCCTTATTTTAACTTGCTATTTCTAGCTCTAAAACGCTCCGAGAAGATGGTAGGACCCTATAGTGAGTCGTATTAGAGGCATCTCGTATGCCGTCTTCTGCTTG
trf647396	downstream	AAAAGCACCGACTCGGTGCCACTTTTTCAAGTTGATAACGGACTAGCCTTATTTTAACTTGCTATTTCTAGCTCTAAAACACCATCTTCTCGGAGCCGGACCCTATAGTGAGTCGTATTAGAGGCATCTCGTATGCCGTCTTCTGCTTG
trf647396	downstream	AAAAGCACCGACTCGGTGCCACTTTTTCAAGTTGATAACGGACTAGCCTTATTTTAACTTGCTATTTCTAGCTCTAAAACTCTTCTCGGAGCCGGAGTGCCCTATAGTGAGTCGTATTAGAGGCATCTCGTATGCCGTCTTCTGCTTG
trf647396	downstream	AAAAGCACCGACTCGGTGCCACTTTTTCAAGTTGATAACGGACTAGCCTTATTTTAACTTGCTATTTCTAGCTCTAAAACGAGTGCGAAGAAATAAAGAACCCTATAGTGAGTCGTATTAGAGGCATCTCGTATGCCGTCTTCTGCTTG
trf647396	upstream	AAAAGCACCGACTCGGTGCCACTTTTTCAAGTTGATAACGGACTAGCCTTATTTTAACTTGCTATTTCTAGCTCTAAAACCCAAGCCGCTCCAGCCTCACCCTATAGTGAGTCGTATTAGAGGCCATTGCGTGAACCGAAGCTC
trf647396	upstream	AAAAGCACCGACTCGGTGCCACTTTTTCAAGTTGATAACGGACTAGCCTTATTTTAACTTGCTATTTCTAGCTCTAAAACAGCCGCTCCAGCCTCACCTCCCTATAGTGAGTCGTATTAGAGGCCATTGCGTGAACCGAAGCTC
trf647396	upstream	AAAAGCACCGACTCGGTGCCACTTTTTCAAGTTGATAACGGACTAGCCTTATTTTAACTTGCTATTTCTAGCTCTAAAACCCTCCTCCCTCCATCGCGAGCCCTATAGTGAGTCGTATTAGAGGCCATTGCGTGAACCGAAGCTC
trf647396	upstream	AAAAGCACCGACTCGGTGCCACTTTTTCAAGTTGATAACGGACTAGCCTTATTTTAACTTGCTATTTCTAGCTCTAAAACCCCTCCATCGCGAGATTTCCCTATAGTGAGTCGTATTAGAGGCCATTGCGTGAACCGAAGCTC
trf647396	upstream	AAAAGCACCGACTCGGTGCCACTTTTTCAAGTTGATAACGGACTAGCCTTATTTTAACTTGCTATTTCTAGCTCTAAAACCCATCGCGAGATTTCCAACACCCTATAGTGAGTCGTATTAGAGGCCATTGCGTGAACCGAAGCTC
trf647396	upstream	AAAAGCACCGACTCGGTGCCACTTTTTCAAGTTGATAACGGACTAGCCTTATTTTAACTTGCTATTTCTAGCTCTAAAACTCGCGAGATTTCCAACAGCGCCCTATAGTGAGTCGTATTAGAGGCCATTGCGTGAACCGAAGCTC
trf93243	downstream	AAAAGCACCGACTCGGTGCCACTTTTTCAAGTTGATAACGGACTAGCCTTATTTTAACTTGCTATTTCTAGCTCTAAAACTCCCTCTCAGATTCCAACTTCCCTATAGTGAGTCGTATTAGAGGCATCTCGTATGCCGTCTTCTGCTTG
trf93243	downstream	AAAAGCACCGACTCGGTGCCACTTTTTCAAGTTGATAACGGACTAGCCTTATTTTAACTTGCTATTTCTAGCTCTAAAACCTCAGATTCCAACTTTGTAGCCCTATAGTGAGTCGTATTAGAGGCATCTCGTATGCCGTCTTCTGCTTG
trf93243	downstream	AAAAGCACCGACTCGGTGCCACTTTTTCAAGTTGATAACGGACTAGCCTTATTTTAACTTGCTATTTCTAGCTCTAAAACACAAAGTTGGAATCTGAGAGCCCTATAGTGAGTCGTATTAGAGGCATCTCGTATGCCGTCTTCTGCTTG
trf93243	downstream	AAAAGCACCGACTCGGTGCCACTTTTTCAAGTTGATAACGGACTAGCCTTATTTTAACTTGCTATTTCTAGCTCTAAAACACTTTGTAGGTTTGAGAGTGCCCTATAGTGAGTCGTATTAGAGGCATCTCGTATGCCGTCTTCTGCTTG
trf93243	downstream	AAAAGCACCGACTCGGTGCCACTTTTTCAAGTTGATAACGGACTAGCCTTATTTTAACTTGCTATTTCTAGCTCTAAAACCTCTCAAACCTACAAAGTTGCCCTATAGTGAGTCGTATTAGAGGCATCTCGTATGCCGTCTTCTGCTTG
trf93243	downstream	AAAAGCACCGACTCGGTGCCACTTTTTCAAGTTGATAACGGACTAGCCTTATTTTAACTTGCTATTTCTAGCTCTAAAACACACCACTCTCAAACCTACACCCTATAGTGAGTCGTATTAGAGGCATCTCGTATGCCGTCTTCTGCTTG
trf93243	downstream	AAAAGCACCGACTCGGTGCCACTTTTTCAAGTTGATAACGGACTAGCCTTATTTTAACTTGCTATTTCTAGCTCTAAAACGCCAACACCACTCTCAAACCCTATAGTGAGTCGTATTAGAGGCATCTCGTATGCCGTCTTCTGCTTG
trf93243	upstream	AAAAGCACCGACTCGGTGCCACTTTTTCAAGTTGATAACGGACTAGCCTTATTTTAACTTGCTATTTCTAGCTCTAAAACCAAACATGCTAAGCAGGTAACCCTATAGTGAGTCGTATTAGAGGCCATTGCGTGAACCGAAGCTC
trf93243	upstream	AAAAGCACCGACTCGGTGCCACTTTTTCAAGTTGATAACGGACTAGCCTTATTTTAACTTGCTATTTCTAGCTCTAAAACGGCTGATTTTCATGCCCACACCCTATAGTGAGTCGTATTAGAGGCCATTGCGTGAACCGAAGCTC
trf93243	upstream	AAAAGCACCGACTCGGTGCCACTTTTTCAAGTTGATAACGGACTAGCCTTATTTTAACTTGCTATTTCTAGCTCTAAAACCATTCCCTGGCTGATTTTCACCCTATAGTGAGTCGTATTAGAGGCCATTGCGTGAACCGAAGCTC
trf364198	downstream	AAAAGCACCGACTCGGTGCCACTTTTTCAAGTTGATAACGGACTAGCCTTATTTTAACTTGCTATTTCTAGCTCTAAAACTAAACATACTAAAAGATCTTCCCTATAGTGAGTCGTATTAGAGGCATCTCGTATGCCGTCTTCTGCTTG
trf364198	upstream	AAAAGCACCGACTCGGTGCCACTTTTTCAAGTTGATAACGGACTAGCCTTATTTTAACTTGCTATTTCTAGCTCTAAAACGCCTCCAAAAGAGAACTAATCCCTATAGTGAGTCGTATTAGAGGCCATTGCGTGAACCGAAGCTC
trf364198	upstream	AAAAGCACCGACTCGGTGCCACTTTTTCAAGTTGATAACGGACTAGCCTTATTTTAACTTGCTATTTCTAGCTCTAAAACCCAAAAGAGAACTAATAGAACCCTATAGTGAGTCGTATTAGAGGCCATTGCGTGAACCGAAGCTC
trf853069	downstream	AAAAGCACCGACTCGGTGCCACTTTTTCAAGTTGATAACGGACTAGCCTTATTTTAACTTGCTATTTCTAGCTCTAAAACGTCATTGGTGTTAAGGGGGCCCTATAGTGAGTCGTATTAGAGGCATCTCGTATGCCGTCTTCTGCTTG
trf607308	downstream	AAAAGCACCGACTCGGTGCCACTTTTTCAAGTTGATAACGGACTAGCCTTATTTTAACTTGCTATTTCTAGCTCTAAAACAAGGCTTATTCTGGCAGTGCCCTATAGTGAGTCGTATTAGAGGCATCTCGTATGCCGTCTTCTGCTTG
trf607308	downstream	AAAAGCACCGACTCGGTGCCACTTTTTCAAGTTGATAACGGACTAGCCTTATTTTAACTTGCTATTTCTAGCTCTAAAACGAATAAGCCTTAGGGACTTCCCTATAGTGAGTCGTATTAGAGGCATCTCGTATGCCGTCTTCTGCTTG
trf607308	downstream	AAAAGCACCGACTCGGTGCCACTTTTTCAAGTTGATAACGGACTAGCCTTATTTTAACTTGCTATTTCTAGCTCTAAAACTAGGGACTTCAAAAGTCCTCCCTATAGTGAGTCGTATTAGAGGCATCTCGTATGCCGTCTTCTGCTTG
trf607308	downstream	AAAAGCACCGACTCGGTGCCACTTTTTCAAGTTGATAACGGACTAGCCTTATTTTAACTTGCTATTTCTAGCTCTAAAACCTGTAGTAACAGCGAATATCCCTATAGTGAGTCGTATTAGAGGCATCTCGTATGCCGTCTTCTGCTTG
trf895376	downstream	AAAAGCACCGACTCGGTGCCACTTTTTCAAGTTGATAACGGACTAGCCTTATTTTAACTTGCTATTTCTAGCTCTAAAACTTACATCATCAGTTAGAGTTCCCTATAGTGAGTCGTATTAGAGGCATCTCGTATGCCGTCTTCTGCTTG
trf895376	downstream	AAAAGCACCGACTCGGTGCCACTTTTTCAAGTTGATAACGGACTAGCCTTATTTTAACTTGCTATTTCTAGCTCTAAAACCGAAGGATGCAATCAAGGGTCCCTATAGTGAGTCGTATTAGAGGCATCTCGTATGCCGTCTTCTGCTTG
trf895376	downstream	AAAAGCACCGACTCGGTGCCACTTTTTCAAGTTGATAACGGACTAGCCTTATTTTAACTTGCTATTTCTAGCTCTAAAACTGATTGCATCCTTCGTGGGTCCCTATAGTGAGTCGTATTAGAGGCATCTCGTATGCCGTCTTCTGCTTG
trf895376	downstream	AAAAGCACCGACTCGGTGCCACTTTTTCAAGTTGATAACGGACTAGCCTTATTTTAACTTGCTATTTCTAGCTCTAAAACCCCACGAAGGATGCAATCAACCCTATAGTGAGTCGTATTAGAGGCATCTCGTATGCCGTCTTCTGCTTG
trf895376	downstream	AAAAGCACCGACTCGGTGCCACTTTTTCAAGTTGATAACGGACTAGCCTTATTTTAACTTGCTATTTCTAGCTCTAAAACTCGTGGGTGGCACAGTGTGTCCCTATAGTGAGTCGTATTAGAGGCATCTCGTATGCCGTCTTCTGCTTG
trf933782	downstream	AAAAGCACCGACTCGGTGCCACTTTTTCAAGTTGATAACGGACTAGCCTTATTTTAACTTGCTATTTCTAGCTCTAAAACAGATATACACACATAAGCAACCCTATAGTGAGTCGTATTAGAGGCATCTCGTATGCCGTCTTCTGCTTG
trf902161	downstream	AAAAGCACCGACTCGGTGCCACTTTTTCAAGTTGATAACGGACTAGCCTTATTTTAACTTGCTATTTCTAGCTCTAAAACTGAGGTCCCGTAGCCATGCTCCCTATAGTGAGTCGTATTAGAGGCATCTCGTATGCCGTCTTCTGCTTG
trf902161	downstream	AAAAGCACCGACTCGGTGCCACTTTTTCAAGTTGATAACGGACTAGCCTTATTTTAACTTGCTATTTCTAGCTCTAAAACGACAGCATGGCTACGGGACCCTATAGTGAGTCGTATTAGAGGCATCTCGTATGCCGTCTTCTGCTTG
trf892337	downstream	AAAAGCACCGACTCGGTGCCACTTTTTCAAGTTGATAACGGACTAGCCTTATTTTAACTTGCTATTTCTAGCTCTAAAACAAACTATGTCTACCCATCTCCCTATAGTGAGTCGTATTAGAGGCATCTCGTATGCCGTCTTCTGCTTG
trf892575	downstream	AAAAGCACCGACTCGGTGCCACTTTTTCAAGTTGATAACGGACTAGCCTTATTTTAACTTGCTATTTCTAGCTCTAAAACGAAGTTCTTCTTTGAACATGCCCTATAGTGAGTCGTATTAGAGGCATCTCGTATGCCGTCTTCTGCTTG
trf16385	downstream	AAAAGCACCGACTCGGTGCCACTTTTTCAAGTTGATAACGGACTAGCCTTATTTTAACTTGCTATTTCTAGCTCTAAAACTGACTCAGGTGCATAGCTACCCTATAGTGAGTCGTATTAGAGGCATCTCGTATGCCGTCTTCTGCTTG
trf16385	downstream	AAAAGCACCGACTCGGTGCCACTTTTTCAAGTTGATAACGGACTAGCCTTATTTTAACTTGCTATTTCTAGCTCTAAAACGAGTCATGGACTCTTCATAACCCTATAGTGAGTCGTATTAGAGGCATCTCGTATGCCGTCTTCTGCTTG
trf16385	upstream	AAAAGCACCGACTCGGTGCCACTTTTTCAAGTTGATAACGGACTAGCCTTATTTTAACTTGCTATTTCTAGCTCTAAAACGACAAATGCAGTTTAGTAGTCCCTATAGTGAGTCGTATTAGAGGCCATTGCGTGAACCGAAGCTC
trf16385	upstream	AAAAGCACCGACTCGGTGCCACTTTTTCAAGTTGATAACGGACTAGCCTTATTTTAACTTGCTATTTCTAGCTCTAAAACAAACGCTTTAAAGTAGTATCCCTATAGTGAGTCGTATTAGAGGCCATTGCGTGAACCGAAGCTC
trf16385	upstream	AAAAGCACCGACTCGGTGCCACTTTTTCAAGTTGATAACGGACTAGCCTTATTTTAACTTGCTATTTCTAGCTCTAAAACGGATACTACTTTAAAGCGTTCCCTATAGTGAGTCGTATTAGAGGCCATTGCGTGAACCGAAGCTC
trf16385	upstream	AAAAGCACCGACTCGGTGCCACTTTTTCAAGTTGATAACGGACTAGCCTTATTTTAACTTGCTATTTCTAGCTCTAAAACGGGAGAAAAACACTAACATACCCTATAGTGAGTCGTATTAGAGGCCATTGCGTGAACCGAAGCTC
FGFR2	downstream	AAAAGCACCGACTCGGTGCCACTTTTTCAAGTTGATAACGGACTAGCCTTATTTTAACTTGCTATTTCTAGCTCTAAAACCCTCGGTCACATTGAACAGACCCTATAGTGAGTCGTATTAGAGGCATCTCGTATGCCGTCTTCTGCTTG
FGFR2	downstream	AAAAGCACCGACTCGGTGCCACTTTTTCAAGTTGATAACGGACTAGCCTTATTTTAACTTGCTATTTCTAGCTCTAAAACATGCAGAAGTGCTGGCTCTGCCCTATAGTGAGTCGTATTAGAGGCATCTCGTATGCCGTCTTCTGCTTG
FGFR2	downstream	AAAAGCACCGACTCGGTGCCACTTTTTCAAGTTGATAACGGACTAGCCTTATTTTAACTTGCTATTTCTAGCTCTAAAACGCACTTCTGCATTGGAACTACCCTATAGTGAGTCGTATTAGAGGCATCTCGTATGCCGTCTTCTGCTTG
FGFR2	downstream	AAAAGCACCGACTCGGTGCCACTTTTTCAAGTTGATAACGGACTAGCCTTATTTTAACTTGCTATTTCTAGCTCTAAAACGTGTCTGTTCTAGCACTCGGCCCTATAGTGAGTCGTATTAGAGGCATCTCGTATGCCGTCTTCTGCTTG
FGFR2	upstream	AAAAGCACCGACTCGGTGCCACTTTTTCAAGTTGATAACGGACTAGCCTTATTTTAACTTGCTATTTCTAGCTCTAAAACAAACAGCAAGGTAACAATGCCCTATAGTGAGTCGTATTAGAGGCCATTGCGTGAACCGAAGCTC
FGFR2	upstream	AAAAGCACCGACTCGGTGCCACTTTTTCAAGTTGATAACGGACTAGCCTTATTTTAACTTGCTATTTCTAGCTCTAAAACGCCAAAACAGCAAGGTAACACCCTATAGTGAGTCGTATTAGAGGCCATTGCGTGAACCGAAGCTC
FGFR2	upstream	AAAAGCACCGACTCGGTGCCACTTTTTCAAGTTGATAACGGACTAGCCTTATTTTAACTTGCTATTTCTAGCTCTAAAACTGCTGTTTTGGCAGGACAGTCCCTATAGTGAGTCGTATTAGAGGCCATTGCGTGAACCGAAGCTC
FGFR2	upstream	AAAAGCACCGACTCGGTGCCACTTTTTCAAGTTGATAACGGACTAGCCTTATTTTAACTTGCTATTTCTAGCTCTAAAACGGCTCACTGTCCTGCCAAAACCCTATAGTGAGTCGTATTAGAGGCCATTGCGTGAACCGAAGCTC
FGFR2	upstream	AAAAGCACCGACTCGGTGCCACTTTTTCAAGTTGATAACGGACTAGCCTTATTTTAACTTGCTATTTCTAGCTCTAAAACGGCAGACTGGTTGGCCTGCCCTATAGTGAGTCGTATTAGAGGCCATTGCGTGAACCGAAGCTC
FGFR2	upstream	AAAAGCACCGACTCGGTGCCACTTTTTCAAGTTGATAACGGACTAGCCTTATTTTAACTTGCTATTTCTAGCTCTAAAACATTATATAGGGCAGGCCAACCCTATAGTGAGTCGTATTAGAGGCCATTGCGTGAACCGAAGCTC
FGFR2	upstream	AAAAGCACCGACTCGGTGCCACTTTTTCAAGTTGATAACGGACTAGCCTTATTTTAACTTGCTATTTCTAGCTCTAAAACGCCCTATATAATTGGAGACCCTATAGTGAGTCGTATTAGAGGCCATTGCGTGAACCGAAGCTC
trf186580	downstream	AAAAGCACCGACTCGGTGCCACTTTTTCAAGTTGATAACGGACTAGCCTTATTTTAACTTGCTATTTCTAGCTCTAAAACACATGCATCCAAAGCAACCACCCTATAGTGAGTCGTATTAGAGGCATCTCGTATGCCGTCTTCTGCTTG
trf186580	downstream	AAAAGCACCGACTCGGTGCCACTTTTTCAAGTTGATAACGGACTAGCCTTATTTTAACTTGCTATTTCTAGCTCTAAAACAAGCAACCACATTCCTGAGACCCTATAGTGAGTCGTATTAGAGGCATCTCGTATGCCGTCTTCTGCTTG
trf246130	downstream	AAAAGCACCGACTCGGTGCCACTTTTTCAAGTTGATAACGGACTAGCCTTATTTTAACTTGCTATTTCTAGCTCTAAAACAAGGTATTAATATTCCTGACCCTATAGTGAGTCGTATTAGAGGCATCTCGTATGCCGTCTTCTGCTTG
trf246130	downstream	AAAAGCACCGACTCGGTGCCACTTTTTCAAGTTGATAACGGACTAGCCTTATTTTAACTTGCTATTTCTAGCTCTAAAACGAGGTATTCAAGTCAGGAATCCCTATAGTGAGTCGTATTAGAGGCATCTCGTATGCCGTCTTCTGCTTG
trf246130	downstream	AAAAGCACCGACTCGGTGCCACTTTTTCAAGTTGATAACGGACTAGCCTTATTTTAACTTGCTATTTCTAGCTCTAAAACGACTTGAATACCTCAGGCTTCCCTATAGTGAGTCGTATTAGAGGCATCTCGTATGCCGTCTTCTGCTTG
trf246130	downstream	AAAAGCACCGACTCGGTGCCACTTTTTCAAGTTGATAACGGACTAGCCTTATTTTAACTTGCTATTTCTAGCTCTAAAACCAGGCTTTTCCCAGCCAACTCCCTATAGTGAGTCGTATTAGAGGCATCTCGTATGCCGTCTTCTGCTTG
trf246130	downstream	AAAAGCACCGACTCGGTGCCACTTTTTCAAGTTGATAACGGACTAGCCTTATTTTAACTTGCTATTTCTAGCTCTAAAACGCCAACTTCCACGTTGCTCTCCCTATAGTGAGTCGTATTAGAGGCATCTCGTATGCCGTCTTCTGCTTG
trf314894	downstream	AAAAGCACCGACTCGGTGCCACTTTTTCAAGTTGATAACGGACTAGCCTTATTTTAACTTGCTATTTCTAGCTCTAAAACCGTTTCATAGGGACTCAAACCCTATAGTGAGTCGTATTAGAGGCATCTCGTATGCCGTCTTCTGCTTG
trf314894	downstream	AAAAGCACCGACTCGGTGCCACTTTTTCAAGTTGATAACGGACTAGCCTTATTTTAACTTGCTATTTCTAGCTCTAAAACTTTCTCCTCGTTTCATAGGGCCCTATAGTGAGTCGTATTAGAGGCATCTCGTATGCCGTCTTCTGCTTG
trf314894	downstream	AAAAGCACCGACTCGGTGCCACTTTTTCAAGTTGATAACGGACTAGCCTTATTTTAACTTGCTATTTCTAGCTCTAAAACATGAAACGAGGAGAAAAGGTCCCTATAGTGAGTCGTATTAGAGGCATCTCGTATGCCGTCTTCTGCTTG
trf314894	upstream	AAAAGCACCGACTCGGTGCCACTTTTTCAAGTTGATAACGGACTAGCCTTATTTTAACTTGCTATTTCTAGCTCTAAAACCTTACGGCTCACAGGCTTGTCCCTATAGTGAGTCGTATTAGAGGCCATTGCGTGAACCGAAGCTC
trf314894	upstream	AAAAGCACCGACTCGGTGCCACTTTTTCAAGTTGATAACGGACTAGCCTTATTTTAACTTGCTATTTCTAGCTCTAAAACGTGAGCCGTAAGCGGTGTGACCCTATAGTGAGTCGTATTAGAGGCCATTGCGTGAACCGAAGCTC
trf314894	upstream	AAAAGCACCGACTCGGTGCCACTTTTTCAAGTTGATAACGGACTAGCCTTATTTTAACTTGCTATTTCTAGCTCTAAAACTAAGCGGTGTGATTCGCTAACCCTATAGTGAGTCGTATTAGAGGCCATTGCGTGAACCGAAGCTC
trf314894	upstream	AAAAGCACCGACTCGGTGCCACTTTTTCAAGTTGATAACGGACTAGCCTTATTTTAACTTGCTATTTCTAGCTCTAAAACTTCAACTGTTAGCGAATCACCCTATAGTGAGTCGTATTAGAGGCCATTGCGTGAACCGAAGCTC
trf314894	upstream	AAAAGCACCGACTCGGTGCCACTTTTTCAAGTTGATAACGGACTAGCCTTATTTTAACTTGCTATTTCTAGCTCTAAAACGTGCCATTCAACTGTTAGCGCCCTATAGTGAGTCGTATTAGAGGCCATTGCGTGAACCGAAGCTC
trf363094	upstream	AAAAGCACCGACTCGGTGCCACTTTTTCAAGTTGATAACGGACTAGCCTTATTTTAACTTGCTATTTCTAGCTCTAAAACGTCTGGCAAGTTTGCCGTTTCCCTATAGTGAGTCGTATTAGAGGCCATTGCGTGAACCGAAGCTC
trf363094	upstream	AAAAGCACCGACTCGGTGCCACTTTTTCAAGTTGATAACGGACTAGCCTTATTTTAACTTGCTATTTCTAGCTCTAAAACGACAGGCTCCCCACACACTCCCTATAGTGAGTCGTATTAGAGGCCATTGCGTGAACCGAAGCTC
trf363094	upstream	AAAAGCACCGACTCGGTGCCACTTTTTCAAGTTGATAACGGACTAGCCTTATTTTAACTTGCTATTTCTAGCTCTAAAACACACTCATACCCCTACACAGCCCTATAGTGAGTCGTATTAGAGGCCATTGCGTGAACCGAAGCTC
trf368002	upstream	AAAAGCACCGACTCGGTGCCACTTTTTCAAGTTGATAACGGACTAGCCTTATTTTAACTTGCTATTTCTAGCTCTAAAACGGAGATTAAATCCAGCTTGGCCCTATAGTGAGTCGTATTAGAGGCCATTGCGTGAACCGAAGCTC
trf368002	upstream	AAAAGCACCGACTCGGTGCCACTTTTTCAAGTTGATAACGGACTAGCCTTATTTTAACTTGCTATTTCTAGCTCTAAAACAGCTGGATTTAATCTCCTGGCCCTATAGTGAGTCGTATTAGAGGCCATTGCGTGAACCGAAGCTC
FBXW7	downstream	AAAAGCACCGACTCGGTGCCACTTTTTCAAGTTGATAACGGACTAGCCTTATTTTAACTTGCTATTTCTAGCTCTAAAACGTAGCGACATGTCTGAGCTGCCCTATAGTGAGTCGTATTAGAGGCATCTCGTATGCCGTCTTCTGCTTG
FBXW7	downstream	AAAAGCACCGACTCGGTGCCACTTTTTCAAGTTGATAACGGACTAGCCTTATTTTAACTTGCTATTTCTAGCTCTAAAACGCTACAAGCAGCTCAGACATCCCTATAGTGAGTCGTATTAGAGGCATCTCGTATGCCGTCTTCTGCTTG
FBXW7	downstream	AAAAGCACCGACTCGGTGCCACTTTTTCAAGTTGATAACGGACTAGCCTTATTTTAACTTGCTATTTCTAGCTCTAAAACAAGACCTGCTACAAGCAGCTCCCTATAGTGAGTCGTATTAGAGGCATCTCGTATGCCGTCTTCTGCTTG
FBXW7	downstream	AAAAGCACCGACTCGGTGCCACTTTTTCAAGTTGATAACGGACTAGCCTTATTTTAACTTGCTATTTCTAGCTCTAAAACGGAACCCAAAGACCTGCTACCCTATAGTGAGTCGTATTAGAGGCATCTCGTATGCCGTCTTCTGCTTG
FBXW7	downstream	AAAAGCACCGACTCGGTGCCACTTTTTCAAGTTGATAACGGACTAGCCTTATTTTAACTTGCTATTTCTAGCTCTAAAACGGAATGAAAGCACATAGAGTCCCTATAGTGAGTCGTATTAGAGGCATCTCGTATGCCGTCTTCTGCTTG
trf599550	downstream	AAAAGCACCGACTCGGTGCCACTTTTTCAAGTTGATAACGGACTAGCCTTATTTTAACTTGCTATTTCTAGCTCTAAAACACAAAAAGATGAAACGTGTGCCCTATAGTGAGTCGTATTAGAGGCATCTCGTATGCCGTCTTCTGCTTG
trf599550	upstream	AAAAGCACCGACTCGGTGCCACTTTTTCAAGTTGATAACGGACTAGCCTTATTTTAACTTGCTATTTCTAGCTCTAAAACAGTATTTACATAGACCACATCCCTATAGTGAGTCGTATTAGAGGCCATTGCGTGAACCGAAGCTC
trf599550	upstream	AAAAGCACCGACTCGGTGCCACTTTTTCAAGTTGATAACGGACTAGCCTTATTTTAACTTGCTATTTCTAGCTCTAAAACCATACACTTTTTCTGCTTAGCCCTATAGTGAGTCGTATTAGAGGCCATTGCGTGAACCGAAGCTC
trf673932	downstream	AAAAGCACCGACTCGGTGCCACTTTTTCAAGTTGATAACGGACTAGCCTTATTTTAACTTGCTATTTCTAGCTCTAAAACTTCAACTGGTGCAAAAATTGCCCTATAGTGAGTCGTATTAGAGGCATCTCGTATGCCGTCTTCTGCTTG
trf673932	downstream	AAAAGCACCGACTCGGTGCCACTTTTTCAAGTTGATAACGGACTAGCCTTATTTTAACTTGCTATTTCTAGCTCTAAAACGTTGAATGGTATACACAATACCCTATAGTGAGTCGTATTAGAGGCATCTCGTATGCCGTCTTCTGCTTG
trf742812	downstream	AAAAGCACCGACTCGGTGCCACTTTTTCAAGTTGATAACGGACTAGCCTTATTTTAACTTGCTATTTCTAGCTCTAAAACGATTTGGGGTATAGGTCTCACCCTATAGTGAGTCGTATTAGAGGCATCTCGTATGCCGTCTTCTGCTTG
trf742812	upstream	AAAAGCACCGACTCGGTGCCACTTTTTCAAGTTGATAACGGACTAGCCTTATTTTAACTTGCTATTTCTAGCTCTAAAACGCCGGCAAAAATACTGACAACCCTATAGTGAGTCGTATTAGAGGCCATTGCGTGAACCGAAGCTC
trf742812	upstream	AAAAGCACCGACTCGGTGCCACTTTTTCAAGTTGATAACGGACTAGCCTTATTTTAACTTGCTATTTCTAGCTCTAAAACGCTGGTGAATTCAAACAACCCTATAGTGAGTCGTATTAGAGGCCATTGCGTGAACCGAAGCTC
trf913777	downstream	AAAAGCACCGACTCGGTGCCACTTTTTCAAGTTGATAACGGACTAGCCTTATTTTAACTTGCTATTTCTAGCTCTAAAACGTTATACTTTATATAACAGACCCTATAGTGAGTCGTATTAGAGGCATCTCGTATGCCGTCTTCTGCTTG
trf913777	upstream	AAAAGCACCGACTCGGTGCCACTTTTTCAAGTTGATAACGGACTAGCCTTATTTTAACTTGCTATTTCTAGCTCTAAAACACAATTAAGCATATAGGGAACCCTATAGTGAGTCGTATTAGAGGCCATTGCGTGAACCGAAGCTC
trf913777	upstream	AAAAGCACCGACTCGGTGCCACTTTTTCAAGTTGATAACGGACTAGCCTTATTTTAACTTGCTATTTCTAGCTCTAAAACATATGCTTAATTGTTGGTACCCTATAGTGAGTCGTATTAGAGGCCATTGCGTGAACCGAAGCTC
trf913777	upstream	AAAAGCACCGACTCGGTGCCACTTTTTCAAGTTGATAACGGACTAGCCTTATTTTAACTTGCTATTTCTAGCTCTAAAACACAGCTTCATTTGTCTCTCCCTATAGTGAGTCGTATTAGAGGCCATTGCGTGAACCGAAGCTC
trf913777	upstream	AAAAGCACCGACTCGGTGCCACTTTTTCAAGTTGATAACGGACTAGCCTTATTTTAACTTGCTATTTCTAGCTCTAAAACAAAGGAGAGACAAATGAAGCCCTATAGTGAGTCGTATTAGAGGCCATTGCGTGAACCGAAGCTC
NTRK1	downstream	AAAAGCACCGACTCGGTGCCACTTTTTCAAGTTGATAACGGACTAGCCTTATTTTAACTTGCTATTTCTAGCTCTAAAACGTAAGGAGAGGCCCTGCACACCCTATAGTGAGTCGTATTAGAGGCATCTCGTATGCCGTCTTCTGCTTG
NTRK1	downstream	AAAAGCACCGACTCGGTGCCACTTTTTCAAGTTGATAACGGACTAGCCTTATTTTAACTTGCTATTTCTAGCTCTAAAACCTCCTTACAGGAACTGTGAGCCCTATAGTGAGTCGTATTAGAGGCATCTCGTATGCCGTCTTCTGCTTG
NTRK1	downstream	AAAAGCACCGACTCGGTGCCACTTTTTCAAGTTGATAACGGACTAGCCTTATTTTAACTTGCTATTTCTAGCTCTAAAACTACAGGAACTGTGAGTGGGGCCCTATAGTGAGTCGTATTAGAGGCATCTCGTATGCCGTCTTCTGCTTG
NTRK1	downstream	AAAAGCACCGACTCGGTGCCACTTTTTCAAGTTGATAACGGACTAGCCTTATTTTAACTTGCTATTTCTAGCTCTAAAACGGGGCAAGAGCACCAAGTGTCCCTATAGTGAGTCGTATTAGAGGCATCTCGTATGCCGTCTTCTGCTTG
NTRK1	downstream	AAAAGCACCGACTCGGTGCCACTTTTTCAAGTTGATAACGGACTAGCCTTATTTTAACTTGCTATTTCTAGCTCTAAAACGTGTGCACTTGGGTCTGTTGCCCTATAGTGAGTCGTATTAGAGGCATCTCGTATGCCGTCTTCTGCTTG
NTRK1	upstream	AAAAGCACCGACTCGGTGCCACTTTTTCAAGTTGATAACGGACTAGCCTTATTTTAACTTGCTATTTCTAGCTCTAAAACCACTCTGACCAGAATGAGGGCCCTATAGTGAGTCGTATTAGAGGCCATTGCGTGAACCGAAGCTC
NTRK1	upstream	AAAAGCACCGACTCGGTGCCACTTTTTCAAGTTGATAACGGACTAGCCTTATTTTAACTTGCTATTTCTAGCTCTAAAACACCTCACTCTGACCAGAATGCCCTATAGTGAGTCGTATTAGAGGCCATTGCGTGAACCGAAGCTC
NTRK1	upstream	AAAAGCACCGACTCGGTGCCACTTTTTCAAGTTGATAACGGACTAGCCTTATTTTAACTTGCTATTTCTAGCTCTAAAACGCGGGCGTGGAGACACAGCACCCTATAGTGAGTCGTATTAGAGGCCATTGCGTGAACCGAAGCTC
NTRK1	upstream	AAAAGCACCGACTCGGTGCCACTTTTTCAAGTTGATAACGGACTAGCCTTATTTTAACTTGCTATTTCTAGCTCTAAAACCGCCCGCAGGAATCTCTCCTCCCTATAGTGAGTCGTATTAGAGGCCATTGCGTGAACCGAAGCTC
NTRK1	upstream	AAAAGCACCGACTCGGTGCCACTTTTTCAAGTTGATAACGGACTAGCCTTATTTTAACTTGCTATTTCTAGCTCTAAAACCAGGAATCTCTCCTTCAACGCCCTATAGTGAGTCGTATTAGAGGCCATTGCGTGAACCGAAGCTC
NTRK1	upstream	AAAAGCACCGACTCGGTGCCACTTTTTCAAGTTGATAACGGACTAGCCTTATTTTAACTTGCTATTTCTAGCTCTAAAACGAGCGTTGAAGGAGAGATTCCCTATAGTGAGTCGTATTAGAGGCCATTGCGTGAACCGAAGCTC
trf53326	upstream	AAAAGCACCGACTCGGTGCCACTTTTTCAAGTTGATAACGGACTAGCCTTATTTTAACTTGCTATTTCTAGCTCTAAAACAATTGAAACAATGAACTTACCCTATAGTGAGTCGTATTAGAGGCCATTGCGTGAACCGAAGCTC
trf53326	upstream	AAAAGCACCGACTCGGTGCCACTTTTTCAAGTTGATAACGGACTAGCCTTATTTTAACTTGCTATTTCTAGCTCTAAAACGGACGTAAGTTCATTGTTTCCCTATAGTGAGTCGTATTAGAGGCCATTGCGTGAACCGAAGCTC
trf53326	upstream	AAAAGCACCGACTCGGTGCCACTTTTTCAAGTTGATAACGGACTAGCCTTATTTTAACTTGCTATTTCTAGCTCTAAAACAACAAACCGGGACGTAAGTTCCCTATAGTGAGTCGTATTAGAGGCCATTGCGTGAACCGAAGCTC
trf53326	upstream	AAAAGCACCGACTCGGTGCCACTTTTTCAAGTTGATAACGGACTAGCCTTATTTTAACTTGCTATTTCTAGCTCTAAAACGTTTGTTAGGTTAGACTTAACCCTATAGTGAGTCGTATTAGAGGCCATTGCGTGAACCGAAGCTC
MDM4	downstream	AAAAGCACCGACTCGGTGCCACTTTTTCAAGTTGATAACGGACTAGCCTTATTTTAACTTGCTATTTCTAGCTCTAAAACTTTCAGGTATGGCAGTGATACCCTATAGTGAGTCGTATTAGAGGCATCTCGTATGCCGTCTTCTGCTTG
MDM4	downstream	AAAAGCACCGACTCGGTGCCACTTTTTCAAGTTGATAACGGACTAGCCTTATTTTAACTTGCTATTTCTAGCTCTAAAACGATTGTCGAAGAACCATTTCCCTATAGTGAGTCGTATTAGAGGCATCTCGTATGCCGTCTTCTGCTTG
MDM4	downstream	AAAAGCACCGACTCGGTGCCACTTTTTCAAGTTGATAACGGACTAGCCTTATTTTAACTTGCTATTTCTAGCTCTAAAACAAATGGTTCTTCGACAATCACCCTATAGTGAGTCGTATTAGAGGCATCTCGTATGCCGTCTTCTGCTTG
MDM4	downstream	AAAAGCACCGACTCGGTGCCACTTTTTCAAGTTGATAACGGACTAGCCTTATTTTAACTTGCTATTTCTAGCTCTAAAACTTTCGGCTCCTGTCGTTAGACCCTATAGTGAGTCGTATTAGAGGCATCTCGTATGCCGTCTTCTGCTTG
MDM4	downstream	AAAAGCACCGACTCGGTGCCACTTTTTCAAGTTGATAACGGACTAGCCTTATTTTAACTTGCTATTTCTAGCTCTAAAACGTCGTTAGACCTAAAGATGCCCTATAGTGAGTCGTATTAGAGGCATCTCGTATGCCGTCTTCTGCTTG
MDM4	upstream	AAAAGCACCGACTCGGTGCCACTTTTTCAAGTTGATAACGGACTAGCCTTATTTTAACTTGCTATTTCTAGCTCTAAAACCTTGCTTGGAGAGTTAAATTCCCTATAGTGAGTCGTATTAGAGGCCATTGCGTGAACCGAAGCTC
MDM4	upstream	AAAAGCACCGACTCGGTGCCACTTTTTCAAGTTGATAACGGACTAGCCTTATTTTAACTTGCTATTTCTAGCTCTAAAACAGCAAGAGGTACTGTTTTCGCCCTATAGTGAGTCGTATTAGAGGCCATTGCGTGAACCGAAGCTC
MDM4	upstream	AAAAGCACCGACTCGGTGCCACTTTTTCAAGTTGATAACGGACTAGCCTTATTTTAACTTGCTATTTCTAGCTCTAAAACACAACGAAAACAGTACCTCTCCCTATAGTGAGTCGTATTAGAGGCCATTGCGTGAACCGAAGCTC
MDM4	upstream	AAAAGCACCGACTCGGTGCCACTTTTTCAAGTTGATAACGGACTAGCCTTATTTTAACTTGCTATTTCTAGCTCTAAAACCAAGGCCCAACAACGAAAACCCTATAGTGAGTCGTATTAGAGGCCATTGCGTGAACCGAAGCTC
MDM4	upstream	AAAAGCACCGACTCGGTGCCACTTTTTCAAGTTGATAACGGACTAGCCTTATTTTAACTTGCTATTTCTAGCTCTAAAACTCCTCAAGGCCCAACAACGACCCTATAGTGAGTCGTATTAGAGGCCATTGCGTGAACCGAAGCTC
MDM4	upstream	AAAAGCACCGACTCGGTGCCACTTTTTCAAGTTGATAACGGACTAGCCTTATTTTAACTTGCTATTTCTAGCTCTAAAACATCCTTCCTCAAGGCCCAACCCTATAGTGAGTCGTATTAGAGGCCATTGCGTGAACCGAAGCTC
MDM4	upstream	AAAAGCACCGACTCGGTGCCACTTTTTCAAGTTGATAACGGACTAGCCTTATTTTAACTTGCTATTTCTAGCTCTAAAACTGAGGAAGGATTGGTATTCACCCTATAGTGAGTCGTATTAGAGGCCATTGCGTGAACCGAAGCTC
trf79222	upstream	AAAAGCACCGACTCGGTGCCACTTTTTCAAGTTGATAACGGACTAGCCTTATTTTAACTTGCTATTTCTAGCTCTAAAACCTCTGGGTTTCCTGCAAAGACCCTATAGTGAGTCGTATTAGAGGCCATTGCGTGAACCGAAGCTC
trf79222	upstream	AAAAGCACCGACTCGGTGCCACTTTTTCAAGTTGATAACGGACTAGCCTTATTTTAACTTGCTATTTCTAGCTCTAAAACACGGAGACCTCTCTGGGTTTCCCTATAGTGAGTCGTATTAGAGGCCATTGCGTGAACCGAAGCTC
trf79222	upstream	AAAAGCACCGACTCGGTGCCACTTTTTCAAGTTGATAACGGACTAGCCTTATTTTAACTTGCTATTTCTAGCTCTAAAACGTGCCCTACGGAGACCTCTCCCTATAGTGAGTCGTATTAGAGGCCATTGCGTGAACCGAAGCTC
trf79222	upstream	AAAAGCACCGACTCGGTGCCACTTTTTCAAGTTGATAACGGACTAGCCTTATTTTAACTTGCTATTTCTAGCTCTAAAACGGGGAGGCCTGTGCCCTACGCCCTATAGTGAGTCGTATTAGAGGCCATTGCGTGAACCGAAGCTC
trf79222	upstream	AAAAGCACCGACTCGGTGCCACTTTTTCAAGTTGATAACGGACTAGCCTTATTTTAACTTGCTATTTCTAGCTCTAAAACCCCCTGGAATGCCTTCGAAACCCTATAGTGAGTCGTATTAGAGGCCATTGCGTGAACCGAAGCTC
RET	downstream	AAAAGCACCGACTCGGTGCCACTTTTTCAAGTTGATAACGGACTAGCCTTATTTTAACTTGCTATTTCTAGCTCTAAAACGGAAGGGCACCATCACCACCCTATAGTGAGTCGTATTAGAGGCATCTCGTATGCCGTCTTCTGCTTG
RET	downstream	AAAAGCACCGACTCGGTGCCACTTTTTCAAGTTGATAACGGACTAGCCTTATTTTAACTTGCTATTTCTAGCTCTAAAACTCCCGGTGACCGTGTACGACCCTATAGTGAGTCGTATTAGAGGCATCTCGTATGCCGTCTTCTGCTTG
RET	downstream	AAAAGCACCGACTCGGTGCCACTTTTTCAAGTTGATAACGGACTAGCCTTATTTTAACTTGCTATTTCTAGCTCTAAAACCGTCGTACACGGTCACCGGGCCCTATAGTGAGTCGTATTAGAGGCATCTCGTATGCCGTCTTCTGCTTG
RET	downstream	AAAAGCACCGACTCGGTGCCACTTTTTCAAGTTGATAACGGACTAGCCTTATTTTAACTTGCTATTTCTAGCTCTAAAACGTGACCGTGTACGACGAGGACCCTATAGTGAGTCGTATTAGAGGCATCTCGTATGCCGTCTTCTGCTTG
RET	downstream	AAAAGCACCGACTCGGTGCCACTTTTTCAAGTTGATAACGGACTAGCCTTATTTTAACTTGCTATTTCTAGCTCTAAAACTGTACGACGAGGACGACTCGCCCTATAGTGAGTCGTATTAGAGGCATCTCGTATGCCGTCTTCTGCTTG
RET	downstream	AAAAGCACCGACTCGGTGCCACTTTTTCAAGTTGATAACGGACTAGCCTTATTTTAACTTGCTATTTCTAGCTCTAAAACAGTCGTCCTCGTCGTACACGCCCTATAGTGAGTCGTATTAGAGGCATCTCGTATGCCGTCTTCTGCTTG
RET	downstream	AAAAGCACCGACTCGGTGCCACTTTTTCAAGTTGATAACGGACTAGCCTTATTTTAACTTGCTATTTCTAGCTCTAAAACCGGGGAAGGTGGGCGCCGAGCCCTATAGTGAGTCGTATTAGAGGCATCTCGTATGCCGTCTTCTGCTTG
RET	downstream	AAAAGCACCGACTCGGTGCCACTTTTTCAAGTTGATAACGGACTAGCCTTATTTTAACTTGCTATTTCTAGCTCTAAAACCCTTCCCCGCGGGCGTCGACCCTATAGTGAGTCGTATTAGAGGCATCTCGTATGCCGTCTTCTGCTTG
RET	downstream	AAAAGCACCGACTCGGTGCCACTTTTTCAAGTTGATAACGGACTAGCCTTATTTTAACTTGCTATTTCTAGCTCTAAAACTCCCCGCGGGCGTCGACACCCTATAGTGAGTCGTATTAGAGGCATCTCGTATGCCGTCTTCTGCTTG
RET	downstream	AAAAGCACCGACTCGGTGCCACTTTTTCAAGTTGATAACGGACTAGCCTTATTTTAACTTGCTATTTCTAGCTCTAAAACCGGCGCTGGCGGTGTCGACGCCCTATAGTGAGTCGTATTAGAGGCATCTCGTATGCCGTCTTCTGCTTG
RET	downstream	AAAAGCACCGACTCGGTGCCACTTTTTCAAGTTGATAACGGACTAGCCTTATTTTAACTTGCTATTTCTAGCTCTAAAACCCAGCGCCGTGGTGGAGTTCCCTATAGTGAGTCGTATTAGAGGCATCTCGTATGCCGTCTTCTGCTTG
RET	upstream	AAAAGCACCGACTCGGTGCCACTTTTTCAAGTTGATAACGGACTAGCCTTATTTTAACTTGCTATTTCTAGCTCTAAAACGGCTGTCCGGGGCGCAGCGGCCCTATAGTGAGTCGTATTAGAGGCCATTGCGTGAACCGAAGCTC
RET	upstream	AAAAGCACCGACTCGGTGCCACTTTTTCAAGTTGATAACGGACTAGCCTTATTTTAACTTGCTATTTCTAGCTCTAAAACGCGCGTGCTCACCTCCAGGCCCTATAGTGAGTCGTATTAGAGGCCATTGCGTGAACCGAAGCTC
RET	upstream	AAAAGCACCGACTCGGTGCCACTTTTTCAAGTTGATAACGGACTAGCCTTATTTTAACTTGCTATTTCTAGCTCTAAAACGGAGGTGAGCACGCGCTGGGCCCTATAGTGAGTCGTATTAGAGGCCATTGCGTGAACCGAAGCTC
RET	upstream	AAAAGCACCGACTCGGTGCCACTTTTTCAAGTTGATAACGGACTAGCCTTATTTTAACTTGCTATTTCTAGCTCTAAAACGGGCCCAGCGCGTGCTCACCCTATAGTGAGTCGTATTAGAGGCCATTGCGTGAACCGAAGCTC
RET	upstream	AAAAGCACCGACTCGGTGCCACTTTTTCAAGTTGATAACGGACTAGCCTTATTTTAACTTGCTATTTCTAGCTCTAAAACCTGCTCGCGGTCCAGGGCCCTATAGTGAGTCGTATTAGAGGCCATTGCGTGAACCGAAGCTC
RET	upstream	AAAAGCACCGACTCGGTGCCACTTTTTCAAGTTGATAACGGACTAGCCTTATTTTAACTTGCTATTTCTAGCTCTAAAACGGACCGCGAGCAGCGGGAGACCCTATAGTGAGTCGTATTAGAGGCCATTGCGTGAACCGAAGCTC
RET	upstream	AAAAGCACCGACTCGGTGCCACTTTTTCAAGTTGATAACGGACTAGCCTTATTTTAACTTGCTATTTCTAGCTCTAAAACCGAGCAGCGGGAGAAGTACGCCCTATAGTGAGTCGTATTAGAGGCCATTGCGTGAACCGAAGCTC
RET	upstream	AAAAGCACCGACTCGGTGCCACTTTTTCAAGTTGATAACGGACTAGCCTTATTTTAACTTGCTATTTCTAGCTCTAAAACGCTCGTACTTCTCCCGCTGCCCTATAGTGAGTCGTATTAGAGGCCATTGCGTGAACCGAAGCTC
PTEN	downstream	AAAAGCACCGACTCGGTGCCACTTTTTCAAGTTGATAACGGACTAGCCTTATTTTAACTTGCTATTTCTAGCTCTAAAACATGAAAGTAAAGTACAAACCCTATAGTGAGTCGTATTAGAGGCATCTCGTATGCCGTCTTCTGCTTG
PTEN	downstream	AAAAGCACCGACTCGGTGCCACTTTTTCAAGTTGATAACGGACTAGCCTTATTTTAACTTGCTATTTCTAGCTCTAAAACTATTTTGGATATTTCTCCCACCCTATAGTGAGTCGTATTAGAGGCATCTCGTATGCCGTCTTCTGCTTG
PTEN	upstream	AAAAGCACCGACTCGGTGCCACTTTTTCAAGTTGATAACGGACTAGCCTTATTTTAACTTGCTATTTCTAGCTCTAAAACGCTAAAGGTGAAGATATATTCCCTATAGTGAGTCGTATTAGAGGCCATTGCGTGAACCGAAGCTC
PTEN	upstream	AAAAGCACCGACTCGGTGCCACTTTTTCAAGTTGATAACGGACTAGCCTTATTTTAACTTGCTATTTCTAGCTCTAAAACGAATTGGAGGAATATATCTTCCCTATAGTGAGTCGTATTAGAGGCCATTGCGTGAACCGAAGCTC
PTEN	upstream	AAAAGCACCGACTCGGTGCCACTTTTTCAAGTTGATAACGGACTAGCCTTATTTTAACTTGCTATTTCTAGCTCTAAAACCACGACGGGAAGACAAGTTCCCTATAGTGAGTCGTATTAGAGGCCATTGCGTGAACCGAAGCTC
ATM_2	downstream	AAAAGCACCGACTCGGTGCCACTTTTTCAAGTTGATAACGGACTAGCCTTATTTTAACTTGCTATTTCTAGCTCTAAAACAGTAAATTGCCTTAAAACTTCCCTATAGTGAGTCGTATTAGAGGCATCTCGTATGCCGTCTTCTGCTTG
ATM_2	downstream	AAAAGCACCGACTCGGTGCCACTTTTTCAAGTTGATAACGGACTAGCCTTATTTTAACTTGCTATTTCTAGCTCTAAAACCAAGCAAAGTTTTAAGGCAACCCTATAGTGAGTCGTATTAGAGGCATCTCGTATGCCGTCTTCTGCTTG
ATM_2	downstream	AAAAGCACCGACTCGGTGCCACTTTTTCAAGTTGATAACGGACTAGCCTTATTTTAACTTGCTATTTCTAGCTCTAAAACTAAAACTTTGCTTGAGGTGACCCTATAGTGAGTCGTATTAGAGGCATCTCGTATGCCGTCTTCTGCTTG
ATM_2	upstream	AAAAGCACCGACTCGGTGCCACTTTTTCAAGTTGATAACGGACTAGCCTTATTTTAACTTGCTATTTCTAGCTCTAAAACTTGTTAGATGCCTGAAATCACCCTATAGTGAGTCGTATTAGAGGCCATTGCGTGAACCGAAGCTC
ATM_2	upstream	AAAAGCACCGACTCGGTGCCACTTTTTCAAGTTGATAACGGACTAGCCTTATTTTAACTTGCTATTTCTAGCTCTAAAACCTCCTTTGTTAGATGCCTGACCCTATAGTGAGTCGTATTAGAGGCCATTGCGTGAACCGAAGCTC
trf121616	downstream	AAAAGCACCGACTCGGTGCCACTTTTTCAAGTTGATAACGGACTAGCCTTATTTTAACTTGCTATTTCTAGCTCTAAAACCAAAGAGGGGATCTATATGACCCTATAGTGAGTCGTATTAGAGGCATCTCGTATGCCGTCTTCTGCTTG
trf197738	upstream	AAAAGCACCGACTCGGTGCCACTTTTTCAAGTTGATAACGGACTAGCCTTATTTTAACTTGCTATTTCTAGCTCTAAAACAGACCACTTCTACAGCTGCTCCCTATAGTGAGTCGTATTAGAGGCCATTGCGTGAACCGAAGCTC
trf197738	upstream	AAAAGCACCGACTCGGTGCCACTTTTTCAAGTTGATAACGGACTAGCCTTATTTTAACTTGCTATTTCTAGCTCTAAAACGATGTCCTAGACCACTTCTACCCTATAGTGAGTCGTATTAGAGGCCATTGCGTGAACCGAAGCTC
trf197738	upstream	AAAAGCACCGACTCGGTGCCACTTTTTCAAGTTGATAACGGACTAGCCTTATTTTAACTTGCTATTTCTAGCTCTAAAACTGGTTCTTTGGTGTTGCCTGCCCTATAGTGAGTCGTATTAGAGGCCATTGCGTGAACCGAAGCTC
trf197738	upstream	AAAAGCACCGACTCGGTGCCACTTTTTCAAGTTGATAACGGACTAGCCTTATTTTAACTTGCTATTTCTAGCTCTAAAACCTTCCTTGGTTCTTTGGTGTCCCTATAGTGAGTCGTATTAGAGGCCATTGCGTGAACCGAAGCTC
trf197738	upstream	AAAAGCACCGACTCGGTGCCACTTTTTCAAGTTGATAACGGACTAGCCTTATTTTAACTTGCTATTTCTAGCTCTAAAACAAGAACCAAGGAAGAGGTTACCCTATAGTGAGTCGTATTAGAGGCCATTGCGTGAACCGAAGCTC
trf197738	upstream	AAAAGCACCGACTCGGTGCCACTTTTTCAAGTTGATAACGGACTAGCCTTATTTTAACTTGCTATTTCTAGCTCTAAAACAGGAAGAGGTTAATAACTCTCCCTATAGTGAGTCGTATTAGAGGCCATTGCGTGAACCGAAGCTC
ERBB3	downstream	AAAAGCACCGACTCGGTGCCACTTTTTCAAGTTGATAACGGACTAGCCTTATTTTAACTTGCTATTTCTAGCTCTAAAACGATGCACTGACCATAGCTCCCTATAGTGAGTCGTATTAGAGGCATCTCGTATGCCGTCTTCTGCTTG
ERBB3	downstream	AAAAGCACCGACTCGGTGCCACTTTTTCAAGTTGATAACGGACTAGCCTTATTTTAACTTGCTATTTCTAGCTCTAAAACGTGATGGTAGAGAGGGCATCCCTATAGTGAGTCGTATTAGAGGCATCTCGTATGCCGTCTTCTGCTTG
ERBB3	downstream	AAAAGCACCGACTCGGTGCCACTTTTTCAAGTTGATAACGGACTAGCCTTATTTTAACTTGCTATTTCTAGCTCTAAAACCTCTACCATCACTGGCCCCACCCTATAGTGAGTCGTATTAGAGGCATCTCGTATGCCGTCTTCTGCTTG
ERBB3	downstream	AAAAGCACCGACTCGGTGCCACTTTTTCAAGTTGATAACGGACTAGCCTTATTTTAACTTGCTATTTCTAGCTCTAAAACTCACTGGCCCCAGTTTCAAACCCTATAGTGAGTCGTATTAGAGGCATCTCGTATGCCGTCTTCTGCTTG
ERBB3	downstream	AAAAGCACCGACTCGGTGCCACTTTTTCAAGTTGATAACGGACTAGCCTTATTTTAACTTGCTATTTCTAGCTCTAAAACTTTGAGACCCCCTCTTAGAACCCTATAGTGAGTCGTATTAGAGGCATCTCGTATGCCGTCTTCTGCTTG
ERBB3	upstream	AAAAGCACCGACTCGGTGCCACTTTTTCAAGTTGATAACGGACTAGCCTTATTTTAACTTGCTATTTCTAGCTCTAAAACCAAATTTTCTTAGGATTTCCCTATAGTGAGTCGTATTAGAGGCCATTGCGTGAACCGAAGCTC
ERBB3	upstream	AAAAGCACCGACTCGGTGCCACTTTTTCAAGTTGATAACGGACTAGCCTTATTTTAACTTGCTATTTCTAGCTCTAAAACCTATCTTTAATCCGCAGACTCCCTATAGTGAGTCGTATTAGAGGCCATTGCGTGAACCGAAGCTC
ERBB3	upstream	AAAAGCACCGACTCGGTGCCACTTTTTCAAGTTGATAACGGACTAGCCTTATTTTAACTTGCTATTTCTAGCTCTAAAACCTTAATTGGAGTCTGCGGATCCCTATAGTGAGTCGTATTAGAGGCCATTGCGTGAACCGAAGCTC
ERBB3	upstream	AAAAGCACCGACTCGGTGCCACTTTTTCAAGTTGATAACGGACTAGCCTTATTTTAACTTGCTATTTCTAGCTCTAAAACCAGACTCCAATTAAGTGGATCCCTATAGTGAGTCGTATTAGAGGCCATTGCGTGAACCGAAGCTC
ERBB3	upstream	AAAAGCACCGACTCGGTGCCACTTTTTCAAGTTGATAACGGACTAGCCTTATTTTAACTTGCTATTTCTAGCTCTAAAACTCCACTTAATTGGAGTCTGCCCTATAGTGAGTCGTATTAGAGGCCATTGCGTGAACCGAAGCTC
ERBB3	upstream	AAAAGCACCGACTCGGTGCCACTTTTTCAAGTTGATAACGGACTAGCCTTATTTTAACTTGCTATTTCTAGCTCTAAAACATTAAGTGGATGGCCCTTGACCCTATAGTGAGTCGTATTAGAGGCCATTGCGTGAACCGAAGCTC
ERBB3	upstream	AAAAGCACCGACTCGGTGCCACTTTTTCAAGTTGATAACGGACTAGCCTTATTTTAACTTGCTATTTCTAGCTCTAAAACAAGTGGATACTCTCAAGGGCCCTATAGTGAGTCGTATTAGAGGCCATTGCGTGAACCGAAGCTC
FLT3	downstream	AAAAGCACCGACTCGGTGCCACTTTTTCAAGTTGATAACGGACTAGCCTTATTTTAACTTGCTATTTCTAGCTCTAAAACGGCTGGTGCTTATGATTGCACCCTATAGTGAGTCGTATTAGAGGCATCTCGTATGCCGTCTTCTGCTTG
FLT3	downstream	AAAAGCACCGACTCGGTGCCACTTTTTCAAGTTGATAACGGACTAGCCTTATTTTAACTTGCTATTTCTAGCTCTAAAACAGTTTTGCAATCATAAGCACCCTATAGTGAGTCGTATTAGAGGCATCTCGTATGCCGTCTTCTGCTTG
FLT3	downstream	AAAAGCACCGACTCGGTGCCACTTTTTCAAGTTGATAACGGACTAGCCTTATTTTAACTTGCTATTTCTAGCTCTAAAACGTAGCAATTGGGCTAAATCTCCCTATAGTGAGTCGTATTAGAGGCATCTCGTATGCCGTCTTCTGCTTG
FLT3	downstream	AAAAGCACCGACTCGGTGCCACTTTTTCAAGTTGATAACGGACTAGCCTTATTTTAACTTGCTATTTCTAGCTCTAAAACATTGCTACAGGAGATGCTGCCCTATAGTGAGTCGTATTAGAGGCATCTCGTATGCCGTCTTCTGCTTG
FLT3	upstream	AAAAGCACCGACTCGGTGCCACTTTTTCAAGTTGATAACGGACTAGCCTTATTTTAACTTGCTATTTCTAGCTCTAAAACAAATGTTCACGCTGAATATACCCTATAGTGAGTCGTATTAGAGGCCATTGCGTGAACCGAAGCTC
FLT3	upstream	AAAAGCACCGACTCGGTGCCACTTTTTCAAGTTGATAACGGACTAGCCTTATTTTAACTTGCTATTTCTAGCTCTAAAACATTTACCAAAATGTTCACGCCCTATAGTGAGTCGTATTAGAGGCCATTGCGTGAACCGAAGCTC
FLT3	upstream	AAAAGCACCGACTCGGTGCCACTTTTTCAAGTTGATAACGGACTAGCCTTATTTTAACTTGCTATTTCTAGCTCTAAAACTGCAGAAAATGATGATGCCCTATAGTGAGTCGTATTAGAGGCCATTGCGTGAACCGAAGCTC
BRCA2_8	downstream	AAAAGCACCGACTCGGTGCCACTTTTTCAAGTTGATAACGGACTAGCCTTATTTTAACTTGCTATTTCTAGCTCTAAAACACTGTTGTTTGTCTTGTTGACCCTATAGTGAGTCGTATTAGAGGCATCTCGTATGCCGTCTTCTGCTTG
BRCA2_8	downstream	AAAAGCACCGACTCGGTGCCACTTTTTCAAGTTGATAACGGACTAGCCTTATTTTAACTTGCTATTTCTAGCTCTAAAACAATACCAACTGTTGTTTGTCCCTATAGTGAGTCGTATTAGAGGCATCTCGTATGCCGTCTTCTGCTTG
BRCA2_8	downstream	AAAAGCACCGACTCGGTGCCACTTTTTCAAGTTGATAACGGACTAGCCTTATTTTAACTTGCTATTTCTAGCTCTAAAACAAGTGTCACTTGTTGAGAACCCTATAGTGAGTCGTATTAGAGGCATCTCGTATGCCGTCTTCTGCTTG
BRCA2_8	downstream	AAAAGCACCGACTCGGTGCCACTTTTTCAAGTTGATAACGGACTAGCCTTATTTTAACTTGCTATTTCTAGCTCTAAAACAAACATGAATGTTCTCAACACCCTATAGTGAGTCGTATTAGAGGCATCTCGTATGCCGTCTTCTGCTTG
BRCA2_8	downstream	AAAAGCACCGACTCGGTGCCACTTTTTCAAGTTGATAACGGACTAGCCTTATTTTAACTTGCTATTTCTAGCTCTAAAACGTTCTTTTCCCAAAACATGACCCTATAGTGAGTCGTATTAGAGGCATCTCGTATGCCGTCTTCTGCTTG
BRCA2_8	upstream	AAAAGCACCGACTCGGTGCCACTTTTTCAAGTTGATAACGGACTAGCCTTATTTTAACTTGCTATTTCTAGCTCTAAAACGCAGTAAAGAATTTAAATTACCCTATAGTGAGTCGTATTAGAGGCCATTGCGTGAACCGAAGCTC
trf210970	downstream	AAAAGCACCGACTCGGTGCCACTTTTTCAAGTTGATAACGGACTAGCCTTATTTTAACTTGCTATTTCTAGCTCTAAAACCTTCAATACTTTGTCTCTATCCCTATAGTGAGTCGTATTAGAGGCATCTCGTATGCCGTCTTCTGCTTG
trf210970	downstream	AAAAGCACCGACTCGGTGCCACTTTTTCAAGTTGATAACGGACTAGCCTTATTTTAACTTGCTATTTCTAGCTCTAAAACACTATAAAGCCTAATTCAACCCTATAGTGAGTCGTATTAGAGGCATCTCGTATGCCGTCTTCTGCTTG
trf210970	downstream	AAAAGCACCGACTCGGTGCCACTTTTTCAAGTTGATAACGGACTAGCCTTATTTTAACTTGCTATTTCTAGCTCTAAAACAATTCAACTGTGGCTTGCCTCCCTATAGTGAGTCGTATTAGAGGCATCTCGTATGCCGTCTTCTGCTTG
NTRK3	downstream	AAAAGCACCGACTCGGTGCCACTTTTTCAAGTTGATAACGGACTAGCCTTATTTTAACTTGCTATTTCTAGCTCTAAAACTCAAGTTTAATATCCCATGACCCTATAGTGAGTCGTATTAGAGGCATCTCGTATGCCGTCTTCTGCTTG
NTRK3	downstream	AAAAGCACCGACTCGGTGCCACTTTTTCAAGTTGATAACGGACTAGCCTTATTTTAACTTGCTATTTCTAGCTCTAAAACTGATTGTCTATGTTTGAAAACCCTATAGTGAGTCGTATTAGAGGCATCTCGTATGCCGTCTTCTGCTTG
NTRK3	downstream	AAAAGCACCGACTCGGTGCCACTTTTTCAAGTTGATAACGGACTAGCCTTATTTTAACTTGCTATTTCTAGCTCTAAAACGGGGTCTTTTCAAACATAGACCCTATAGTGAGTCGTATTAGAGGCATCTCGTATGCCGTCTTCTGCTTG
NTRK3	downstream	AAAAGCACCGACTCGGTGCCACTTTTTCAAGTTGATAACGGACTAGCCTTATTTTAACTTGCTATTTCTAGCTCTAAAACCTTCTGCCAGGGGTCTTTTCCCTATAGTGAGTCGTATTAGAGGCATCTCGTATGCCGTCTTCTGCTTG
NTRK3	upstream	AAAAGCACCGACTCGGTGCCACTTTTTCAAGTTGATAACGGACTAGCCTTATTTTAACTTGCTATTTCTAGCTCTAAAACTTGACGTCTTTGTATGCAGTCCCTATAGTGAGTCGTATTAGAGGCCATTGCGTGAACCGAAGCTC
NTRK3	upstream	AAAAGCACCGACTCGGTGCCACTTTTTCAAGTTGATAACGGACTAGCCTTATTTTAACTTGCTATTTCTAGCTCTAAAACAGGTCACATGGTGAGTTACCCTATAGTGAGTCGTATTAGAGGCCATTGCGTGAACCGAAGCTC
NTRK3	upstream	AAAAGCACCGACTCGGTGCCACTTTTTCAAGTTGATAACGGACTAGCCTTATTTTAACTTGCTATTTCTAGCTCTAAAACGAGTGGGGAAGTGTCTTACCCTATAGTGAGTCGTATTAGAGGCCATTGCGTGAACCGAAGCTC
TSC2_1	downstream	AAAAGCACCGACTCGGTGCCACTTTTTCAAGTTGATAACGGACTAGCCTTATTTTAACTTGCTATTTCTAGCTCTAAAACTCTCGATGATGTCCAGCAGGCCCTATAGTGAGTCGTATTAGAGGCATCTCGTATGCCGTCTTCTGCTTG
TSC2_1	downstream	AAAAGCACCGACTCGGTGCCACTTTTTCAAGTTGATAACGGACTAGCCTTATTTTAACTTGCTATTTCTAGCTCTAAAACGCTGGACATCATCGAGAAGGCCCTATAGTGAGTCGTATTAGAGGCATCTCGTATGCCGTCTTCTGCTTG
TSC2_1	downstream	AAAAGCACCGACTCGGTGCCACTTTTTCAAGTTGATAACGGACTAGCCTTATTTTAACTTGCTATTTCTAGCTCTAAAACGCCCCGGGTACAACGGCTCTCCCTATAGTGAGTCGTATTAGAGGCATCTCGTATGCCGTCTTCTGCTTG
TSC2_1	downstream	AAAAGCACCGACTCGGTGCCACTTTTTCAAGTTGATAACGGACTAGCCTTATTTTAACTTGCTATTTCTAGCTCTAAAACTTGTACCCGGGGCCGGGTGCCCTATAGTGAGTCGTATTAGAGGCATCTCGTATGCCGTCTTCTGCTTG
TSC2_1	downstream	AAAAGCACCGACTCGGTGCCACTTTTTCAAGTTGATAACGGACTAGCCTTATTTTAACTTGCTATTTCTAGCTCTAAAACGGGCCGGGTGCTAGCGTGCCCTATAGTGAGTCGTATTAGAGGCATCTCGTATGCCGTCTTCTGCTTG
TSC2_1	downstream	AAAAGCACCGACTCGGTGCCACTTTTTCAAGTTGATAACGGACTAGCCTTATTTTAACTTGCTATTTCTAGCTCTAAAACGGTGCTAGCGTGCCAGAGCTCCCTATAGTGAGTCGTATTAGAGGCATCTCGTATGCCGTCTTCTGCTTG
TSC2_1	downstream	AAAAGCACCGACTCGGTGCCACTTTTTCAAGTTGATAACGGACTAGCCTTATTTTAACTTGCTATTTCTAGCTCTAAAACCGGAGCTCTGGCACGCTAGCCCTATAGTGAGTCGTATTAGAGGCATCTCGTATGCCGTCTTCTGCTTG
TSC2_1	downstream	AAAAGCACCGACTCGGTGCCACTTTTTCAAGTTGATAACGGACTAGCCTTATTTTAACTTGCTATTTCTAGCTCTAAAACGAGCTCCGTGGGCAGCAATGCCCTATAGTGAGTCGTATTAGAGGCATCTCGTATGCCGTCTTCTGCTTG
TSC2_1	downstream	AAAAGCACCGACTCGGTGCCACTTTTTCAAGTTGATAACGGACTAGCCTTATTTTAACTTGCTATTTCTAGCTCTAAAACTTGCTGCCCACGGAGCTCTGCCCTATAGTGAGTCGTATTAGAGGCATCTCGTATGCCGTCTTCTGCTTG
TSC2_1	downstream	AAAAGCACCGACTCGGTGCCACTTTTTCAAGTTGATAACGGACTAGCCTTATTTTAACTTGCTATTTCTAGCTCTAAAACTGGGCAGCAATGGCCTCTGGCCCTATAGTGAGTCGTATTAGAGGCATCTCGTATGCCGTCTTCTGCTTG
TSC2_1	upstream	AAAAGCACCGACTCGGTGCCACTTTTTCAAGTTGATAACGGACTAGCCTTATTTTAACTTGCTATTTCTAGCTCTAAAACCGGGGATGTGGGAGAGCTGCCCTATAGTGAGTCGTATTAGAGGCCATTGCGTGAACCGAAGCTC
TSC2_1	upstream	AAAAGCACCGACTCGGTGCCACTTTTTCAAGTTGATAACGGACTAGCCTTATTTTAACTTGCTATTTCTAGCTCTAAAACCATCCCCGAGGATAAAGACCCTATAGTGAGTCGTATTAGAGGCCATTGCGTGAACCGAAGCTC
TSC2_1	upstream	AAAAGCACCGACTCGGTGCCACTTTTTCAAGTTGATAACGGACTAGCCTTATTTTAACTTGCTATTTCTAGCTCTAAAACGGTGGTCTTTATCCTCGGGGCCCTATAGTGAGTCGTATTAGAGGCCATTGCGTGAACCGAAGCTC
TSC2_1	upstream	AAAAGCACCGACTCGGTGCCACTTTTTCAAGTTGATAACGGACTAGCCTTATTTTAACTTGCTATTTCTAGCTCTAAAACGCTTTCGGACCTGGTGGTCTCCCTATAGTGAGTCGTATTAGAGGCCATTGCGTGAACCGAAGCTC
TSC2_1	upstream	AAAAGCACCGACTCGGTGCCACTTTTTCAAGTTGATAACGGACTAGCCTTATTTTAACTTGCTATTTCTAGCTCTAAAACCCAGGTCCGAAAGCTGGCCACCCTATAGTGAGTCGTATTAGAGGCCATTGCGTGAACCGAAGCTC
TSC2_1	upstream	AAAAGCACCGACTCGGTGCCACTTTTTCAAGTTGATAACGGACTAGCCTTATTTTAACTTGCTATTTCTAGCTCTAAAACGCAACTGGGTGGCCAGCTTTCCCTATAGTGAGTCGTATTAGAGGCCATTGCGTGAACCGAAGCTC
TSC2_1	upstream	AAAAGCACCGACTCGGTGCCACTTTTTCAAGTTGATAACGGACTAGCCTTATTTTAACTTGCTATTTCTAGCTCTAAAACCCCAGTTGCTGGTGGACCTGCCCTATAGTGAGTCGTATTAGAGGCCATTGCGTGAACCGAAGCTC
TSC2_1	upstream	AAAAGCACCGACTCGGTGCCACTTTTTCAAGTTGATAACGGACTAGCCTTATTTTAACTTGCTATTTCTAGCTCTAAAACGGTCCACCAGCAACTGGGTGCCCTATAGTGAGTCGTATTAGAGGCCATTGCGTGAACCGAAGCTC
TSC2_1	upstream	AAAAGCACCGACTCGGTGCCACTTTTTCAAGTTGATAACGGACTAGCCTTATTTTAACTTGCTATTTCTAGCTCTAAAACCTGCCAGGTCCACCAGCAACCCTATAGTGAGTCGTATTAGAGGCCATTGCGTGAACCGAAGCTC
TSC2_2	downstream	AAAAGCACCGACTCGGTGCCACTTTTTCAAGTTGATAACGGACTAGCCTTATTTTAACTTGCTATTTCTAGCTCTAAAACGCGGCCCCCTTTCTCCTCCCTATAGTGAGTCGTATTAGAGGCATCTCGTATGCCGTCTTCTGCTTG
TSC2_2	downstream	AAAAGCACCGACTCGGTGCCACTTTTTCAAGTTGATAACGGACTAGCCTTATTTTAACTTGCTATTTCTAGCTCTAAAACGTGGGAGGAGAAAGGGGGCCCTATAGTGAGTCGTATTAGAGGCATCTCGTATGCCGTCTTCTGCTTG
TSC2_2	downstream	AAAAGCACCGACTCGGTGCCACTTTTTCAAGTTGATAACGGACTAGCCTTATTTTAACTTGCTATTTCTAGCTCTAAAACGGAGGCCCTGTGGGAGGAGACCCTATAGTGAGTCGTATTAGAGGCATCTCGTATGCCGTCTTCTGCTTG
TSC2_2	downstream	AAAAGCACCGACTCGGTGCCACTTTTTCAAGTTGATAACGGACTAGCCTTATTTTAACTTGCTATTTCTAGCTCTAAAACCCCACAGGGCCTCCTGGCCCTATAGTGAGTCGTATTAGAGGCATCTCGTATGCCGTCTTCTGCTTG
TSC2_2	downstream	AAAAGCACCGACTCGGTGCCACTTTTTCAAGTTGATAACGGACTAGCCTTATTTTAACTTGCTATTTCTAGCTCTAAAACGGCCAGGAGGCCCTGTGGGACCCTATAGTGAGTCGTATTAGAGGCATCTCGTATGCCGTCTTCTGCTTG
TSC2_2	downstream	AAAAGCACCGACTCGGTGCCACTTTTTCAAGTTGATAACGGACTAGCCTTATTTTAACTTGCTATTTCTAGCTCTAAAACCAGGGCCTCCTGGCCCGGCGCCCTATAGTGAGTCGTATTAGAGGCATCTCGTATGCCGTCTTCTGCTTG
TSC2_2	downstream	AAAAGCACCGACTCGGTGCCACTTTTTCAAGTTGATAACGGACTAGCCTTATTTTAACTTGCTATTTCTAGCTCTAAAACGCAGGCGCCGGGCCAGGAGGCCCTATAGTGAGTCGTATTAGAGGCATCTCGTATGCCGTCTTCTGCTTG
TSC2_2	downstream	AAAAGCACCGACTCGGTGCCACTTTTTCAAGTTGATAACGGACTAGCCTTATTTTAACTTGCTATTTCTAGCTCTAAAACCCTGGCCCGGCGCCTGCAGGCCCTATAGTGAGTCGTATTAGAGGCATCTCGTATGCCGTCTTCTGCTTG
TSC2_2	downstream	AAAAGCACCGACTCGGTGCCACTTTTTCAAGTTGATAACGGACTAGCCTTATTTTAACTTGCTATTTCTAGCTCTAAAACGCGCCTGCAGGCCCCGCCGTCCCTATAGTGAGTCGTATTAGAGGCATCTCGTATGCCGTCTTCTGCTTG
TSC2_2	downstream	AAAAGCACCGACTCGGTGCCACTTTTTCAAGTTGATAACGGACTAGCCTTATTTTAACTTGCTATTTCTAGCTCTAAAACCACGGCGGGGCCTGCAGGCGCCCTATAGTGAGTCGTATTAGAGGCATCTCGTATGCCGTCTTCTGCTTG
TSC2_2	downstream	AAAAGCACCGACTCGGTGCCACTTTTTCAAGTTGATAACGGACTAGCCTTATTTTAACTTGCTATTTCTAGCTCTAAAACGCAGGCCCCGCCGTGCGGCTCCCTATAGTGAGTCGTATTAGAGGCATCTCGTATGCCGTCTTCTGCTTG
TSC2_2	downstream	AAAAGCACCGACTCGGTGCCACTTTTTCAAGTTGATAACGGACTAGCCTTATTTTAACTTGCTATTTCTAGCTCTAAAACTGCGGCTGGGGTCCGTGCCCTATAGTGAGTCGTATTAGAGGCATCTCGTATGCCGTCTTCTGCTTG
TSC2_2	upstream	AAAAGCACCGACTCGGTGCCACTTTTTCAAGTTGATAACGGACTAGCCTTATTTTAACTTGCTATTTCTAGCTCTAAAACGGGACATCCCTCAGACATGCCCTATAGTGAGTCGTATTAGAGGCCATTGCGTGAACCGAAGCTC
TSC2_2	upstream	AAAAGCACCGACTCGGTGCCACTTTTTCAAGTTGATAACGGACTAGCCTTATTTTAACTTGCTATTTCTAGCTCTAAAACACCCTGGGACATCCCTCAGACCCTATAGTGAGTCGTATTAGAGGCCATTGCGTGAACCGAAGCTC
TSC2_2	upstream	AAAAGCACCGACTCGGTGCCACTTTTTCAAGTTGATAACGGACTAGCCTTATTTTAACTTGCTATTTCTAGCTCTAAAACGGGTTGGGAAGAGCCAAGTCCCTATAGTGAGTCGTATTAGAGGCCATTGCGTGAACCGAAGCTC
TSC2_2	upstream	AAAAGCACCGACTCGGTGCCACTTTTTCAAGTTGATAACGGACTAGCCTTATTTTAACTTGCTATTTCTAGCTCTAAAACAGTCTGTTCCGTTCCTGCTGCCCTATAGTGAGTCGTATTAGAGGCCATTGCGTGAACCGAAGCTC
TSC2_2	upstream	AAAAGCACCGACTCGGTGCCACTTTTTCAAGTTGATAACGGACTAGCCTTATTTTAACTTGCTATTTCTAGCTCTAAAACTTCCTGCTGCGGGGACTTGGCCCTATAGTGAGTCGTATTAGAGGCCATTGCGTGAACCGAAGCTC
TSC2_2	upstream	AAAAGCACCGACTCGGTGCCACTTTTTCAAGTTGATAACGGACTAGCCTTATTTTAACTTGCTATTTCTAGCTCTAAAACAGTCCCCGCAGCAGGAACGGCCCTATAGTGAGTCGTATTAGAGGCCATTGCGTGAACCGAAGCTC
TSC2_2	upstream	AAAAGCACCGACTCGGTGCCACTTTTTCAAGTTGATAACGGACTAGCCTTATTTTAACTTGCTATTTCTAGCTCTAAAACGCTGCGGGGACTTGGCCTCACCCTATAGTGAGTCGTATTAGAGGCCATTGCGTGAACCGAAGCTC
TSC2_2	upstream	AAAAGCACCGACTCGGTGCCACTTTTTCAAGTTGATAACGGACTAGCCTTATTTTAACTTGCTATTTCTAGCTCTAAAACGCAGAAGCAAGAGAAGCAGCCCTATAGTGAGTCGTATTAGAGGCCATTGCGTGAACCGAAGCTC
CDH1	downstream	AAAAGCACCGACTCGGTGCCACTTTTTCAAGTTGATAACGGACTAGCCTTATTTTAACTTGCTATTTCTAGCTCTAAAACCCTCCACAGCCACCGTCACCCTATAGTGAGTCGTATTAGAGGCATCTCGTATGCCGTCTTCTGCTTG
CDH1	downstream	AAAAGCACCGACTCGGTGCCACTTTTTCAAGTTGATAACGGACTAGCCTTATTTTAACTTGCTATTTCTAGCTCTAAAACCGGTGACGGTGGCTGTGGAGCCCTATAGTGAGTCGTATTAGAGGCATCTCGTATGCCGTCTTCTGCTTG
CDH1	downstream	AAAAGCACCGACTCGGTGCCACTTTTTCAAGTTGATAACGGACTAGCCTTATTTTAACTTGCTATTTCTAGCTCTAAAACCAGCCACCGTCACCGTGGATCCCTATAGTGAGTCGTATTAGAGGCATCTCGTATGCCGTCTTCTGCTTG
CDH1	downstream	AAAAGCACCGACTCGGTGCCACTTTTTCAAGTTGATAACGGACTAGCCTTATTTTAACTTGCTATTTCTAGCTCTAAAACCCGTCACCGTGGATGTGCTGCCCTATAGTGAGTCGTATTAGAGGCATCTCGTATGCCGTCTTCTGCTTG
CDH1	downstream	AAAAGCACCGACTCGGTGCCACTTTTTCAAGTTGATAACGGACTAGCCTTATTTTAACTTGCTATTTCTAGCTCTAAAACGCACATCCACGGTGACGGTGCCCTATAGTGAGTCGTATTAGAGGCATCTCGTATGCCGTCTTCTGCTTG
CDH1	downstream	AAAAGCACCGACTCGGTGCCACTTTTTCAAGTTGATAACGGACTAGCCTTATTTTAACTTGCTATTTCTAGCTCTAAAACCTCTCTTTTCAGGAGGCACACCCTATAGTGAGTCGTATTAGAGGCATCTCGTATGCCGTCTTCTGCTTG
CDH1	downstream	AAAAGCACCGACTCGGTGCCACTTTTTCAAGTTGATAACGGACTAGCCTTATTTTAACTTGCTATTTCTAGCTCTAAAACCCTGAAAAGAGAGTGGAAGTCCCTATAGTGAGTCGTATTAGAGGCATCTCGTATGCCGTCTTCTGCTTG
CDH1	downstream	AAAAGCACCGACTCGGTGCCACTTTTTCAAGTTGATAACGGACTAGCCTTATTTTAACTTGCTATTTCTAGCTCTAAAACCGGACACTTCCACTCTCTTTCCCTATAGTGAGTCGTATTAGAGGCATCTCGTATGCCGTCTTCTGCTTG
CDH1	upstream	AAAAGCACCGACTCGGTGCCACTTTTTCAAGTTGATAACGGACTAGCCTTATTTTAACTTGCTATTTCTAGCTCTAAAACAGAGAGCAGAAACAATGAAGCCCTATAGTGAGTCGTATTAGAGGCCATTGCGTGAACCGAAGCTC
CDH1	upstream	AAAAGCACCGACTCGGTGCCACTTTTTCAAGTTGATAACGGACTAGCCTTATTTTAACTTGCTATTTCTAGCTCTAAAACAGCCCTAGAGAGCAGAAACACCCTATAGTGAGTCGTATTAGAGGCCATTGCGTGAACCGAAGCTC
CDH1	upstream	AAAAGCACCGACTCGGTGCCACTTTTTCAAGTTGATAACGGACTAGCCTTATTTTAACTTGCTATTTCTAGCTCTAAAACCAAAATCCAAGCCCTAGAGACCCTATAGTGAGTCGTATTAGAGGCCATTGCGTGAACCGAAGCTC
CDH1	upstream	AAAAGCACCGACTCGGTGCCACTTTTTCAAGTTGATAACGGACTAGCCTTATTTTAACTTGCTATTTCTAGCTCTAAAACAGCAGCAGTACATTCTACACCCTATAGTGAGTCGTATTAGAGGCCATTGCGTGAACCGAAGCTC
CDH1	upstream	AAAAGCACCGACTCGGTGCCACTTTTTCAAGTTGATAACGGACTAGCCTTATTTTAACTTGCTATTTCTAGCTCTAAAACCATTCGTCACTGCTACGTGTCCCTATAGTGAGTCGTATTAGAGGCCATTGCGTGAACCGAAGCTC
BRCA1_1	downstream	AAAAGCACCGACTCGGTGCCACTTTTTCAAGTTGATAACGGACTAGCCTTATTTTAACTTGCTATTTCTAGCTCTAAAACCAGTTTTTTACACTCCCAAGCCCTATAGTGAGTCGTATTAGAGGCATCTCGTATGCCGTCTTCTGCTTG
BRCA1_1	upstream	AAAAGCACCGACTCGGTGCCACTTTTTCAAGTTGATAACGGACTAGCCTTATTTTAACTTGCTATTTCTAGCTCTAAAACCCCTTTAACACCTCAGAATTCCCTATAGTGAGTCGTATTAGAGGCCATTGCGTGAACCGAAGCTC
BRCA1_1	upstream	AAAAGCACCGACTCGGTGCCACTTTTTCAAGTTGATAACGGACTAGCCTTATTTTAACTTGCTATTTCTAGCTCTAAAACTTTTCCTCCCGCAATTCCTACCCTATAGTGAGTCGTATTAGAGGCCATTGCGTGAACCGAAGCTC
BRCA1_1	upstream	AAAAGCACCGACTCGGTGCCACTTTTTCAAGTTGATAACGGACTAGCCTTATTTTAACTTGCTATTTCTAGCTCTAAAACCCCGCAATTCCTAGAAAATACCCTATAGTGAGTCGTATTAGAGGCCATTGCGTGAACCGAAGCTC
BRCA1_1	upstream	AAAAGCACCGACTCGGTGCCACTTTTTCAAGTTGATAACGGACTAGCCTTATTTTAACTTGCTATTTCTAGCTCTAAAACAGAAAATATTTCAGTGTCCGCCCTATAGTGAGTCGTATTAGAGGCCATTGCGTGAACCGAAGCTC
COL1A1	downstream	AAAAGCACCGACTCGGTGCCACTTTTTCAAGTTGATAACGGACTAGCCTTATTTTAACTTGCTATTTCTAGCTCTAAAACGGCAGGCCGACCACACCACGCCCTATAGTGAGTCGTATTAGAGGCATCTCGTATGCCGTCTTCTGCTTG
COL1A1	downstream	AAAAGCACCGACTCGGTGCCACTTTTTCAAGTTGATAACGGACTAGCCTTATTTTAACTTGCTATTTCTAGCTCTAAAACACCACACCACGCTGTCCAGCCCTATAGTGAGTCGTATTAGAGGCATCTCGTATGCCGTCTTCTGCTTG
COL1A1	downstream	AAAAGCACCGACTCGGTGCCACTTTTTCAAGTTGATAACGGACTAGCCTTATTTTAACTTGCTATTTCTAGCTCTAAAACCACCACGCTGTCCAGCAATACCCTATAGTGAGTCGTATTAGAGGCATCTCGTATGCCGTCTTCTGCTTG
COL1A1	downstream	AAAAGCACCGACTCGGTGCCACTTTTTCAAGTTGATAACGGACTAGCCTTATTTTAACTTGCTATTTCTAGCTCTAAAACCAAGGTATTGCTGGACAGCGCCCTATAGTGAGTCGTATTAGAGGCATCTCGTATGCCGTCTTCTGCTTG
COL1A1	downstream	AAAAGCACCGACTCGGTGCCACTTTTTCAAGTTGATAACGGACTAGCCTTATTTTAACTTGCTATTTCTAGCTCTAAAACGGCCTCAAGGTATTGCTGGACCCTATAGTGAGTCGTATTAGAGGCATCTCGTATGCCGTCTTCTGCTTG
COL1A1	downstream	AAAAGCACCGACTCGGTGCCACTTTTTCAAGTTGATAACGGACTAGCCTTATTTTAACTTGCTATTTCTAGCTCTAAAACGCAATACCTTGAGGCCCGGGCCCTATAGTGAGTCGTATTAGAGGCATCTCGTATGCCGTCTTCTGCTTG
COL1A1	downstream	AAAAGCACCGACTCGGTGCCACTTTTTCAAGTTGATAACGGACTAGCCTTATTTTAACTTGCTATTTCTAGCTCTAAAACTGAGGCCCGGGAGTACCAGGCCCTATAGTGAGTCGTATTAGAGGCATCTCGTATGCCGTCTTCTGCTTG
COL1A1	downstream	AAAAGCACCGACTCGGTGCCACTTTTTCAAGTTGATAACGGACTAGCCTTATTTTAACTTGCTATTTCTAGCTCTAAAACGGTACTCCCGGGCCTCAAGGCCCTATAGTGAGTCGTATTAGAGGCATCTCGTATGCCGTCTTCTGCTTG
COL1A1	downstream	AAAAGCACCGACTCGGTGCCACTTTTTCAAGTTGATAACGGACTAGCCTTATTTTAACTTGCTATTTCTAGCTCTAAAACAAGGGTGCTCCTGGTACTCCCTATAGTGAGTCGTATTAGAGGCATCTCGTATGCCGTCTTCTGCTTG
COL1A1	downstream	AAAAGCACCGACTCGGTGCCACTTTTTCAAGTTGATAACGGACTAGCCTTATTTTAACTTGCTATTTCTAGCTCTAAAACCCCAAAGGGTGCTCCTGGTACCCTATAGTGAGTCGTATTAGAGGCATCTCGTATGCCGTCTTCTGCTTG
COL1A1	downstream	AAAAGCACCGACTCGGTGCCACTTTTTCAAGTTGATAACGGACTAGCCTTATTTTAACTTGCTATTTCTAGCTCTAAAACGGAGCACCCTTTGGGAGGCACCCTATAGTGAGTCGTATTAGAGGCATCTCGTATGCCGTCTTCTGCTTG
COL1A1	upstream	AAAAGCACCGACTCGGTGCCACTTTTTCAAGTTGATAACGGACTAGCCTTATTTTAACTTGCTATTTCTAGCTCTAAAACTGGCTCCGCCCCACTCCAAGCCCTATAGTGAGTCGTATTAGAGGCCATTGCGTGAACCGAAGCTC
COL1A1	upstream	AAAAGCACCGACTCGGTGCCACTTTTTCAAGTTGATAACGGACTAGCCTTATTTTAACTTGCTATTTCTAGCTCTAAAACTCACAGGACTTGGAGTGGGGCCCTATAGTGAGTCGTATTAGAGGCCATTGCGTGAACCGAAGCTC
COL1A1	upstream	AAAAGCACCGACTCGGTGCCACTTTTTCAAGTTGATAACGGACTAGCCTTATTTTAACTTGCTATTTCTAGCTCTAAAACAGTCCTGTGATGGTTTTTCTCCCTATAGTGAGTCGTATTAGAGGCCATTGCGTGAACCGAAGCTC
COL1A1	upstream	AAAAGCACCGACTCGGTGCCACTTTTTCAAGTTGATAACGGACTAGCCTTATTTTAACTTGCTATTTCTAGCTCTAAAACGAGAAAAACCATCACAGGACCCTATAGTGAGTCGTATTAGAGGCCATTGCGTGAACCGAAGCTC
COL1A1	upstream	AAAAGCACCGACTCGGTGCCACTTTTTCAAGTTGATAACGGACTAGCCTTATTTTAACTTGCTATTTCTAGCTCTAAAACGTGATGGTTTTTCTCAGGGCCCTATAGTGAGTCGTATTAGAGGCCATTGCGTGAACCGAAGCTC
COL1A1	upstream	AAAAGCACCGACTCGGTGCCACTTTTTCAAGTTGATAACGGACTAGCCTTATTTTAACTTGCTATTTCTAGCTCTAAAACTGGGGGGCCCTGAGAAAAACCCTATAGTGAGTCGTATTAGAGGCCATTGCGTGAACCGAAGCTC
COL1A1	upstream	AAAAGCACCGACTCGGTGCCACTTTTTCAAGTTGATAACGGACTAGCCTTATTTTAACTTGCTATTTCTAGCTCTAAAACGGCCCCTCTGTAAGTGCCCCTATAGTGAGTCGTATTAGAGGCCATTGCGTGAACCGAAGCTC
COL1A1	upstream	AAAAGCACCGACTCGGTGCCACTTTTTCAAGTTGATAACGGACTAGCCTTATTTTAACTTGCTATTTCTAGCTCTAAAACGGTCTTCCTGGCCCCTCTGTCCCTATAGTGAGTCGTATTAGAGGCCATTGCGTGAACCGAAGCTC
trf473524	downstream	AAAAGCACCGACTCGGTGCCACTTTTTCAAGTTGATAACGGACTAGCCTTATTTTAACTTGCTATTTCTAGCTCTAAAACTAATTTACCAAATCACTTCCCTATAGTGAGTCGTATTAGAGGCATCTCGTATGCCGTCTTCTGCTTG
trf490977	downstream	AAAAGCACCGACTCGGTGCCACTTTTTCAAGTTGATAACGGACTAGCCTTATTTTAACTTGCTATTTCTAGCTCTAAAACCCCTCCCATCACCAGTACACCCTATAGTGAGTCGTATTAGAGGCATCTCGTATGCCGTCTTCTGCTTG
trf490977	downstream	AAAAGCACCGACTCGGTGCCACTTTTTCAAGTTGATAACGGACTAGCCTTATTTTAACTTGCTATTTCTAGCTCTAAAACCCCATCACCAGTACACCTAGCCCTATAGTGAGTCGTATTAGAGGCATCTCGTATGCCGTCTTCTGCTTG
trf490977	downstream	AAAAGCACCGACTCGGTGCCACTTTTTCAAGTTGATAACGGACTAGCCTTATTTTAACTTGCTATTTCTAGCTCTAAAACAGGTGTACTGGTGATGGGAGCCCTATAGTGAGTCGTATTAGAGGCATCTCGTATGCCGTCTTCTGCTTG
EP300_2	downstream	AAAAGCACCGACTCGGTGCCACTTTTTCAAGTTGATAACGGACTAGCCTTATTTTAACTTGCTATTTCTAGCTCTAAAACCGGCCACAGTCCCAGCCCCCTATAGTGAGTCGTATTAGAGGCATCTCGTATGCCGTCTTCTGCTTG
EP300_2	downstream	AAAAGCACCGACTCGGTGCCACTTTTTCAAGTTGATAACGGACTAGCCTTATTTTAACTTGCTATTTCTAGCTCTAAAACCAGTCCCAGCCCCCCCACTCCCTATAGTGAGTCGTATTAGAGGCATCTCGTATGCCGTCTTCTGCTTG
EP300_2	downstream	AAAAGCACCGACTCGGTGCCACTTTTTCAAGTTGATAACGGACTAGCCTTATTTTAACTTGCTATTTCTAGCTCTAAAACGCCCCCCCACTCCAGTCCTTCCCTATAGTGAGTCGTATTAGAGGCATCTCGTATGCCGTCTTCTGCTTG
EP300_2	upstream	AAAAGCACCGACTCGGTGCCACTTTTTCAAGTTGATAACGGACTAGCCTTATTTTAACTTGCTATTTCTAGCTCTAAAACACCCCATGAGCCCCCAGCAGCCCTATAGTGAGTCGTATTAGAGGCCATTGCGTGAACCGAAGCTC
EP300_2	upstream	AAAAGCACCGACTCGGTGCCACTTTTTCAAGTTGATAACGGACTAGCCTTATTTTAACTTGCTATTTCTAGCTCTAAAACGATTTGGGAGCATATGCTGCCCTATAGTGAGTCGTATTAGAGGCCATTGCGTGAACCGAAGCTC
EP300_2	upstream	AAAAGCACCGACTCGGTGCCACTTTTTCAAGTTGATAACGGACTAGCCTTATTTTAACTTGCTATTTCTAGCTCTAAAACAATCAGGCCCAGTCCCCACACCCTATAGTGAGTCGTATTAGAGGCCATTGCGTGAACCGAAGCTC
trf580683	downstream	AAAAGCACCGACTCGGTGCCACTTTTTCAAGTTGATAACGGACTAGCCTTATTTTAACTTGCTATTTCTAGCTCTAAAACTCCTAAGAATGCAACATTTTCCCTATAGTGAGTCGTATTAGAGGCATCTCGTATGCCGTCTTCTGCTTG
trf580683	downstream	AAAAGCACCGACTCGGTGCCACTTTTTCAAGTTGATAACGGACTAGCCTTATTTTAACTTGCTATTTCTAGCTCTAAAACAAAATCACTGTATCCTGCTGCCCTATAGTGAGTCGTATTAGAGGCATCTCGTATGCCGTCTTCTGCTTG
MLH1	downstream	AAAAGCACCGACTCGGTGCCACTTTTTCAAGTTGATAACGGACTAGCCTTATTTTAACTTGCTATTTCTAGCTCTAAAACTTCCTGTACCTCAGGTAATGCCCTATAGTGAGTCGTATTAGAGGCATCTCGTATGCCGTCTTCTGCTTG
MLH1	downstream	AAAAGCACCGACTCGGTGCCACTTTTTCAAGTTGATAACGGACTAGCCTTATTTTAACTTGCTATTTCTAGCTCTAAAACGTACCTCAGGTAATGTAGCACCCTATAGTGAGTCGTATTAGAGGCATCTCGTATGCCGTCTTCTGCTTG
MLH1	downstream	AAAAGCACCGACTCGGTGCCACTTTTTCAAGTTGATAACGGACTAGCCTTATTTTAACTTGCTATTTCTAGCTCTAAAACCAGGTAATGTAGCACCAAACCCTATAGTGAGTCGTATTAGAGGCATCTCGTATGCCGTCTTCTGCTTG
MLH1	downstream	AAAAGCACCGACTCGGTGCCACTTTTTCAAGTTGATAACGGACTAGCCTTATTTTAACTTGCTATTTCTAGCTCTAAAACAACTCCTCAACCAAGACTCACCCTATAGTGAGTCGTATTAGAGGCATCTCGTATGCCGTCTTCTGCTTG
MLH1	downstream	AAAAGCACCGACTCGGTGCCACTTTTTCAAGTTGATAACGGACTAGCCTTATTTTAACTTGCTATTTCTAGCTCTAAAACAGACTCACAAGGAACAGATGCCCTATAGTGAGTCGTATTAGAGGCATCTCGTATGCCGTCTTCTGCTTG
MLH1	downstream	AAAAGCACCGACTCGGTGCCACTTTTTCAAGTTGATAACGGACTAGCCTTATTTTAACTTGCTATTTCTAGCTCTAAAACGATAGAACATCTGTTCCTTGCCCTATAGTGAGTCGTATTAGAGGCATCTCGTATGCCGTCTTCTGCTTG
MLH1	downstream	AAAAGCACCGACTCGGTGCCACTTTTTCAAGTTGATAACGGACTAGCCTTATTTTAACTTGCTATTTCTAGCTCTAAAACCTTTGAAAGAGATGAGCATGCCCTATAGTGAGTCGTATTAGAGGCATCTCGTATGCCGTCTTCTGCTTG
MLH1	upstream	AAAAGCACCGACTCGGTGCCACTTTTTCAAGTTGATAACGGACTAGCCTTATTTTAACTTGCTATTTCTAGCTCTAAAACGACGATCTAAACAATAAAAACCCTATAGTGAGTCGTATTAGAGGCCATTGCGTGAACCGAAGCTC
MLH1	upstream	AAAAGCACCGACTCGGTGCCACTTTTTCAAGTTGATAACGGACTAGCCTTATTTTAACTTGCTATTTCTAGCTCTAAAACTAGAAACAGTGTATGCAGCCCTATAGTGAGTCGTATTAGAGGCCATTGCGTGAACCGAAGCTC
CTNNB1	downstream	AAAAGCACCGACTCGGTGCCACTTTTTCAAGTTGATAACGGACTAGCCTTATTTTAACTTGCTATTTCTAGCTCTAAAACAGCCATTGGCTCTGTTCTGACCCTATAGTGAGTCGTATTAGAGGCATCTCGTATGCCGTCTTCTGCTTG
CTNNB1	downstream	AAAAGCACCGACTCGGTGCCACTTTTTCAAGTTGATAACGGACTAGCCTTATTTTAACTTGCTATTTCTAGCTCTAAAACCATTCCAAGCCATTGGCTCTCCCTATAGTGAGTCGTATTAGAGGCATCTCGTATGCCGTCTTCTGCTTG
CTNNB1	downstream	AAAAGCACCGACTCGGTGCCACTTTTTCAAGTTGATAACGGACTAGCCTTATTTTAACTTGCTATTTCTAGCTCTAAAACACCTCATTCCAAGCCATTGGCCCTATAGTGAGTCGTATTAGAGGCATCTCGTATGCCGTCTTCTGCTTG
CTNNB1	downstream	AAAAGCACCGACTCGGTGCCACTTTTTCAAGTTGATAACGGACTAGCCTTATTTTAACTTGCTATTTCTAGCTCTAAAACATGGCTTGGAATGAGGTAGGCCCTATAGTGAGTCGTATTAGAGGCATCTCGTATGCCGTCTTCTGCTTG
CTNNB1	downstream	AAAAGCACCGACTCGGTGCCACTTTTTCAAGTTGATAACGGACTAGCCTTATTTTAACTTGCTATTTCTAGCTCTAAAACGATAAATAACTGCTCACATTCCCTATAGTGAGTCGTATTAGAGGCATCTCGTATGCCGTCTTCTGCTTG
CTNNB1	downstream	AAAAGCACCGACTCGGTGCCACTTTTTCAAGTTGATAACGGACTAGCCTTATTTTAACTTGCTATTTCTAGCTCTAAAACGCTCTAGGAAACTACCAGATCCCTATAGTGAGTCGTATTAGAGGCATCTCGTATGCCGTCTTCTGCTTG
CTNNB1	downstream	AAAAGCACCGACTCGGTGCCACTTTTTCAAGTTGATAACGGACTAGCCTTATTTTAACTTGCTATTTCTAGCTCTAAAACTACCTGCTCTAGGAAACTACCCTATAGTGAGTCGTATTAGAGGCATCTCGTATGCCGTCTTCTGCTTG
CTNNB1	downstream	AAAAGCACCGACTCGGTGCCACTTTTTCAAGTTGATAACGGACTAGCCTTATTTTAACTTGCTATTTCTAGCTCTAAAACAGAGCAGGTATGGCAGCTTGCCCTATAGTGAGTCGTATTAGAGGCATCTCGTATGCCGTCTTCTGCTTG
CTNNB1	upstream	AAAAGCACCGACTCGGTGCCACTTTTTCAAGTTGATAACGGACTAGCCTTATTTTAACTTGCTATTTCTAGCTCTAAAACTGTCTCTTAGCGACATATGCCCTATAGTGAGTCGTATTAGAGGCCATTGCGTGAACCGAAGCTC
CTNNB1	upstream	AAAAGCACCGACTCGGTGCCACTTTTTCAAGTTGATAACGGACTAGCCTTATTTTAACTTGCTATTTCTAGCTCTAAAACCAGACATTCGGAACAAAACACCCTATAGTGAGTCGTATTAGAGGCCATTGCGTGAACCGAAGCTC
CTNNB1	upstream	AAAAGCACCGACTCGGTGCCACTTTTTCAAGTTGATAACGGACTAGCCTTATTTTAACTTGCTATTTCTAGCTCTAAAACTTTCTTGTAATCTTGTGGCTCCCTATAGTGAGTCGTATTAGAGGCCATTGCGTGAACCGAAGCTC
CTNNB1	upstream	AAAAGCACCGACTCGGTGCCACTTTTTCAAGTTGATAACGGACTAGCCTTATTTTAACTTGCTATTTCTAGCTCTAAAACCAAGATTACAAGAAACGGCTCCCTATAGTGAGTCGTATTAGAGGCCATTGCGTGAACCGAAGCTC
EGF_1	downstream	AAAAGCACCGACTCGGTGCCACTTTTTCAAGTTGATAACGGACTAGCCTTATTTTAACTTGCTATTTCTAGCTCTAAAACCCAGTCACACTTGTGCATGTCCCTATAGTGAGTCGTATTAGAGGCATCTCGTATGCCGTCTTCTGCTTG
EGF_1	downstream	AAAAGCACCGACTCGGTGCCACTTTTTCAAGTTGATAACGGACTAGCCTTATTTTAACTTGCTATTTCTAGCTCTAAAACCTGCACACATGCACAAGTGTCCCTATAGTGAGTCGTATTAGAGGCATCTCGTATGCCGTCTTCTGCTTG
EGF_1	downstream	AAAAGCACCGACTCGGTGCCACTTTTTCAAGTTGATAACGGACTAGCCTTATTTTAACTTGCTATTTCTAGCTCTAAAACGTCTCGACTTAGGGCGTATCCCTATAGTGAGTCGTATTAGAGGCATCTCGTATGCCGTCTTCTGCTTG
EGF_1	downstream	AAAAGCACCGACTCGGTGCCACTTTTTCAAGTTGATAACGGACTAGCCTTATTTTAACTTGCTATTTCTAGCTCTAAAACAAGTCGAGACCGGAAGTACTCCCTATAGTGAGTCGTATTAGAGGCATCTCGTATGCCGTCTTCTGCTTG
EGF_1	downstream	AAAAGCACCGACTCGGTGCCACTTTTTCAAGTTGATAACGGACTAGCCTTATTTTAACTTGCTATTTCTAGCTCTAAAACTCACAGTACTTCCGGTCTCGCCCTATAGTGAGTCGTATTAGAGGCATCTCGTATGCCGTCTTCTGCTTG
EGF_1	downstream	AAAAGCACCGACTCGGTGCCACTTTTTCAAGTTGATAACGGACTAGCCTTATTTTAACTTGCTATTTCTAGCTCTAAAACGTCATTACCTTCACAGTACTCCCTATAGTGAGTCGTATTAGAGGCATCTCGTATGCCGTCTTCTGCTTG
EGF_1	upstream	AAAAGCACCGACTCGGTGCCACTTTTTCAAGTTGATAACGGACTAGCCTTATTTTAACTTGCTATTTCTAGCTCTAAAACCTGTCAAAACACGGCCCCACCCTATAGTGAGTCGTATTAGAGGCCATTGCGTGAACCGAAGCTC
EGF_1	upstream	AAAAGCACCGACTCGGTGCCACTTTTTCAAGTTGATAACGGACTAGCCTTATTTTAACTTGCTATTTCTAGCTCTAAAACAATAAAGCATCTTCTCTTTTCCCTATAGTGAGTCGTATTAGAGGCCATTGCGTGAACCGAAGCTC
EGF_1	upstream	AAAAGCACCGACTCGGTGCCACTTTTTCAAGTTGATAACGGACTAGCCTTATTTTAACTTGCTATTTCTAGCTCTAAAACCAATTTGCAAAGTTTCTGCTCCCTATAGTGAGTCGTATTAGAGGCCATTGCGTGAACCGAAGCTC
EGF_1	upstream	AAAAGCACCGACTCGGTGCCACTTTTTCAAGTTGATAACGGACTAGCCTTATTTTAACTTGCTATTTCTAGCTCTAAAACTTCCTCAATTTGCAAAGTTTCCCTATAGTGAGTCGTATTAGAGGCCATTGCGTGAACCGAAGCTC
EGF_2	upstream	AAAAGCACCGACTCGGTGCCACTTTTTCAAGTTGATAACGGACTAGCCTTATTTTAACTTGCTATTTCTAGCTCTAAAACGTCCACGCAATGTGTCTGAACCCTATAGTGAGTCGTATTAGAGGCCATTGCGTGAACCGAAGCTC
EGF_2	upstream	AAAAGCACCGACTCGGTGCCACTTTTTCAAGTTGATAACGGACTAGCCTTATTTTAACTTGCTATTTCTAGCTCTAAAACCGCAATGTGTCTGAATGCAGCCCTATAGTGAGTCGTATTAGAGGCCATTGCGTGAACCGAAGCTC
EGF_2	upstream	AAAAGCACCGACTCGGTGCCACTTTTTCAAGTTGATAACGGACTAGCCTTATTTTAACTTGCTATTTCTAGCTCTAAAACTGACTGTGTTCTGACATCAGCCCTATAGTGAGTCGTATTAGAGGCCATTGCGTGAACCGAAGCTC
EGF_2	upstream	AAAAGCACCGACTCGGTGCCACTTTTTCAAGTTGATAACGGACTAGCCTTATTTTAACTTGCTATTTCTAGCTCTAAAACTCTGATGTCAGAACACAGTCCCTATAGTGAGTCGTATTAGAGGCCATTGCGTGAACCGAAGCTC
EGF_2	upstream	AAAAGCACCGACTCGGTGCCACTTTTTCAAGTTGATAACGGACTAGCCTTATTTTAACTTGCTATTTCTAGCTCTAAAACTCAGGACAGAAACATAAGGGCCCTATAGTGAGTCGTATTAGAGGCCATTGCGTGAACCGAAGCTC
EGF_2	upstream	AAAAGCACCGACTCGGTGCCACTTTTTCAAGTTGATAACGGACTAGCCTTATTTTAACTTGCTATTTCTAGCTCTAAAACTATGTTTCTGTCCTGAAGGCCCTATAGTGAGTCGTATTAGAGGCCATTGCGTGAACCGAAGCTC
EGF_3	downstream	AAAAGCACCGACTCGGTGCCACTTTTTCAAGTTGATAACGGACTAGCCTTATTTTAACTTGCTATTTCTAGCTCTAAAACTTCTCGCTGGGAACCATCCACCCTATAGTGAGTCGTATTAGAGGCATCTCGTATGCCGTCTTCTGCTTG
EGF_3	downstream	AAAAGCACCGACTCGGTGCCACTTTTTCAAGTTGATAACGGACTAGCCTTATTTTAACTTGCTATTTCTAGCTCTAAAACCAATAAGCCTTTCTCGCTGGCCCTATAGTGAGTCGTATTAGAGGCATCTCGTATGCCGTCTTCTGCTTG
EGF_3	downstream	AAAAGCACCGACTCGGTGCCACTTTTTCAAGTTGATAACGGACTAGCCTTATTTTAACTTGCTATTTCTAGCTCTAAAACGCGAGAAAGGCTTATTGAGGCCCTATAGTGAGTCGTATTAGAGGCATCTCGTATGCCGTCTTCTGCTTG
EGF_3	downstream	AAAAGCACCGACTCGGTGCCACTTTTTCAAGTTGATAACGGACTAGCCTTATTTTAACTTGCTATTTCTAGCTCTAAAACTCCTCAATAAGCCTTTCTCGCCCTATAGTGAGTCGTATTAGAGGCATCTCGTATGCCGTCTTCTGCTTG
EGF_3	downstream	AAAAGCACCGACTCGGTGCCACTTTTTCAAGTTGATAACGGACTAGCCTTATTTTAACTTGCTATTTCTAGCTCTAAAACTCTGGCACATCTACTCCTTCCCTATAGTGAGTCGTATTAGAGGCATCTCGTATGCCGTCTTCTGCTTG
EGF_3	downstream	AAAAGCACCGACTCGGTGCCACTTTTTCAAGTTGATAACGGACTAGCCTTATTTTAACTTGCTATTTCTAGCTCTAAAACCAGCAAGACCTTCTGGCACACCCTATAGTGAGTCGTATTAGAGGCATCTCGTATGCCGTCTTCTGCTTG
EGF_3	downstream	AAAAGCACCGACTCGGTGCCACTTTTTCAAGTTGATAACGGACTAGCCTTATTTTAACTTGCTATTTCTAGCTCTAAAACGAAGGTCTTGCTGTGGACTGCCCTATAGTGAGTCGTATTAGAGGCATCTCGTATGCCGTCTTCTGCTTG
EGF_3	downstream	AAAAGCACCGACTCGGTGCCACTTTTTCAAGTTGATAACGGACTAGCCTTATTTTAACTTGCTATTTCTAGCTCTAAAACGTCCACAGCAAGACCTTCTGCCCTATAGTGAGTCGTATTAGAGGCATCTCGTATGCCGTCTTCTGCTTG
EGF_3	downstream	AAAAGCACCGACTCGGTGCCACTTTTTCAAGTTGATAACGGACTAGCCTTATTTTAACTTGCTATTTCTAGCTCTAAAACATCCAGTCCACAGCAAGACCCTATAGTGAGTCGTATTAGAGGCATCTCGTATGCCGTCTTCTGCTTG
EGF_3	downstream	AAAAGCACCGACTCGGTGCCACTTTTTCAAGTTGATAACGGACTAGCCTTATTTTAACTTGCTATTTCTAGCTCTAAAACATAGAATCTACGGCCAATCCCTATAGTGAGTCGTATTAGAGGCATCTCGTATGCCGTCTTCTGCTTG
EGF_3	downstream	AAAAGCACCGACTCGGTGCCACTTTTTCAAGTTGATAACGGACTAGCCTTATTTTAACTTGCTATTTCTAGCTCTAAAACTAGATTCTATTGGACAGACACCCTATAGTGAGTCGTATTAGAGGCATCTCGTATGCCGTCTTCTGCTTG
EGF_3	upstream	AAAAGCACCGACTCGGTGCCACTTTTTCAAGTTGATAACGGACTAGCCTTATTTTAACTTGCTATTTCTAGCTCTAAAACGTGTTCTCTTTTGTAGATATCCCTATAGTGAGTCGTATTAGAGGCCATTGCGTGAACCGAAGCTC
EGF_3	upstream	AAAAGCACCGACTCGGTGCCACTTTTTCAAGTTGATAACGGACTAGCCTTATTTTAACTTGCTATTTCTAGCTCTAAAACCTTCAGGGCTGTATGGGCAACCCTATAGTGAGTCGTATTAGAGGCCATTGCGTGAACCGAAGCTC
PDGFRA	downstream	AAAAGCACCGACTCGGTGCCACTTTTTCAAGTTGATAACGGACTAGCCTTATTTTAACTTGCTATTTCTAGCTCTAAAACTTGAAGACATCGACATGATGCCCTATAGTGAGTCGTATTAGAGGCATCTCGTATGCCGTCTTCTGCTTG
PDGFRA	downstream	AAAAGCACCGACTCGGTGCCACTTTTTCAAGTTGATAACGGACTAGCCTTATTTTAACTTGCTATTTCTAGCTCTAAAACTCATGTCGATGTCTTCAATGCCCTATAGTGAGTCGTATTAGAGGCATCTCGTATGCCGTCTTCTGCTTG
PDGFRA	downstream	AAAAGCACCGACTCGGTGCCACTTTTTCAAGTTGATAACGGACTAGCCTTATTTTAACTTGCTATTTCTAGCTCTAAAACATGTCATCCATCATGTCGATCCCTATAGTGAGTCGTATTAGAGGCATCTCGTATGCCGTCTTCTGCTTG
PDGFRA	downstream	AAAAGCACCGACTCGGTGCCACTTTTTCAAGTTGATAACGGACTAGCCTTATTTTAACTTGCTATTTCTAGCTCTAAAACGGTCTGAAGAGTCTATGCCGCCCTATAGTGAGTCGTATTAGAGGCATCTCGTATGCCGTCTTCTGCTTG
PDGFRA	downstream	AAAAGCACCGACTCGGTGCCACTTTTTCAAGTTGATAACGGACTAGCCTTATTTTAACTTGCTATTTCTAGCTCTAAAACGGTGGAAGACAGCTTCCTGTCCCTATAGTGAGTCGTATTAGAGGCATCTCGTATGCCGTCTTCTGCTTG
PDGFRA	downstream	AAAAGCACCGACTCGGTGCCACTTTTTCAAGTTGATAACGGACTAGCCTTATTTTAACTTGCTATTTCTAGCTCTAAAACGTTACAGGAAGCTGTCTTCCCTATAGTGAGTCGTATTAGAGGCATCTCGTATGCCGTCTTCTGCTTG
PDGFRA	downstream	AAAAGCACCGACTCGGTGCCACTTTTTCAAGTTGATAACGGACTAGCCTTATTTTAACTTGCTATTTCTAGCTCTAAAACGTAACTGGCGGATTCGAGGGCCCTATAGTGAGTCGTATTAGAGGCATCTCGTATGCCGTCTTCTGCTTG
PDGFRA	upstream	AAAAGCACCGACTCGGTGCCACTTTTTCAAGTTGATAACGGACTAGCCTTATTTTAACTTGCTATTTCTAGCTCTAAAACCCTCCAGCTCGCAGACCTCTCCCTATAGTGAGTCGTATTAGAGGCCATTGCGTGAACCGAAGCTC
PDGFRA	upstream	AAAAGCACCGACTCGGTGCCACTTTTTCAAGTTGATAACGGACTAGCCTTATTTTAACTTGCTATTTCTAGCTCTAAAACCCAGCTCGCAGACCTCTGAACCCTATAGTGAGTCGTATTAGAGGCCATTGCGTGAACCGAAGCTC
PDGFRA	upstream	AAAAGCACCGACTCGGTGCCACTTTTTCAAGTTGATAACGGACTAGCCTTATTTTAACTTGCTATTTCTAGCTCTAAAACCTGAAGAGAGTGCCATTGAGCCCTATAGTGAGTCGTATTAGAGGCCATTGCGTGAACCGAAGCTC
PDGFRA	upstream	AAAAGCACCGACTCGGTGCCACTTTTTCAAGTTGATAACGGACTAGCCTTATTTTAACTTGCTATTTCTAGCTCTAAAACTCTCAATGGCACTCTCTTCACCCTATAGTGAGTCGTATTAGAGGCCATTGCGTGAACCGAAGCTC
PDGFRA	upstream	AAAAGCACCGACTCGGTGCCACTTTTTCAAGTTGATAACGGACTAGCCTTATTTTAACTTGCTATTTCTAGCTCTAAAACTTGAGACGGGTTCCAGCAGTCCCTATAGTGAGTCGTATTAGAGGCCATTGCGTGAACCGAAGCTC
KDR	downstream	AAAAGCACCGACTCGGTGCCACTTTTTCAAGTTGATAACGGACTAGCCTTATTTTAACTTGCTATTTCTAGCTCTAAAACGAATCCTCTTCCATGCTCAACCCTATAGTGAGTCGTATTAGAGGCATCTCGTATGCCGTCTTCTGCTTG
KDR	downstream	AAAAGCACCGACTCGGTGCCACTTTTTCAAGTTGATAACGGACTAGCCTTATTTTAACTTGCTATTTCTAGCTCTAAAACCTTCCATGCTCAAAGTCTCTCCCTATAGTGAGTCGTATTAGAGGCATCTCGTATGCCGTCTTCTGCTTG
KDR	downstream	AAAAGCACCGACTCGGTGCCACTTTTTCAAGTTGATAACGGACTAGCCTTATTTTAACTTGCTATTTCTAGCTCTAAAACTGCTCAAAGTCTCTGATATCCCTATAGTGAGTCGTATTAGAGGCATCTCGTATGCCGTCTTCTGCTTG
KDR	downstream	AAAAGCACCGACTCGGTGCCACTTTTTCAAGTTGATAACGGACTAGCCTTATTTTAACTTGCTATTTCTAGCTCTAAAACATATCAGAGACTTTGAGCATCCCTATAGTGAGTCGTATTAGAGGCATCTCGTATGCCGTCTTCTGCTTG
KDR	downstream	AAAAGCACCGACTCGGTGCCACTTTTTCAAGTTGATAACGGACTAGCCTTATTTTAACTTGCTATTTCTAGCTCTAAAACTCCTGAAACAATAAACACAGCCCTATAGTGAGTCGTATTAGAGGCATCTCGTATGCCGTCTTCTGCTTG
KDR	downstream	AAAAGCACCGACTCGGTGCCACTTTTTCAAGTTGATAACGGACTAGCCTTATTTTAACTTGCTATTTCTAGCTCTAAAACTAACAACAGTCTTCTGTGTTCCCTATAGTGAGTCGTATTAGAGGCATCTCGTATGCCGTCTTCTGCTTG
KDR	upstream	AAAAGCACCGACTCGGTGCCACTTTTTCAAGTTGATAACGGACTAGCCTTATTTTAACTTGCTATTTCTAGCTCTAAAACGATTCCTGCTGTGTTGTCATCCCTATAGTGAGTCGTATTAGAGGCCATTGCGTGAACCGAAGCTC
KDR	upstream	AAAAGCACCGACTCGGTGCCACTTTTTCAAGTTGATAACGGACTAGCCTTATTTTAACTTGCTATTTCTAGCTCTAAAACTTATGACAACACAGCAGGAACCCTATAGTGAGTCGTATTAGAGGCCATTGCGTGAACCGAAGCTC
KDR	upstream	AAAAGCACCGACTCGGTGCCACTTTTTCAAGTTGATAACGGACTAGCCTTATTTTAACTTGCTATTTCTAGCTCTAAAACGCTGTGTTGTCATAATGGAACCCTATAGTGAGTCGTATTAGAGGCCATTGCGTGAACCGAAGCTC
KDR	upstream	AAAAGCACCGACTCGGTGCCACTTTTTCAAGTTGATAACGGACTAGCCTTATTTTAACTTGCTATTTCTAGCTCTAAAACGTATGGAGGAGGAGGAAGTACCCTATAGTGAGTCGTATTAGAGGCCATTGCGTGAACCGAAGCTC
KDR	upstream	AAAAGCACCGACTCGGTGCCACTTTTTCAAGTTGATAACGGACTAGCCTTATTTTAACTTGCTATTTCTAGCTCTAAAACCCTCCTCCATACAGGAAACACCCTATAGTGAGTCGTATTAGAGGCCATTGCGTGAACCGAAGCTC
KDR	upstream	AAAAGCACCGACTCGGTGCCACTTTTTCAAGTTGATAACGGACTAGCCTTATTTTAACTTGCTATTTCTAGCTCTAAAACCCATACAGGAAACAGGTGAGCCCTATAGTGAGTCGTATTAGAGGCCATTGCGTGAACCGAAGCTC
KDR	upstream	AAAAGCACCGACTCGGTGCCACTTTTTCAAGTTGATAACGGACTAGCCTTATTTTAACTTGCTATTTCTAGCTCTAAAACCACCTGTTTCCTGTATGGAGCCCTATAGTGAGTCGTATTAGAGGCCATTGCGTGAACCGAAGCTC
KDR	upstream	AAAAGCACCGACTCGGTGCCACTTTTTCAAGTTGATAACGGACTAGCCTTATTTTAACTTGCTATTTCTAGCTCTAAAACACCTCACCTGTTTCCTGTATCCCTATAGTGAGTCGTATTAGAGGCCATTGCGTGAACCGAAGCTC
trf686140	downstream	AAAAGCACCGACTCGGTGCCACTTTTTCAAGTTGATAACGGACTAGCCTTATTTTAACTTGCTATTTCTAGCTCTAAAACCAGTTTCTAGCTCAGTTTCTCCCTATAGTGAGTCGTATTAGAGGCATCTCGTATGCCGTCTTCTGCTTG
trf686140	downstream	AAAAGCACCGACTCGGTGCCACTTTTTCAAGTTGATAACGGACTAGCCTTATTTTAACTTGCTATTTCTAGCTCTAAAACTGGCTTCCTCAGTTTCTAGCCCTATAGTGAGTCGTATTAGAGGCATCTCGTATGCCGTCTTCTGCTTG
trf686140	downstream	AAAAGCACCGACTCGGTGCCACTTTTTCAAGTTGATAACGGACTAGCCTTATTTTAACTTGCTATTTCTAGCTCTAAAACAGGCACAGATCTTGTCCTCACCCTATAGTGAGTCGTATTAGAGGCATCTCGTATGCCGTCTTCTGCTTG
trf653676	upstream	AAAAGCACCGACTCGGTGCCACTTTTTCAAGTTGATAACGGACTAGCCTTATTTTAACTTGCTATTTCTAGCTCTAAAACTTTGGATTGAAGAGAGGAGACCCTATAGTGAGTCGTATTAGAGGCCATTGCGTGAACCGAAGCTC
trf653676	upstream	AAAAGCACCGACTCGGTGCCACTTTTTCAAGTTGATAACGGACTAGCCTTATTTTAACTTGCTATTTCTAGCTCTAAAACCTCTTCAATCCAAAAGGCACCCTATAGTGAGTCGTATTAGAGGCCATTGCGTGAACCGAAGCTC
trf653676	upstream	AAAAGCACCGACTCGGTGCCACTTTTTCAAGTTGATAACGGACTAGCCTTATTTTAACTTGCTATTTCTAGCTCTAAAACAAAGGCACTAAGTGAATTCTCCCTATAGTGAGTCGTATTAGAGGCCATTGCGTGAACCGAAGCTC
trf653676	upstream	AAAAGCACCGACTCGGTGCCACTTTTTCAAGTTGATAACGGACTAGCCTTATTTTAACTTGCTATTTCTAGCTCTAAAACTTGAGTATGTAAGAAAGAATCCCTATAGTGAGTCGTATTAGAGGCCATTGCGTGAACCGAAGCTC
trf659071	downstream	AAAAGCACCGACTCGGTGCCACTTTTTCAAGTTGATAACGGACTAGCCTTATTTTAACTTGCTATTTCTAGCTCTAAAACTTAATTGCTATTAAGCAAAGCCCTATAGTGAGTCGTATTAGAGGCATCTCGTATGCCGTCTTCTGCTTG
PIK3CG	downstream	AAAAGCACCGACTCGGTGCCACTTTTTCAAGTTGATAACGGACTAGCCTTATTTTAACTTGCTATTTCTAGCTCTAAAACTTTGTGCTAACCCCTGACTTCCCTATAGTGAGTCGTATTAGAGGCATCTCGTATGCCGTCTTCTGCTTG
PIK3CG	downstream	AAAAGCACCGACTCGGTGCCACTTTTTCAAGTTGATAACGGACTAGCCTTATTTTAACTTGCTATTTCTAGCTCTAAAACTCACAAAGAGGAAGTCAGGGCCCTATAGTGAGTCGTATTAGAGGCATCTCGTATGCCGTCTTCTGCTTG
PIK3CG	downstream	AAAAGCACCGACTCGGTGCCACTTTTTCAAGTTGATAACGGACTAGCCTTATTTTAACTTGCTATTTCTAGCTCTAAAACCTTTGTGATGGGAACTTCTGCCCTATAGTGAGTCGTATTAGAGGCATCTCGTATGCCGTCTTCTGCTTG
PIK3CG	downstream	AAAAGCACCGACTCGGTGCCACTTTTTCAAGTTGATAACGGACTAGCCTTATTTTAACTTGCTATTTCTAGCTCTAAAACGAAGTTCCCATCACAAAGAGCCCTATAGTGAGTCGTATTAGAGGCATCTCGTATGCCGTCTTCTGCTTG
PIK3CG	downstream	AAAAGCACCGACTCGGTGCCACTTTTTCAAGTTGATAACGGACTAGCCTTATTTTAACTTGCTATTTCTAGCTCTAAAACGAAATTTCTGGAAGTGTGGGCCCTATAGTGAGTCGTATTAGAGGCATCTCGTATGCCGTCTTCTGCTTG
PIK3CG	downstream	AAAAGCACCGACTCGGTGCCACTTTTTCAAGTTGATAACGGACTAGCCTTATTTTAACTTGCTATTTCTAGCTCTAAAACCACTTCCAGAAATTTCAGGTCCCTATAGTGAGTCGTATTAGAGGCATCTCGTATGCCGTCTTCTGCTTG
PIK3CG	downstream	AAAAGCACCGACTCGGTGCCACTTTTTCAAGTTGATAACGGACTAGCCTTATTTTAACTTGCTATTTCTAGCTCTAAAACGAAATTTCAGGTAAGTCACCCTATAGTGAGTCGTATTAGAGGCATCTCGTATGCCGTCTTCTGCTTG
PIK3CG	upstream	AAAAGCACCGACTCGGTGCCACTTTTTCAAGTTGATAACGGACTAGCCTTATTTTAACTTGCTATTTCTAGCTCTAAAACTAAGAGAAGAAAGTATCTGACCCTATAGTGAGTCGTATTAGAGGCCATTGCGTGAACCGAAGCTC
PIK3CG	upstream	AAAAGCACCGACTCGGTGCCACTTTTTCAAGTTGATAACGGACTAGCCTTATTTTAACTTGCTATTTCTAGCTCTAAAACAAGTCAATATGAAATAGGTTCCCTATAGTGAGTCGTATTAGAGGCCATTGCGTGAACCGAAGCTC
PIK3CG	upstream	AAAAGCACCGACTCGGTGCCACTTTTTCAAGTTGATAACGGACTAGCCTTATTTTAACTTGCTATTTCTAGCTCTAAAACATTTCATATTGACTTCGGGCCCTATAGTGAGTCGTATTAGAGGCCATTGCGTGAACCGAAGCTC
PIK3CG	upstream	AAAAGCACCGACTCGGTGCCACTTTTTCAAGTTGATAACGGACTAGCCTTATTTTAACTTGCTATTTCTAGCTCTAAAACAGAATGTGCCCGAAGTCAATCCCTATAGTGAGTCGTATTAGAGGCCATTGCGTGAACCGAAGCTC
PIK3CG	upstream	AAAAGCACCGACTCGGTGCCACTTTTTCAAGTTGATAACGGACTAGCCTTATTTTAACTTGCTATTTCTAGCTCTAAAACGGAAACTTTTGTAATTCCCACCCTATAGTGAGTCGTATTAGAGGCCATTGCGTGAACCGAAGCTC
trf753026	downstream	AAAAGCACCGACTCGGTGCCACTTTTTCAAGTTGATAACGGACTAGCCTTATTTTAACTTGCTATTTCTAGCTCTAAAACTCCCTAGATCATTCACATATCCCTATAGTGAGTCGTATTAGAGGCATCTCGTATGCCGTCTTCTGCTTG
trf753026	downstream	AAAAGCACCGACTCGGTGCCACTTTTTCAAGTTGATAACGGACTAGCCTTATTTTAACTTGCTATTTCTAGCTCTAAAACAGATCATTCACATATATTTCCCTATAGTGAGTCGTATTAGAGGCATCTCGTATGCCGTCTTCTGCTTG
trf753026	upstream	AAAAGCACCGACTCGGTGCCACTTTTTCAAGTTGATAACGGACTAGCCTTATTTTAACTTGCTATTTCTAGCTCTAAAACTATCATAAACCAATGGATATCCCTATAGTGAGTCGTATTAGAGGCCATTGCGTGAACCGAAGCTC
trf753026	upstream	AAAAGCACCGACTCGGTGCCACTTTTTCAAGTTGATAACGGACTAGCCTTATTTTAACTTGCTATTTCTAGCTCTAAAACTTGGTTTATGATATGGCTAACCCTATAGTGAGTCGTATTAGAGGCCATTGCGTGAACCGAAGCTC
trf798316	downstream	AAAAGCACCGACTCGGTGCCACTTTTTCAAGTTGATAACGGACTAGCCTTATTTTAACTTGCTATTTCTAGCTCTAAAACCCACTTTGAGATCAAGATAGCCCTATAGTGAGTCGTATTAGAGGCATCTCGTATGCCGTCTTCTGCTTG
TRRAP_1	downstream	AAAAGCACCGACTCGGTGCCACTTTTTCAAGTTGATAACGGACTAGCCTTATTTTAACTTGCTATTTCTAGCTCTAAAACGCAGCCCGACTTCCTCTACGCCCTATAGTGAGTCGTATTAGAGGCATCTCGTATGCCGTCTTCTGCTTG
TRRAP_1	downstream	AAAAGCACCGACTCGGTGCCACTTTTTCAAGTTGATAACGGACTAGCCTTATTTTAACTTGCTATTTCTAGCTCTAAAACACTTCCTCTACGACCACATCCCTATAGTGAGTCGTATTAGAGGCATCTCGTATGCCGTCTTCTGCTTG
TRRAP_1	downstream	AAAAGCACCGACTCGGTGCCACTTTTTCAAGTTGATAACGGACTAGCCTTATTTTAACTTGCTATTTCTAGCTCTAAAACCTACGACCACATCCAGCCGGCCCTATAGTGAGTCGTATTAGAGGCATCTCGTATGCCGTCTTCTGCTTG
TRRAP_1	downstream	AAAAGCACCGACTCGGTGCCACTTTTTCAAGTTGATAACGGACTAGCCTTATTTTAACTTGCTATTTCTAGCTCTAAAACGCTGGATGTGGTCGTAGAGGCCCTATAGTGAGTCGTATTAGAGGCATCTCGTATGCCGTCTTCTGCTTG
TRRAP_1	downstream	AAAAGCACCGACTCGGTGCCACTTTTTCAAGTTGATAACGGACTAGCCTTATTTTAACTTGCTATTTCTAGCTCTAAAACCATCCAGCCGGTGCGCGCAGCCCTATAGTGAGTCGTATTAGAGGCATCTCGTATGCCGTCTTCTGCTTG
TRRAP_1	downstream	AAAAGCACCGACTCGGTGCCACTTTTTCAAGTTGATAACGGACTAGCCTTATTTTAACTTGCTATTTCTAGCTCTAAAACGCCGGTGCGCGCAGAGCTCACCCTATAGTGAGTCGTATTAGAGGCATCTCGTATGCCGTCTTCTGCTTG
TRRAP_1	downstream	AAAAGCACCGACTCGGTGCCACTTTTTCAAGTTGATAACGGACTAGCCTTATTTTAACTTGCTATTTCTAGCTCTAAAACGTGCGCGCAGAGCTCATGCACCCTATAGTGAGTCGTATTAGAGGCATCTCGTATGCCGTCTTCTGCTTG
TRRAP_1	downstream	AAAAGCACCGACTCGGTGCCACTTTTTCAAGTTGATAACGGACTAGCCTTATTTTAACTTGCTATTTCTAGCTCTAAAACGCATGAGCTCTGCGCGCACCCTATAGTGAGTCGTATTAGAGGCATCTCGTATGCCGTCTTCTGCTTG
TRRAP_1	downstream	AAAAGCACCGACTCGGTGCCACTTTTTCAAGTTGATAACGGACTAGCCTTATTTTAACTTGCTATTTCTAGCTCTAAAACACCTGCATGAGCTCTGCGCGCCCTATAGTGAGTCGTATTAGAGGCATCTCGTATGCCGTCTTCTGCTTG
TRRAP_1	downstream	AAAAGCACCGACTCGGTGCCACTTTTTCAAGTTGATAACGGACTAGCCTTATTTTAACTTGCTATTTCTAGCTCTAAAACCACTAAAATCCTACCTGCATCCCTATAGTGAGTCGTATTAGAGGCATCTCGTATGCCGTCTTCTGCTTG
TRRAP_1	downstream	AAAAGCACCGACTCGGTGCCACTTTTTCAAGTTGATAACGGACTAGCCTTATTTTAACTTGCTATTTCTAGCTCTAAAACGCTAACAACCTCACTAAAATCCCTATAGTGAGTCGTATTAGAGGCATCTCGTATGCCGTCTTCTGCTTG
TRRAP_1	upstream	AAAAGCACCGACTCGGTGCCACTTTTTCAAGTTGATAACGGACTAGCCTTATTTTAACTTGCTATTTCTAGCTCTAAAACTAAGCATGGGCAGGTACGGCCCTATAGTGAGTCGTATTAGAGGCCATTGCGTGAACCGAAGCTC
TRRAP_1	upstream	AAAAGCACCGACTCGGTGCCACTTTTTCAAGTTGATAACGGACTAGCCTTATTTTAACTTGCTATTTCTAGCTCTAAAACTACCTGCCCATGCTTATGGACCCTATAGTGAGTCGTATTAGAGGCCATTGCGTGAACCGAAGCTC
TRRAP_1	upstream	AAAAGCACCGACTCGGTGCCACTTTTTCAAGTTGATAACGGACTAGCCTTATTTTAACTTGCTATTTCTAGCTCTAAAACAGGGATCCATAAGCATGGGCCCTATAGTGAGTCGTATTAGAGGCCATTGCGTGAACCGAAGCTC
TRRAP_1	upstream	AAAAGCACCGACTCGGTGCCACTTTTTCAAGTTGATAACGGACTAGCCTTATTTTAACTTGCTATTTCTAGCTCTAAAACTGCTTATGGATCCCTTGGTGCCCTATAGTGAGTCGTATTAGAGGCCATTGCGTGAACCGAAGCTC
TRRAP_1	upstream	AAAAGCACCGACTCGGTGCCACTTTTTCAAGTTGATAACGGACTAGCCTTATTTTAACTTGCTATTTCTAGCTCTAAAACTTGAGTGCAGACACCAAGGGCCCTATAGTGAGTCGTATTAGAGGCCATTGCGTGAACCGAAGCTC
TRRAP_1	upstream	AAAAGCACCGACTCGGTGCCACTTTTTCAAGTTGATAACGGACTAGCCTTATTTTAACTTGCTATTTCTAGCTCTAAAACTGGTGTCTGCACTCAATGGGCCCTATAGTGAGTCGTATTAGAGGCCATTGCGTGAACCGAAGCTC
TRRAP_1	upstream	AAAAGCACCGACTCGGTGCCACTTTTTCAAGTTGATAACGGACTAGCCTTATTTTAACTTGCTATTTCTAGCTCTAAAACATGTCTGAGACCCATTGAGTCCCTATAGTGAGTCGTATTAGAGGCCATTGCGTGAACCGAAGCTC
TRRAP_1	upstream	AAAAGCACCGACTCGGTGCCACTTTTTCAAGTTGATAACGGACTAGCCTTATTTTAACTTGCTATTTCTAGCTCTAAAACTGGCTGACCAATGTCTGAGACCCTATAGTGAGTCGTATTAGAGGCCATTGCGTGAACCGAAGCTC
TRRAP_1	upstream	AAAAGCACCGACTCGGTGCCACTTTTTCAAGTTGATAACGGACTAGCCTTATTTTAACTTGCTATTTCTAGCTCTAAAACGAGGCCTTGGCTGACCAATGCCCTATAGTGAGTCGTATTAGAGGCCATTGCGTGAACCGAAGCTC
TRRAP_1	upstream	AAAAGCACCGACTCGGTGCCACTTTTTCAAGTTGATAACGGACTAGCCTTATTTTAACTTGCTATTTCTAGCTCTAAAACGCGTCCTGAGGCCTTGGCTGCCCTATAGTGAGTCGTATTAGAGGCCATTGCGTGAACCGAAGCTC
TRRAP_2	downstream	AAAAGCACCGACTCGGTGCCACTTTTTCAAGTTGATAACGGACTAGCCTTATTTTAACTTGCTATTTCTAGCTCTAAAACGCATCATCAGCAAAGGTCGCCCTATAGTGAGTCGTATTAGAGGCATCTCGTATGCCGTCTTCTGCTTG
TRRAP_2	downstream	AAAAGCACCGACTCGGTGCCACTTTTTCAAGTTGATAACGGACTAGCCTTATTTTAACTTGCTATTTCTAGCTCTAAAACTTGCTGATGATGCTGGGAGACCCTATAGTGAGTCGTATTAGAGGCATCTCGTATGCCGTCTTCTGCTTG
TRRAP_2	downstream	AAAAGCACCGACTCGGTGCCACTTTTTCAAGTTGATAACGGACTAGCCTTATTTTAACTTGCTATTTCTAGCTCTAAAACGTAATCTCCCAGCATCATCACCCTATAGTGAGTCGTATTAGAGGCATCTCGTATGCCGTCTTCTGCTTG
TRRAP_2	downstream	AAAAGCACCGACTCGGTGCCACTTTTTCAAGTTGATAACGGACTAGCCTTATTTTAACTTGCTATTTCTAGCTCTAAAACGAGCTTGACGCTGAATGTTGCCCTATAGTGAGTCGTATTAGAGGCATCTCGTATGCCGTCTTCTGCTTG
TRRAP_2	downstream	AAAAGCACCGACTCGGTGCCACTTTTTCAAGTTGATAACGGACTAGCCTTATTTTAACTTGCTATTTCTAGCTCTAAAACAAGTCAGGCGATTCACAACACCCTATAGTGAGTCGTATTAGAGGCATCTCGTATGCCGTCTTCTGCTTG
TRRAP_2	downstream	AAAAGCACCGACTCGGTGCCACTTTTTCAAGTTGATAACGGACTAGCCTTATTTTAACTTGCTATTTCTAGCTCTAAAACCGTGACCGAAGTCAGGCGATCCCTATAGTGAGTCGTATTAGAGGCATCTCGTATGCCGTCTTCTGCTTG
TRRAP_2	downstream	AAAAGCACCGACTCGGTGCCACTTTTTCAAGTTGATAACGGACTAGCCTTATTTTAACTTGCTATTTCTAGCTCTAAAACGACTTCGGTCACGAGGCTCTCCCTATAGTGAGTCGTATTAGAGGCATCTCGTATGCCGTCTTCTGCTTG
trf880774	upstream	AAAAGCACCGACTCGGTGCCACTTTTTCAAGTTGATAACGGACTAGCCTTATTTTAACTTGCTATTTCTAGCTCTAAAACGAGATGGAGACACAGATTGACCCTATAGTGAGTCGTATTAGAGGCCATTGCGTGAACCGAAGCTC
NOTCH1_1	downstream	AAAAGCACCGACTCGGTGCCACTTTTTCAAGTTGATAACGGACTAGCCTTATTTTAACTTGCTATTTCTAGCTCTAAAACGGACGGACCCAACACTTACACCCTATAGTGAGTCGTATTAGAGGCATCTCGTATGCCGTCTTCTGCTTG
NOTCH1_1	downstream	AAAAGCACCGACTCGGTGCCACTTTTTCAAGTTGATAACGGACTAGCCTTATTTTAACTTGCTATTTCTAGCTCTAAAACAGTGCCTGGACGGACCCAACCCTATAGTGAGTCGTATTAGAGGCATCTCGTATGCCGTCTTCTGCTTG
NOTCH1_1	downstream	AAAAGCACCGACTCGGTGCCACTTTTTCAAGTTGATAACGGACTAGCCTTATTTTAACTTGCTATTTCTAGCTCTAAAACTCCAGGCACTTGGCACCATTCCCTATAGTGAGTCGTATTAGAGGCATCTCGTATGCCGTCTTCTGCTTG
NOTCH1_1	downstream	AAAAGCACCGACTCGGTGCCACTTTTTCAAGTTGATAACGGACTAGCCTTATTTTAACTTGCTATTTCTAGCTCTAAAACGGCACTTGGCACCATTCTTGCCCTATAGTGAGTCGTATTAGAGGCATCTCGTATGCCGTCTTCTGCTTG
NOTCH1_1	downstream	AAAAGCACCGACTCGGTGCCACTTTTTCAAGTTGATAACGGACTAGCCTTATTTTAACTTGCTATTTCTAGCTCTAAAACGCACCCCCTGCAAGAATGGTCCCTATAGTGAGTCGTATTAGAGGCATCTCGTATGCCGTCTTCTGCTTG
NOTCH1_1	downstream	AAAAGCACCGACTCGGTGCCACTTTTTCAAGTTGATAACGGACTAGCCTTATTTTAACTTGCTATTTCTAGCTCTAAAACTTCTTGCAGGGGGTGCTGGCCCTATAGTGAGTCGTATTAGAGGCATCTCGTATGCCGTCTTCTGCTTG
NOTCH1_1	downstream	AAAAGCACCGACTCGGTGCCACTTTTTCAAGTTGATAACGGACTAGCCTTATTTTAACTTGCTATTTCTAGCTCTAAAACGTACGATGTGGACGAGTGTGCCCTATAGTGAGTCGTATTAGAGGCATCTCGTATGCCGTCTTCTGCTTG
NOTCH1_1	downstream	AAAAGCACCGACTCGGTGCCACTTTTTCAAGTTGATAACGGACTAGCCTTATTTTAACTTGCTATTTCTAGCTCTAAAACCATCGTACTGGCACAGATGCCCTATAGTGAGTCGTATTAGAGGCATCTCGTATGCCGTCTTCTGCTTG
NOTCH1_1	upstream	AAAAGCACCGACTCGGTGCCACTTTTTCAAGTTGATAACGGACTAGCCTTATTTTAACTTGCTATTTCTAGCTCTAAAACAGGTGTCCATGACCTTGTCACCCTATAGTGAGTCGTATTAGAGGCCATTGCGTGAACCGAAGCTC
NOTCH1_1	upstream	AAAAGCACCGACTCGGTGCCACTTTTTCAAGTTGATAACGGACTAGCCTTATTTTAACTTGCTATTTCTAGCTCTAAAACTGTCAGTTTCACTGCCCTGACCCTATAGTGAGTCGTATTAGAGGCCATTGCGTGAACCGAAGCTC
NOTCH1_1	upstream	AAAAGCACCGACTCGGTGCCACTTTTTCAAGTTGATAACGGACTAGCCTTATTTTAACTTGCTATTTCTAGCTCTAAAACGAGTGCCCTGTCCCGTCCCCTATAGTGAGTCGTATTAGAGGCCATTGCGTGAACCGAAGCTC
NOTCH1_1	upstream	AAAAGCACCGACTCGGTGCCACTTTTTCAAGTTGATAACGGACTAGCCTTATTTTAACTTGCTATTTCTAGCTCTAAAACGTCCCGTCCCCAGTCCCTCCCTATAGTGAGTCGTATTAGAGGCCATTGCGTGAACCGAAGCTC
NOTCH1_1	upstream	AAAAGCACCGACTCGGTGCCACTTTTTCAAGTTGATAACGGACTAGCCTTATTTTAACTTGCTATTTCTAGCTCTAAAACGCGGGGAGGGACTGGGGACGCCCTATAGTGAGTCGTATTAGAGGCCATTGCGTGAACCGAAGCTC
NOTCH1_1	upstream	AAAAGCACCGACTCGGTGCCACTTTTTCAAGTTGATAACGGACTAGCCTTATTTTAACTTGCTATTTCTAGCTCTAAAACCCCCGCTGGTGGGCGCCAGCCCTATAGTGAGTCGTATTAGAGGCCATTGCGTGAACCGAAGCTC
NOTCH1_2	downstream	AAAAGCACCGACTCGGTGCCACTTTTTCAAGTTGATAACGGACTAGCCTTATTTTAACTTGCTATTTCTAGCTCTAAAACCAACACCCACGGTGGCTACACCCTATAGTGAGTCGTATTAGAGGCATCTCGTATGCCGTCTTCTGCTTG
NOTCH1_2	downstream	AAAAGCACCGACTCGGTGCCACTTTTTCAAGTTGATAACGGACTAGCCTTATTTTAACTTGCTATTTCTAGCTCTAAAACGCCACAACACCCACGGTGGCCCTATAGTGAGTCGTATTAGAGGCATCTCGTATGCCGTCTTCTGCTTG
NOTCH1_2	downstream	AAAAGCACCGACTCGGTGCCACTTTTTCAAGTTGATAACGGACTAGCCTTATTTTAACTTGCTATTTCTAGCTCTAAAACCCGTGGGTGTTGTGGCAGGTCCCTATAGTGAGTCGTATTAGAGGCATCTCGTATGCCGTCTTCTGCTTG
NOTCH1_2	downstream	AAAAGCACCGACTCGGTGCCACTTTTTCAAGTTGATAACGGACTAGCCTTATTTTAACTTGCTATTTCTAGCTCTAAAACGAACGGCGGGACCTGCCACACCCTATAGTGAGTCGTATTAGAGGCATCTCGTATGCCGTCTTCTGCTTG
NOTCH1_2	downstream	AAAAGCACCGACTCGGTGCCACTTTTTCAAGTTGATAACGGACTAGCCTTATTTTAACTTGCTATTTCTAGCTCTAAAACGCCAGAACGGCGGGACCTGCCCTATAGTGAGTCGTATTAGAGGCATCTCGTATGCCGTCTTCTGCTTG
NOTCH1_2	downstream	AAAAGCACCGACTCGGTGCCACTTTTTCAAGTTGATAACGGACTAGCCTTATTTTAACTTGCTATTTCTAGCTCTAAAACCCGTTCTGGCAGGCATTTGGCCCTATAGTGAGTCGTATTAGAGGCATCTCGTATGCCGTCTTCTGCTTG
NOTCH1_2	downstream	AAAAGCACCGACTCGGTGCCACTTTTTCAAGTTGATAACGGACTAGCCTTATTTTAACTTGCTATTTCTAGCTCTAAAACAATGCCTGCCAGAACGGCGGCCCTATAGTGAGTCGTATTAGAGGCATCTCGTATGCCGTCTTCTGCTTG
NOTCH1_2	downstream	AAAAGCACCGACTCGGTGCCACTTTTTCAAGTTGATAACGGACTAGCCTTATTTTAACTTGCTATTTCTAGCTCTAAAACTTCTGGCAGGCATTTGGCATCCCTATAGTGAGTCGTATTAGAGGCATCTCGTATGCCGTCTTCTGCTTG
NOTCH1_2	downstream	AAAAGCACCGACTCGGTGCCACTTTTTCAAGTTGATAACGGACTAGCCTTATTTTAACTTGCTATTTCTAGCTCTAAAACGCTGATGCCAAATGCCTGCCCTATAGTGAGTCGTATTAGAGGCATCTCGTATGCCGTCTTCTGCTTG
NOTCH1_2	downstream	AAAAGCACCGACTCGGTGCCACTTTTTCAAGTTGATAACGGACTAGCCTTATTTTAACTTGCTATTTCTAGCTCTAAAACAGGATGTGGACGAGTGCCAGCCCTATAGTGAGTCGTATTAGAGGCATCTCGTATGCCGTCTTCTGCTTG
NOTCH1_2	downstream	AAAAGCACCGACTCGGTGCCACTTTTTCAAGTTGATAACGGACTAGCCTTATTTTAACTTGCTATTTCTAGCTCTAAAACCATCCTCGGTACAGTACTGACCCTATAGTGAGTCGTATTAGAGGCATCTCGTATGCCGTCTTCTGCTTG
NOTCH1_2	upstream	AAAAGCACCGACTCGGTGCCACTTTTTCAAGTTGATAACGGACTAGCCTTATTTTAACTTGCTATTTCTAGCTCTAAAACTGTGGCCTCCTTCTACTGCGCCCTATAGTGAGTCGTATTAGAGGCCATTGCGTGAACCGAAGCTC
NOTCH1_2	upstream	AAAAGCACCGACTCGGTGCCACTTTTTCAAGTTGATAACGGACTAGCCTTATTTTAACTTGCTATTTCTAGCTCTAAAACTGACCGTGTGGCCTCCTTCTCCCTATAGTGAGTCGTATTAGAGGCCATTGCGTGAACCGAAGCTC
NOTCH1_2	upstream	AAAAGCACCGACTCGGTGCCACTTTTTCAAGTTGATAACGGACTAGCCTTATTTTAACTTGCTATTTCTAGCTCTAAAACCACGGTCATGGCAGGTGGCGCCCTATAGTGAGTCGTATTAGAGGCCATTGCGTGAACCGAAGCTC
NOTCH1_2	upstream	AAAAGCACCGACTCGGTGCCACTTTTTCAAGTTGATAACGGACTAGCCTTATTTTAACTTGCTATTTCTAGCTCTAAAACCGGCGCCACCTGCCATGACCCTATAGTGAGTCGTATTAGAGGCCATTGCGTGAACCGAAGCTC
NOTCH1_2	upstream	AAAAGCACCGACTCGGTGCCACTTTTTCAAGTTGATAACGGACTAGCCTTATTTTAACTTGCTATTTCTAGCTCTAAAACGCTTCCACGGCGCCACCTGCCCTATAGTGAGTCGTATTAGAGGCCATTGCGTGAACCGAAGCTC
NOTCH1_2	upstream	AAAAGCACCGACTCGGTGCCACTTTTTCAAGTTGATAACGGACTAGCCTTATTTTAACTTGCTATTTCTAGCTCTAAAACGCGCCGCCTGCTTCCACGGCCCTATAGTGAGTCGTATTAGAGGCCATTGCGTGAACCGAAGCTC
NOTCH1_2	upstream	AAAAGCACCGACTCGGTGCCACTTTTTCAAGTTGATAACGGACTAGCCTTATTTTAACTTGCTATTTCTAGCTCTAAAACTGGAAGCAGGCGGCGCTGGCCCTATAGTGAGTCGTATTAGAGGCCATTGCGTGAACCGAAGCTC
trf854036	downstream	AAAAGCACCGACTCGGTGCCACTTTTTCAAGTTGATAACGGACTAGCCTTATTTTAACTTGCTATTTCTAGCTCTAAAACGTTGTACTATTTGCATGAATCCCTATAGTGAGTCGTATTAGAGGCATCTCGTATGCCGTCTTCTGCTTG
trf848782	downstream	AAAAGCACCGACTCGGTGCCACTTTTTCAAGTTGATAACGGACTAGCCTTATTTTAACTTGCTATTTCTAGCTCTAAAACGACTTTTAAAAGTGTCCAACCCTATAGTGAGTCGTATTAGAGGCATCTCGTATGCCGTCTTCTGCTTG
trf848782	downstream	AAAAGCACCGACTCGGTGCCACTTTTTCAAGTTGATAACGGACTAGCCTTATTTTAACTTGCTATTTCTAGCTCTAAAACTGTCTGGATTTAGAAAGATTCCCTATAGTGAGTCGTATTAGAGGCATCTCGTATGCCGTCTTCTGCTTG
trf848782	downstream	AAAAGCACCGACTCGGTGCCACTTTTTCAAGTTGATAACGGACTAGCCTTATTTTAACTTGCTATTTCTAGCTCTAAAACGACAAGGGAAGGCTTCATTACCCTATAGTGAGTCGTATTAGAGGCATCTCGTATGCCGTCTTCTGCTTG
trf848782	upstream	AAAAGCACCGACTCGGTGCCACTTTTTCAAGTTGATAACGGACTAGCCTTATTTTAACTTGCTATTTCTAGCTCTAAAACTCTAGCCAAGTCTCTTCATTCCCTATAGTGAGTCGTATTAGAGGCCATTGCGTGAACCGAAGCTC
trf848782	upstream	AAAAGCACCGACTCGGTGCCACTTTTTCAAGTTGATAACGGACTAGCCTTATTTTAACTTGCTATTTCTAGCTCTAAAACCGCCTTCTAGCCAAGTCTCTCCCTATAGTGAGTCGTATTAGAGGCCATTGCGTGAACCGAAGCTC
trf848782	upstream	AAAAGCACCGACTCGGTGCCACTTTTTCAAGTTGATAACGGACTAGCCTTATTTTAACTTGCTATTTCTAGCTCTAAAACCTAGACAAGACCACGCCTTCCCTATAGTGAGTCGTATTAGAGGCCATTGCGTGAACCGAAGCTC
trf848782	upstream	AAAAGCACCGACTCGGTGCCACTTTTTCAAGTTGATAACGGACTAGCCTTATTTTAACTTGCTATTTCTAGCTCTAAAACGAAAGCTGCTGTCTGTGAGGCCCTATAGTGAGTCGTATTAGAGGCCATTGCGTGAACCGAAGCTC
PTCH1_2	downstream	AAAAGCACCGACTCGGTGCCACTTTTTCAAGTTGATAACGGACTAGCCTTATTTTAACTTGCTATTTCTAGCTCTAAAACGAGGTTCAACCTGAATCACTCCCTATAGTGAGTCGTATTAGAGGCATCTCGTATGCCGTCTTCTGCTTG
PTCH1_2	downstream	AAAAGCACCGACTCGGTGCCACTTTTTCAAGTTGATAACGGACTAGCCTTATTTTAACTTGCTATTTCTAGCTCTAAAACGAATCACTCTGCTGACGCAGCCCTATAGTGAGTCGTATTAGAGGCATCTCGTATGCCGTCTTCTGCTTG
PTCH1_2	downstream	AAAAGCACCGACTCGGTGCCACTTTTTCAAGTTGATAACGGACTAGCCTTATTTTAACTTGCTATTTCTAGCTCTAAAACTTCAGCCCCTGCGTCAGCAGCCCTATAGTGAGTCGTATTAGAGGCATCTCGTATGCCGTCTTCTGCTTG
PTCH1_2	downstream	AAAAGCACCGACTCGGTGCCACTTTTTCAAGTTGATAACGGACTAGCCTTATTTTAACTTGCTATTTCTAGCTCTAAAACGTTTCAGCATAACATTGCAACCCTATAGTGAGTCGTATTAGAGGCATCTCGTATGCCGTCTTCTGCTTG
PTCH1_2	upstream	AAAAGCACCGACTCGGTGCCACTTTTTCAAGTTGATAACGGACTAGCCTTATTTTAACTTGCTATTTCTAGCTCTAAAACGCTCCGCACGGAGTACGACCCTATAGTGAGTCGTATTAGAGGCCATTGCGTGAACCGAAGCTC
PTCH1_2	upstream	AAAAGCACCGACTCGGTGCCACTTTTTCAAGTTGATAACGGACTAGCCTTATTTTAACTTGCTATTTCTAGCTCTAAAACCTGTCCAGCTCCGCACGGAGCCCTATAGTGAGTCGTATTAGAGGCCATTGCGTGAACCGAAGCTC
PTCH1_2	upstream	AAAAGCACCGACTCGGTGCCACTTTTTCAAGTTGATAACGGACTAGCCTTATTTTAACTTGCTATTTCTAGCTCTAAAACTGCGGAGCTGGACAGTGGACCCTATAGTGAGTCGTATTAGAGGCCATTGCGTGAACCGAAGCTC
PTCH1_2	upstream	AAAAGCACCGACTCGGTGCCACTTTTTCAAGTTGATAACGGACTAGCCTTATTTTAACTTGCTATTTCTAGCTCTAAAACTGCAGTCCACTGTCCAGCTCCCTATAGTGAGTCGTATTAGAGGCCATTGCGTGAACCGAAGCTC
PTCH1_2	upstream	AAAAGCACCGACTCGGTGCCACTTTTTCAAGTTGATAACGGACTAGCCTTATTTTAACTTGCTATTTCTAGCTCTAAAACTGAAACGCAGATTACCATGCCCTATAGTGAGTCGTATTAGAGGCCATTGCGTGAACCGAAGCTC
PTCH1_2	upstream	AAAAGCACCGACTCGGTGCCACTTTTTCAAGTTGATAACGGACTAGCCTTATTTTAACTTGCTATTTCTAGCTCTAAAACCAGCTTTGCCCATGAAACGCCCTATAGTGAGTCGTATTAGAGGCCATTGCGTGAACCGAAGCTC
PTCH1_2	upstream	AAAAGCACCGACTCGGTGCCACTTTTTCAAGTTGATAACGGACTAGCCTTATTTTAACTTGCTATTTCTAGCTCTAAAACACAGCAGCCACAGCTTTGCCCTATAGTGAGTCGTATTAGAGGCCATTGCGTGAACCGAAGCTC
PTCH1_2	upstream	AAAAGCACCGACTCGGTGCCACTTTTTCAAGTTGATAACGGACTAGCCTTATTTTAACTTGCTATTTCTAGCTCTAAAACCCCTACAGCAGCCACAGCTTCCCTATAGTGAGTCGTATTAGAGGCCATTGCGTGAACCGAAGCTC
PTCH1_2	upstream	AAAAGCACCGACTCGGTGCCACTTTTTCAAGTTGATAACGGACTAGCCTTATTTTAACTTGCTATTTCTAGCTCTAAAACCTACAGCCCCCCACCTCCCTCCCTATAGTGAGTCGTATTAGAGGCCATTGCGTGAACCGAAGCTC
AR	downstream	AAAAGCACCGACTCGGTGCCACTTTTTCAAGTTGATAACGGACTAGCCTTATTTTAACTTGCTATTTCTAGCTCTAAAACCTTGACCACGTGTACAAGCTCCCTATAGTGAGTCGTATTAGAGGCATCTCGTATGCCGTCTTCTGCTTG
AR	downstream	AAAAGCACCGACTCGGTGCCACTTTTTCAAGTTGATAACGGACTAGCCTTATTTTAACTTGCTATTTCTAGCTCTAAAACTGGCCCACTTGACCACGTGTCCCTATAGTGAGTCGTATTAGAGGCATCTCGTATGCCGTCTTCTGCTTG
AR	downstream	AAAAGCACCGACTCGGTGCCACTTTTTCAAGTTGATAACGGACTAGCCTTATTTTAACTTGCTATTTCTAGCTCTAAAACGGCAAGGCCTTGGCCCACTTCCCTATAGTGAGTCGTATTAGAGGCATCTCGTATGCCGTCTTCTGCTTG
AR	downstream	AAAAGCACCGACTCGGTGCCACTTTTTCAAGTTGATAACGGACTAGCCTTATTTTAACTTGCTATTTCTAGCTCTAAAACTACCAGGCAAGGCCTTGGCCCTATAGTGAGTCGTATTAGAGGCATCTCGTATGCCGTCTTCTGCTTG
AR	downstream	AAAAGCACCGACTCGGTGCCACTTTTTCAAGTTGATAACGGACTAGCCTTATTTTAACTTGCTATTTCTAGCTCTAAAACAGGCCTTGCCTGGTAAGGAACCCTATAGTGAGTCGTATTAGAGGCATCTCGTATGCCGTCTTCTGCTTG
AR	downstream	AAAAGCACCGACTCGGTGCCACTTTTTCAAGTTGATAACGGACTAGCCTTATTTTAACTTGCTATTTCTAGCTCTAAAACTTTCCTTACCAGGCAAGGCCCTATAGTGAGTCGTATTAGAGGCATCTCGTATGCCGTCTTCTGCTTG
AR	downstream	AAAAGCACCGACTCGGTGCCACTTTTTCAAGTTGATAACGGACTAGCCTTATTTTAACTTGCTATTTCTAGCTCTAAAACTGCCTGGTAAGGAAAAGGGACCCTATAGTGAGTCGTATTAGAGGCATCTCGTATGCCGTCTTCTGCTTG
AR	downstream	AAAAGCACCGACTCGGTGCCACTTTTTCAAGTTGATAACGGACTAGCCTTATTTTAACTTGCTATTTCTAGCTCTAAAACGGTAAGGAAAAGGGAAGTGGCCCTATAGTGAGTCGTATTAGAGGCATCTCGTATGCCGTCTTCTGCTTG
AR	downstream	AAAAGCACCGACTCGGTGCCACTTTTTCAAGTTGATAACGGACTAGCCTTATTTTAACTTGCTATTTCTAGCTCTAAAACCTTCCCTTTTCCTTACCAGGCCCTATAGTGAGTCGTATTAGAGGCATCTCGTATGCCGTCTTCTGCTTG
AR	upstream	AAAAGCACCGACTCGGTGCCACTTTTTCAAGTTGATAACGGACTAGCCTTATTTTAACTTGCTATTTCTAGCTCTAAAACGGCTCAATGGCTTCCAGGACCCTATAGTGAGTCGTATTAGAGGCCATTGCGTGAACCGAAGCTC
AR	upstream	AAAAGCACCGACTCGGTGCCACTTTTTCAAGTTGATAACGGACTAGCCTTATTTTAACTTGCTATTTCTAGCTCTAAAACGGAAGCCATTGAGCCAGGTGCCCTATAGTGAGTCGTATTAGAGGCCATTGCGTGAACCGAAGCTC
AR	upstream	AAAAGCACCGACTCGGTGCCACTTTTTCAAGTTGATAACGGACTAGCCTTATTTTAACTTGCTATTTCTAGCTCTAAAACTTGAGCCAGGTGTAGTGTGTCCCTATAGTGAGTCGTATTAGAGGCCATTGCGTGAACCGAAGCTC
AR	upstream	AAAAGCACCGACTCGGTGCCACTTTTTCAAGTTGATAACGGACTAGCCTTATTTTAACTTGCTATTTCTAGCTCTAAAACGGTGTAGTGTGTGCTGGACACCCTATAGTGAGTCGTATTAGAGGCCATTGCGTGAACCGAAGCTC
AR	upstream	AAAAGCACCGACTCGGTGCCACTTTTTCAAGTTGATAACGGACTAGCCTTATTTTAACTTGCTATTTCTAGCTCTAAAACGCCCGACTCCTTTGCAGCCTCCCTATAGTGAGTCGTATTAGAGGCCATTGCGTGAACCGAAGCTC
AR	upstream	AAAAGCACCGACTCGGTGCCACTTTTTCAAGTTGATAACGGACTAGCCTTATTTTAACTTGCTATTTCTAGCTCTAAAACACTCCTTTGCAGCCTTGCTCCCTATAGTGAGTCGTATTAGAGGCCATTGCGTGAACCGAAGCTC
AR	upstream	AAAAGCACCGACTCGGTGCCACTTTTTCAAGTTGATAACGGACTAGCCTTATTTTAACTTGCTATTTCTAGCTCTAAAACTTGCAGCCTTGCTCTCTAGCCCTATAGTGAGTCGTATTAGAGGCCATTGCGTGAACCGAAGCTC
AR	upstream	AAAAGCACCGACTCGGTGCCACTTTTTCAAGTTGATAACGGACTAGCCTTATTTTAACTTGCTATTTCTAGCTCTAAAACTGCTCTCTAGCCTCAATGAACCCTATAGTGAGTCGTATTAGAGGCCATTGCGTGAACCGAAGCTC
trf49168	downstream	AAAAGCACCGACTCGGTGCCACTTTTTCAAGTTGATAACGGACTAGCCTTATTTTAACTTGCTATTTCTAGCTCTAAAACTGACACAGGGGAAAAGGTCTCCCTATAGTGAGTCGTATTAGAGGCATCTCGTATGCCGTCTTCTGCTTG
trf49168	downstream	AAAAGCACCGACTCGGTGCCACTTTTTCAAGTTGATAACGGACTAGCCTTATTTTAACTTGCTATTTCTAGCTCTAAAACTTTCCCCTGTGTCAAGGTCTCCCTATAGTGAGTCGTATTAGAGGCATCTCGTATGCCGTCTTCTGCTTG
trf228839	upstream	AAAAGCACCGACTCGGTGCCACTTTTTCAAGTTGATAACGGACTAGCCTTATTTTAACTTGCTATTTCTAGCTCTAAAACTGTTTCCCTTCCAACTCCTCCCTATAGTGAGTCGTATTAGAGGCCATTGCGTGAACCGAAGCTC
trf228839	upstream	AAAAGCACCGACTCGGTGCCACTTTTTCAAGTTGATAACGGACTAGCCTTATTTTAACTTGCTATTTCTAGCTCTAAAACGTCCCCTGTGCTCCTTGTTTCCCTATAGTGAGTCGTATTAGAGGCCATTGCGTGAACCGAAGCTC
trf229176	downstream	AAAAGCACCGACTCGGTGCCACTTTTTCAAGTTGATAACGGACTAGCCTTATTTTAACTTGCTATTTCTAGCTCTAAAACAACACTTAAAAGTTGACAATCCCTATAGTGAGTCGTATTAGAGGCATCTCGTATGCCGTCTTCTGCTTG
trf229176	upstream	AAAAGCACCGACTCGGTGCCACTTTTTCAAGTTGATAACGGACTAGCCTTATTTTAACTTGCTATTTCTAGCTCTAAAACGAGCAGTCCCAAGCTCACCCTATAGTGAGTCGTATTAGAGGCCATTGCGTGAACCGAAGCTC
trf229176	upstream	AAAAGCACCGACTCGGTGCCACTTTTTCAAGTTGATAACGGACTAGCCTTATTTTAACTTGCTATTTCTAGCTCTAAAACGGGGTGAGCTTGGGACTGCTCCCTATAGTGAGTCGTATTAGAGGCCATTGCGTGAACCGAAGCTC
trf229176	upstream	AAAAGCACCGACTCGGTGCCACTTTTTCAAGTTGATAACGGACTAGCCTTATTTTAACTTGCTATTTCTAGCTCTAAAACAGCTCACCCCTGGCCTCCTACCCTATAGTGAGTCGTATTAGAGGCCATTGCGTGAACCGAAGCTC
RB1	downstream	AAAAGCACCGACTCGGTGCCACTTTTTCAAGTTGATAACGGACTAGCCTTATTTTAACTTGCTATTTCTAGCTCTAAAACCAGATGAAACTTTCTCCCAACCCTATAGTGAGTCGTATTAGAGGCATCTCGTATGCCGTCTTCTGCTTG
RB1	downstream	AAAAGCACCGACTCGGTGCCACTTTTTCAAGTTGATAACGGACTAGCCTTATTTTAACTTGCTATTTCTAGCTCTAAAACTCCACAGATGAAACTTTCTCCCTATAGTGAGTCGTATTAGAGGCATCTCGTATGCCGTCTTCTGCTTG
RB1	downstream	AAAAGCACCGACTCGGTGCCACTTTTTCAAGTTGATAACGGACTAGCCTTATTTTAACTTGCTATTTCTAGCTCTAAAACATACTCCATCCACAGATGAACCCTATAGTGAGTCGTATTAGAGGCATCTCGTATGCCGTCTTCTGCTTG
RB1	downstream	AAAAGCACCGACTCGGTGCCACTTTTTCAAGTTGATAACGGACTAGCCTTATTTTAACTTGCTATTTCTAGCTCTAAAACTACCAATACTCCATCCACAGCCCTATAGTGAGTCGTATTAGAGGCATCTCGTATGCCGTCTTCTGCTTG
RB1	upstream	AAAAGCACCGACTCGGTGCCACTTTTTCAAGTTGATAACGGACTAGCCTTATTTTAACTTGCTATTTCTAGCTCTAAAACGATTTTACTGCATTATGTCACCCTATAGTGAGTCGTATTAGAGGCCATTGCGTGAACCGAAGCTC
trf233000	downstream	AAAAGCACCGACTCGGTGCCACTTTTTCAAGTTGATAACGGACTAGCCTTATTTTAACTTGCTATTTCTAGCTCTAAAACGTCTCAGAAGTGTTATACGACCCTATAGTGAGTCGTATTAGAGGCATCTCGTATGCCGTCTTCTGCTTG
trf233000	upstream	AAAAGCACCGACTCGGTGCCACTTTTTCAAGTTGATAACGGACTAGCCTTATTTTAACTTGCTATTTCTAGCTCTAAAACACAACAGCTATGTGAGCAAGCCCTATAGTGAGTCGTATTAGAGGCCATTGCGTGAACCGAAGCTC
trf233000	upstream	AAAAGCACCGACTCGGTGCCACTTTTTCAAGTTGATAACGGACTAGCCTTATTTTAACTTGCTATTTCTAGCTCTAAAACTGTGATAAGAATCTGGGGACCCTATAGTGAGTCGTATTAGAGGCCATTGCGTGAACCGAAGCTC
NF1_5	downstream	AAAAGCACCGACTCGGTGCCACTTTTTCAAGTTGATAACGGACTAGCCTTATTTTAACTTGCTATTTCTAGCTCTAAAACTGGAAACAGTCACAGAAGCTCCCTATAGTGAGTCGTATTAGAGGCATCTCGTATGCCGTCTTCTGCTTG
NF1_5	downstream	AAAAGCACCGACTCGGTGCCACTTTTTCAAGTTGATAACGGACTAGCCTTATTTTAACTTGCTATTTCTAGCTCTAAAACACAAAGCTTCTGTGACTGTTCCCTATAGTGAGTCGTATTAGAGGCATCTCGTATGCCGTCTTCTGCTTG
NF1_5	downstream	AAAAGCACCGACTCGGTGCCACTTTTTCAAGTTGATAACGGACTAGCCTTATTTTAACTTGCTATTTCTAGCTCTAAAACTGATCTCCAACAAAGCTTCTCCCTATAGTGAGTCGTATTAGAGGCATCTCGTATGCCGTCTTCTGCTTG
NF1_5	upstream	AAAAGCACCGACTCGGTGCCACTTTTTCAAGTTGATAACGGACTAGCCTTATTTTAACTTGCTATTTCTAGCTCTAAAACAACAGCAAGTAAAATTTGGGCCCTATAGTGAGTCGTATTAGAGGCCATTGCGTGAACCGAAGCTC
NF1_5	upstream	AAAAGCACCGACTCGGTGCCACTTTTTCAAGTTGATAACGGACTAGCCTTATTTTAACTTGCTATTTCTAGCTCTAAAACGTAACTGGAACGGAAGGCAACCCTATAGTGAGTCGTATTAGAGGCCATTGCGTGAACCGAAGCTC
NF1_5	upstream	AAAAGCACCGACTCGGTGCCACTTTTTCAAGTTGATAACGGACTAGCCTTATTTTAACTTGCTATTTCTAGCTCTAAAACGTCCCGGTAACTGGAACGGACCCTATAGTGAGTCGTATTAGAGGCCATTGCGTGAACCGAAGCTC
NF1_5	upstream	AAAAGCACCGACTCGGTGCCACTTTTTCAAGTTGATAACGGACTAGCCTTATTTTAACTTGCTATTTCTAGCTCTAAAACTTCCAGTTACCGGGACAGGTCCCTATAGTGAGTCGTATTAGAGGCCATTGCGTGAACCGAAGCTC
NF1_5	upstream	AAAAGCACCGACTCGGTGCCACTTTTTCAAGTTGATAACGGACTAGCCTTATTTTAACTTGCTATTTCTAGCTCTAAAACGTTACCGGGACAGGTCATTCCCTATAGTGAGTCGTATTAGAGGCCATTGCGTGAACCGAAGCTC
NF1_5	upstream	AAAAGCACCGACTCGGTGCCACTTTTTCAAGTTGATAACGGACTAGCCTTATTTTAACTTGCTATTTCTAGCTCTAAAACGGACAGGTCATTCTCTCCTGCCCTATAGTGAGTCGTATTAGAGGCCATTGCGTGAACCGAAGCTC
NF1_5	upstream	AAAAGCACCGACTCGGTGCCACTTTTTCAAGTTGATAACGGACTAGCCTTATTTTAACTTGCTATTTCTAGCTCTAAAACGGAGAGAATGACCTGTCCCGCCCTATAGTGAGTCGTATTAGAGGCCATTGCGTGAACCGAAGCTC
trf464905	downstream	AAAAGCACCGACTCGGTGCCACTTTTTCAAGTTGATAACGGACTAGCCTTATTTTAACTTGCTATTTCTAGCTCTAAAACACGGATTGCATGCTGTTTATCCCTATAGTGAGTCGTATTAGAGGCATCTCGTATGCCGTCTTCTGCTTG
trf464905	downstream	AAAAGCACCGACTCGGTGCCACTTTTTCAAGTTGATAACGGACTAGCCTTATTTTAACTTGCTATTTCTAGCTCTAAAACTAACTTGCTCACCCCTGCTCCCTATAGTGAGTCGTATTAGAGGCATCTCGTATGCCGTCTTCTGCTTG
trf582179	downstream	AAAAGCACCGACTCGGTGCCACTTTTTCAAGTTGATAACGGACTAGCCTTATTTTAACTTGCTATTTCTAGCTCTAAAACAAGACGTTCAAAGAGGAGAGCCCTATAGTGAGTCGTATTAGAGGCATCTCGTATGCCGTCTTCTGCTTG
trf582179	downstream	AAAAGCACCGACTCGGTGCCACTTTTTCAAGTTGATAACGGACTAGCCTTATTTTAACTTGCTATTTCTAGCTCTAAAACCTTTGAACGTCTTTGGATTCCCTATAGTGAGTCGTATTAGAGGCATCTCGTATGCCGTCTTCTGCTTG
trf582179	upstream	AAAAGCACCGACTCGGTGCCACTTTTTCAAGTTGATAACGGACTAGCCTTATTTTAACTTGCTATTTCTAGCTCTAAAACGTCTTTCAGCAAAGGAAGAACCCTATAGTGAGTCGTATTAGAGGCCATTGCGTGAACCGAAGCTC
trf582179	upstream	AAAAGCACCGACTCGGTGCCACTTTTTCAAGTTGATAACGGACTAGCCTTATTTTAACTTGCTATTTCTAGCTCTAAAACTTGCTGAAAGACTGGAAGCTCCCTATAGTGAGTCGTATTAGAGGCCATTGCGTGAACCGAAGCTC
trf582179	upstream	AAAAGCACCGACTCGGTGCCACTTTTTCAAGTTGATAACGGACTAGCCTTATTTTAACTTGCTATTTCTAGCTCTAAAACGAGTTGTGAGCTTCCAGTCTCCCTATAGTGAGTCGTATTAGAGGCCATTGCGTGAACCGAAGCTC
trf582179	upstream	AAAAGCACCGACTCGGTGCCACTTTTTCAAGTTGATAACGGACTAGCCTTATTTTAACTTGCTATTTCTAGCTCTAAAACGCCAGAGTTGTGAGCTTCCACCCTATAGTGAGTCGTATTAGAGGCCATTGCGTGAACCGAAGCTC
trf584133	downstream	AAAAGCACCGACTCGGTGCCACTTTTTCAAGTTGATAACGGACTAGCCTTATTTTAACTTGCTATTTCTAGCTCTAAAACGGCTCAAATATATGTGTATACCCTATAGTGAGTCGTATTAGAGGCATCTCGTATGCCGTCTTCTGCTTG
trf623835	downstream	AAAAGCACCGACTCGGTGCCACTTTTTCAAGTTGATAACGGACTAGCCTTATTTTAACTTGCTATTTCTAGCTCTAAAACCGAGGCTTCCTCTTGACCCACCCTATAGTGAGTCGTATTAGAGGCATCTCGTATGCCGTCTTCTGCTTG
trf623835	downstream	AAAAGCACCGACTCGGTGCCACTTTTTCAAGTTGATAACGGACTAGCCTTATTTTAACTTGCTATTTCTAGCTCTAAAACTGTGTTAGTTAGAAGTACGTCCCTATAGTGAGTCGTATTAGAGGCATCTCGTATGCCGTCTTCTGCTTG
trf744575	upstream	AAAAGCACCGACTCGGTGCCACTTTTTCAAGTTGATAACGGACTAGCCTTATTTTAACTTGCTATTTCTAGCTCTAAAACCTTCCTGCTTTTCCCTACCACCCTATAGTGAGTCGTATTAGAGGCCATTGCGTGAACCGAAGCTC
trf744575	upstream	AAAAGCACCGACTCGGTGCCACTTTTTCAAGTTGATAACGGACTAGCCTTATTTTAACTTGCTATTTCTAGCTCTAAAACGCTTTTCCCTACCATGAGTACCCTATAGTGAGTCGTATTAGAGGCCATTGCGTGAACCGAAGCTC
trf761439	downstream	AAAAGCACCGACTCGGTGCCACTTTTTCAAGTTGATAACGGACTAGCCTTATTTTAACTTGCTATTTCTAGCTCTAAAACCCCCGCACCCCATAATCTCTCCCTATAGTGAGTCGTATTAGAGGCATCTCGTATGCCGTCTTCTGCTTG
trf933589	downstream	AAAAGCACCGACTCGGTGCCACTTTTTCAAGTTGATAACGGACTAGCCTTATTTTAACTTGCTATTTCTAGCTCTAAAACAACACTTAAGAGCAAAAAAGCCCTATAGTGAGTCGTATTAGAGGCATCTCGTATGCCGTCTTCTGCTTG
trf60721	upstream	AAAAGCACCGACTCGGTGCCACTTTTTCAAGTTGATAACGGACTAGCCTTATTTTAACTTGCTATTTCTAGCTCTAAAACCATATATATAGTTGAATGGTCCCTATAGTGAGTCGTATTAGAGGCCATTGCGTGAACCGAAGCTC
trf93241	upstream	AAAAGCACCGACTCGGTGCCACTTTTTCAAGTTGATAACGGACTAGCCTTATTTTAACTTGCTATTTCTAGCTCTAAAACGGGTACAAATGAGGCATATACCCTATAGTGAGTCGTATTAGAGGCCATTGCGTGAACCGAAGCTC
trf93241	upstream	AAAAGCACCGACTCGGTGCCACTTTTTCAAGTTGATAACGGACTAGCCTTATTTTAACTTGCTATTTCTAGCTCTAAAACCATTTGTACCCAGGGATAAACCCTATAGTGAGTCGTATTAGAGGCCATTGCGTGAACCGAAGCTC
trf156305	downstream	AAAAGCACCGACTCGGTGCCACTTTTTCAAGTTGATAACGGACTAGCCTTATTTTAACTTGCTATTTCTAGCTCTAAAACAAGGTCATTCAATGAATTTGCCCTATAGTGAGTCGTATTAGAGGCATCTCGTATGCCGTCTTCTGCTTG
trf193171	upstream	AAAAGCACCGACTCGGTGCCACTTTTTCAAGTTGATAACGGACTAGCCTTATTTTAACTTGCTATTTCTAGCTCTAAAACCTGTAGTAATATATTTTCTACCCTATAGTGAGTCGTATTAGAGGCCATTGCGTGAACCGAAGCTC
trf232352	downstream	AAAAGCACCGACTCGGTGCCACTTTTTCAAGTTGATAACGGACTAGCCTTATTTTAACTTGCTATTTCTAGCTCTAAAACGTTTCAATTATGGTGCTCTCCCTATAGTGAGTCGTATTAGAGGCATCTCGTATGCCGTCTTCTGCTTG
trf232352	upstream	AAAAGCACCGACTCGGTGCCACTTTTTCAAGTTGATAACGGACTAGCCTTATTTTAACTTGCTATTTCTAGCTCTAAAACAACTTCCAAAGGGATATACGCCCTATAGTGAGTCGTATTAGAGGCCATTGCGTGAACCGAAGCTC
trf232352	upstream	AAAAGCACCGACTCGGTGCCACTTTTTCAAGTTGATAACGGACTAGCCTTATTTTAACTTGCTATTTCTAGCTCTAAAACAAGGGATATACGATGCATTTCCCTATAGTGAGTCGTATTAGAGGCCATTGCGTGAACCGAAGCTC
trf561856	downstream	AAAAGCACCGACTCGGTGCCACTTTTTCAAGTTGATAACGGACTAGCCTTATTTTAACTTGCTATTTCTAGCTCTAAAACATGCCTCTAACTTCATCGAACCCTATAGTGAGTCGTATTAGAGGCATCTCGTATGCCGTCTTCTGCTTG
trf561856	downstream	AAAAGCACCGACTCGGTGCCACTTTTTCAAGTTGATAACGGACTAGCCTTATTTTAACTTGCTATTTCTAGCTCTAAAACCTAACTTCATCGAAACTCTTCCCTATAGTGAGTCGTATTAGAGGCATCTCGTATGCCGTCTTCTGCTTG
trf561856	downstream	AAAAGCACCGACTCGGTGCCACTTTTTCAAGTTGATAACGGACTAGCCTTATTTTAACTTGCTATTTCTAGCTCTAAAACGAAAGAAGAGTTTCGATGAACCCTATAGTGAGTCGTATTAGAGGCATCTCGTATGCCGTCTTCTGCTTG
trf561856	upstream	AAAAGCACCGACTCGGTGCCACTTTTTCAAGTTGATAACGGACTAGCCTTATTTTAACTTGCTATTTCTAGCTCTAAAACCTTTCCCCCTGAATTGCTATCCCTATAGTGAGTCGTATTAGAGGCCATTGCGTGAACCGAAGCTC
trf561856	upstream	AAAAGCACCGACTCGGTGCCACTTTTTCAAGTTGATAACGGACTAGCCTTATTTTAACTTGCTATTTCTAGCTCTAAAACTGCCCACTTTCCCCCTGAATCCCTATAGTGAGTCGTATTAGAGGCCATTGCGTGAACCGAAGCTC
trf561856	upstream	AAAAGCACCGACTCGGTGCCACTTTTTCAAGTTGATAACGGACTAGCCTTATTTTAACTTGCTATTTCTAGCTCTAAAACTAGGATGCCTTGCCCACTTTCCCTATAGTGAGTCGTATTAGAGGCCATTGCGTGAACCGAAGCTC
trf561856	upstream	AAAAGCACCGACTCGGTGCCACTTTTTCAAGTTGATAACGGACTAGCCTTATTTTAACTTGCTATTTCTAGCTCTAAAACTCTGAGCCTTAGGATGCCTTCCCTATAGTGAGTCGTATTAGAGGCCATTGCGTGAACCGAAGCTC
trf658365	downstream	AAAAGCACCGACTCGGTGCCACTTTTTCAAGTTGATAACGGACTAGCCTTATTTTAACTTGCTATTTCTAGCTCTAAAACATACTTAAGGACTATATGTACCCTATAGTGAGTCGTATTAGAGGCATCTCGTATGCCGTCTTCTGCTTG
trf658365	downstream	AAAAGCACCGACTCGGTGCCACTTTTTCAAGTTGATAACGGACTAGCCTTATTTTAACTTGCTATTTCTAGCTCTAAAACTAAGTATTGGTTACCTGTTACCCTATAGTGAGTCGTATTAGAGGCATCTCGTATGCCGTCTTCTGCTTG
trf658365	downstream	AAAAGCACCGACTCGGTGCCACTTTTTCAAGTTGATAACGGACTAGCCTTATTTTAACTTGCTATTTCTAGCTCTAAAACGTTATACAAGAATGAAATTGCCCTATAGTGAGTCGTATTAGAGGCATCTCGTATGCCGTCTTCTGCTTG
trf658365	upstream	AAAAGCACCGACTCGGTGCCACTTTTTCAAGTTGATAACGGACTAGCCTTATTTTAACTTGCTATTTCTAGCTCTAAAACTACTGTACACTATGAAGTGACCCTATAGTGAGTCGTATTAGAGGCCATTGCGTGAACCGAAGCTC
trf731642	downstream	AAAAGCACCGACTCGGTGCCACTTTTTCAAGTTGATAACGGACTAGCCTTATTTTAACTTGCTATTTCTAGCTCTAAAACTGTTGACATATGGGAATGTACCCTATAGTGAGTCGTATTAGAGGCATCTCGTATGCCGTCTTCTGCTTG
trf731642	downstream	AAAAGCACCGACTCGGTGCCACTTTTTCAAGTTGATAACGGACTAGCCTTATTTTAACTTGCTATTTCTAGCTCTAAAACTATGTCAACATGGTCCTAAACCCTATAGTGAGTCGTATTAGAGGCATCTCGTATGCCGTCTTCTGCTTG
trf731642	downstream	AAAAGCACCGACTCGGTGCCACTTTTTCAAGTTGATAACGGACTAGCCTTATTTTAACTTGCTATTTCTAGCTCTAAAACAAAACCAAAGTGTTTATACCCTATAGTGAGTCGTATTAGAGGCATCTCGTATGCCGTCTTCTGCTTG
trf731642	downstream	AAAAGCACCGACTCGGTGCCACTTTTTCAAGTTGATAACGGACTAGCCTTATTTTAACTTGCTATTTCTAGCTCTAAAACAAGTGTTTATACCAGTGATTCCCTATAGTGAGTCGTATTAGAGGCATCTCGTATGCCGTCTTCTGCTTG
trf716769	downstream	AAAAGCACCGACTCGGTGCCACTTTTTCAAGTTGATAACGGACTAGCCTTATTTTAACTTGCTATTTCTAGCTCTAAAACGAGATTATTTTTTACAGCTGCCCTATAGTGAGTCGTATTAGAGGCATCTCGTATGCCGTCTTCTGCTTG
trf716769	downstream	AAAAGCACCGACTCGGTGCCACTTTTTCAAGTTGATAACGGACTAGCCTTATTTTAACTTGCTATTTCTAGCTCTAAAACTGGCTTAAGTTATTTTGGTCCCTATAGTGAGTCGTATTAGAGGCATCTCGTATGCCGTCTTCTGCTTG
trf716769	downstream	AAAAGCACCGACTCGGTGCCACTTTTTCAAGTTGATAACGGACTAGCCTTATTTTAACTTGCTATTTCTAGCTCTAAAACAAATAACTTAAGCCAAGGGACCCTATAGTGAGTCGTATTAGAGGCATCTCGTATGCCGTCTTCTGCTTG
trf787573	downstream	AAAAGCACCGACTCGGTGCCACTTTTTCAAGTTGATAACGGACTAGCCTTATTTTAACTTGCTATTTCTAGCTCTAAAACGTATTAAGATTAATTTGGCACCCTATAGTGAGTCGTATTAGAGGCATCTCGTATGCCGTCTTCTGCTTG
trf787573	downstream	AAAAGCACCGACTCGGTGCCACTTTTTCAAGTTGATAACGGACTAGCCTTATTTTAACTTGCTATTTCTAGCTCTAAAACAATTAATCTTAATACAGGGCCCTATAGTGAGTCGTATTAGAGGCATCTCGTATGCCGTCTTCTGCTTG
trf814388	upstream	AAAAGCACCGACTCGGTGCCACTTTTTCAAGTTGATAACGGACTAGCCTTATTTTAACTTGCTATTTCTAGCTCTAAAACCCCTCCCATTGTGTGTTTCACCCTATAGTGAGTCGTATTAGAGGCCATTGCGTGAACCGAAGCTC
trf814388	upstream	AAAAGCACCGACTCGGTGCCACTTTTTCAAGTTGATAACGGACTAGCCTTATTTTAACTTGCTATTTCTAGCTCTAAAACCCCATTGTGTGTTTCAGCTACCCTATAGTGAGTCGTATTAGAGGCCATTGCGTGAACCGAAGCTC
trf814388	upstream	AAAAGCACCGACTCGGTGCCACTTTTTCAAGTTGATAACGGACTAGCCTTATTTTAACTTGCTATTTCTAGCTCTAAAACGCCATGATGAAATTGATTTCCCTATAGTGAGTCGTATTAGAGGCCATTGCGTGAACCGAAGCTC
trf850037	upstream	AAAAGCACCGACTCGGTGCCACTTTTTCAAGTTGATAACGGACTAGCCTTATTTTAACTTGCTATTTCTAGCTCTAAAACGAAAAGTGTATTGAACATGGCCCTATAGTGAGTCGTATTAGAGGCCATTGCGTGAACCGAAGCTC
trf850037	upstream	AAAAGCACCGACTCGGTGCCACTTTTTCAAGTTGATAACGGACTAGCCTTATTTTAACTTGCTATTTCTAGCTCTAAAACTGTTCAATACACTTTTCAGGCCCTATAGTGAGTCGTATTAGAGGCCATTGCGTGAACCGAAGCTC
trf106132	upstream	AAAAGCACCGACTCGGTGCCACTTTTTCAAGTTGATAACGGACTAGCCTTATTTTAACTTGCTATTTCTAGCTCTAAAACCCTTCAAGTATTCAGCTGTGCCCTATAGTGAGTCGTATTAGAGGCCATTGCGTGAACCGAAGCTC
trf106132	upstream	AAAAGCACCGACTCGGTGCCACTTTTTCAAGTTGATAACGGACTAGCCTTATTTTAACTTGCTATTTCTAGCTCTAAAACTCAAGTATTCAGCTGTGTTCCCTATAGTGAGTCGTATTAGAGGCCATTGCGTGAACCGAAGCTC
trf106132	upstream	AAAAGCACCGACTCGGTGCCACTTTTTCAAGTTGATAACGGACTAGCCTTATTTTAACTTGCTATTTCTAGCTCTAAAACTGAACACAGCTGAATACTTGCCCTATAGTGAGTCGTATTAGAGGCCATTGCGTGAACCGAAGCTC
trf84639	downstream	AAAAGCACCGACTCGGTGCCACTTTTTCAAGTTGATAACGGACTAGCCTTATTTTAACTTGCTATTTCTAGCTCTAAAACGAGGGAAAGTGGGCTTTTGACCCTATAGTGAGTCGTATTAGAGGCATCTCGTATGCCGTCTTCTGCTTG
trf84639	downstream	AAAAGCACCGACTCGGTGCCACTTTTTCAAGTTGATAACGGACTAGCCTTATTTTAACTTGCTATTTCTAGCTCTAAAACCTTTCCCTCCGGTCGCCCATCCCTATAGTGAGTCGTATTAGAGGCATCTCGTATGCCGTCTTCTGCTTG
trf84639	downstream	AAAAGCACCGACTCGGTGCCACTTTTTCAAGTTGATAACGGACTAGCCTTATTTTAACTTGCTATTTCTAGCTCTAAAACCCGGTCGCCCATGCCTGAAACCCTATAGTGAGTCGTATTAGAGGCATCTCGTATGCCGTCTTCTGCTTG
trf84639	downstream	AAAAGCACCGACTCGGTGCCACTTTTTCAAGTTGATAACGGACTAGCCTTATTTTAACTTGCTATTTCTAGCTCTAAAACGTCGCCCATGCCTGAAATTCCCTATAGTGAGTCGTATTAGAGGCATCTCGTATGCCGTCTTCTGCTTG
trf84639	downstream	AAAAGCACCGACTCGGTGCCACTTTTTCAAGTTGATAACGGACTAGCCTTATTTTAACTTGCTATTTCTAGCTCTAAAACTGCCTGAAATTCTACACGTACCCTATAGTGAGTCGTATTAGAGGCATCTCGTATGCCGTCTTCTGCTTG
trf84639	downstream	AAAAGCACCGACTCGGTGCCACTTTTTCAAGTTGATAACGGACTAGCCTTATTTTAACTTGCTATTTCTAGCTCTAAAACTTACGTGTAGAATTTCAGGCCCTATAGTGAGTCGTATTAGAGGCATCTCGTATGCCGTCTTCTGCTTG
trf84639	downstream	AAAAGCACCGACTCGGTGCCACTTTTTCAAGTTGATAACGGACTAGCCTTATTTTAACTTGCTATTTCTAGCTCTAAAACGAAATTCTACACGTAAAGGCCCTATAGTGAGTCGTATTAGAGGCATCTCGTATGCCGTCTTCTGCTTG
trf84639	upstream	AAAAGCACCGACTCGGTGCCACTTTTTCAAGTTGATAACGGACTAGCCTTATTTTAACTTGCTATTTCTAGCTCTAAAACGCGCTGCCCATTCTAGAGAGCCCTATAGTGAGTCGTATTAGAGGCCATTGCGTGAACCGAAGCTC
trf84639	upstream	AAAAGCACCGACTCGGTGCCACTTTTTCAAGTTGATAACGGACTAGCCTTATTTTAACTTGCTATTTCTAGCTCTAAAACTTCTAGAGAGTGATATATGCCCTATAGTGAGTCGTATTAGAGGCCATTGCGTGAACCGAAGCTC
trf84639	upstream	AAAAGCACCGACTCGGTGCCACTTTTTCAAGTTGATAACGGACTAGCCTTATTTTAACTTGCTATTTCTAGCTCTAAAACGCAATCACACATAGGATGCACCCTATAGTGAGTCGTATTAGAGGCCATTGCGTGAACCGAAGCTC
trf84639	upstream	AAAAGCACCGACTCGGTGCCACTTTTTCAAGTTGATAACGGACTAGCCTTATTTTAACTTGCTATTTCTAGCTCTAAAACATGTGTGATTGCAGGACTGGCCCTATAGTGAGTCGTATTAGAGGCCATTGCGTGAACCGAAGCTC
trf84639	upstream	AAAAGCACCGACTCGGTGCCACTTTTTCAAGTTGATAACGGACTAGCCTTATTTTAACTTGCTATTTCTAGCTCTAAAACTGCCCCAGTCCTGCAATCACCCTATAGTGAGTCGTATTAGAGGCCATTGCGTGAACCGAAGCTC
trf95394	downstream	AAAAGCACCGACTCGGTGCCACTTTTTCAAGTTGATAACGGACTAGCCTTATTTTAACTTGCTATTTCTAGCTCTAAAACCTTAAGTCAGATTTCAGGATCCCTATAGTGAGTCGTATTAGAGGCATCTCGTATGCCGTCTTCTGCTTG
trf95394	downstream	AAAAGCACCGACTCGGTGCCACTTTTTCAAGTTGATAACGGACTAGCCTTATTTTAACTTGCTATTTCTAGCTCTAAAACTATGTTCTGAATCCTGAAATCCCTATAGTGAGTCGTATTAGAGGCATCTCGTATGCCGTCTTCTGCTTG
trf95394	downstream	AAAAGCACCGACTCGGTGCCACTTTTTCAAGTTGATAACGGACTAGCCTTATTTTAACTTGCTATTTCTAGCTCTAAAACTCTTCCATATGTTCTGAATCCCTATAGTGAGTCGTATTAGAGGCATCTCGTATGCCGTCTTCTGCTTG
trf95394	upstream	AAAAGCACCGACTCGGTGCCACTTTTTCAAGTTGATAACGGACTAGCCTTATTTTAACTTGCTATTTCTAGCTCTAAAACTAAAAACTCTGGTCCTTATCCCTATAGTGAGTCGTATTAGAGGCCATTGCGTGAACCGAAGCTC
trf95394	upstream	AAAAGCACCGACTCGGTGCCACTTTTTCAAGTTGATAACGGACTAGCCTTATTTTAACTTGCTATTTCTAGCTCTAAAACTATCACCTGTATTGATTCATCCCTATAGTGAGTCGTATTAGAGGCCATTGCGTGAACCGAAGCTC
trf149995	upstream	AAAAGCACCGACTCGGTGCCACTTTTTCAAGTTGATAACGGACTAGCCTTATTTTAACTTGCTATTTCTAGCTCTAAAACCCCTGGATACAGAGTGAAACCCTATAGTGAGTCGTATTAGAGGCCATTGCGTGAACCGAAGCTC
trf149995	upstream	AAAAGCACCGACTCGGTGCCACTTTTTCAAGTTGATAACGGACTAGCCTTATTTTAACTTGCTATTTCTAGCTCTAAAACGGATACAGAGTGAAACTGTTCCCTATAGTGAGTCGTATTAGAGGCCATTGCGTGAACCGAAGCTC
trf356245	downstream	AAAAGCACCGACTCGGTGCCACTTTTTCAAGTTGATAACGGACTAGCCTTATTTTAACTTGCTATTTCTAGCTCTAAAACTAATTAGATTGCTTCCAGTCCCTATAGTGAGTCGTATTAGAGGCATCTCGTATGCCGTCTTCTGCTTG
trf356245	downstream	AAAAGCACCGACTCGGTGCCACTTTTTCAAGTTGATAACGGACTAGCCTTATTTTAACTTGCTATTTCTAGCTCTAAAACGTCAGTCCTGCTCTTGTATGCCCTATAGTGAGTCGTATTAGAGGCATCTCGTATGCCGTCTTCTGCTTG
trf356245	downstream	AAAAGCACCGACTCGGTGCCACTTTTTCAAGTTGATAACGGACTAGCCTTATTTTAACTTGCTATTTCTAGCTCTAAAACTACAAGAGCAGGACTGACTGCCCTATAGTGAGTCGTATTAGAGGCATCTCGTATGCCGTCTTCTGCTTG
trf356245	downstream	AAAAGCACCGACTCGGTGCCACTTTTTCAAGTTGATAACGGACTAGCCTTATTTTAACTTGCTATTTCTAGCTCTAAAACGCTCTTGTATGGTTCAGAATCCCTATAGTGAGTCGTATTAGAGGCATCTCGTATGCCGTCTTCTGCTTG
[truncated: 6,338 more rows]
