# Supplementary material for: CRISPR–Cas9-targeted fragmentation and selective sequencing enable massively parallel microsatellite analysis
Source: Nat Commun. 2017 Feb 7;8:14291. doi: 10.1038/ncomms14291 (PMC5309709; doi:10.1038/ncomms14291)
Supplement: Supplementary Dataset 4 — STR information. [file ncomms14291-s5.xlsx]

## Sheet: Data S4. STR info
Supplementary Data 4. STR information
STR ID	Assay	Chr	Start (0-base)	End (1-base)	Motif	Type	HGDP ID	STR by Wilems et al.
trf458	2	1	1036893	1036956	GTCTATCAGCTCAGG	CandidateSTR-SNP		N
trf892	2, 1+2	1	1585271	1585315	AC	STR-SNP		Y
trf1009	2, 1+2	1	1840589	1840633	GCGGAGCTTCCGACGCGG	CandidateSTR-SNP		N
trf1591	2, 1+2	1	2837845	2837913	GACCCGCATCCCCTCTCCCTTCACA	CandidateSTR-SNP		N
trf2094	1, 1+2	1	3585079	3585111	GT	HGDP	D1S468	Y
trf2469	2, 1+2	1	4480292	4480340	GT	STR-SNP		Y
trf2596	2, 1+2	1	4731607	4731671	GCACCACCAGGAACAAAT	CandidateSTR-SNP		N
trf2934	2, 1+2	1	5488880	5488930	AAGAGGGAGAGAGAGGAA	CandidateSTR-SNP		N
trf3766	1	1	7142500	7142552	ATAG	HGDP	GATA23G09_1	Y
D1GATA113	1, 2, 1+2	1	7442890	7442934	GATA	etc		Y
trf4220	2	1	8067502	8067542	CT	STR-SNP		Y
trf5611	1, 1+2	1	10987587	10987623	AAT	HGDP	AAT238_1	Y
PRDM2	1, 2, 1+2	1	14108748	14108757	A	MSI		N
trf6845	2	1	14262437	14262469	ACTAGAATATATAT	CandidateSTR-SNP		N
trf6913	2, 1+2	1	14464577	14464603	GT	STR-SNP		Y
trf7170	2	1	15353566	15353595	T	Homo-SNP		N
trf7660	1	1	16540208	16540270	TTTA	HGDP	TTTA063P_1	Y
trf8054	2, 1+2	1	17649731	17649779	AGGCAGAGAGAG	CandidateSTR-SNP		N
trf8332	2, 1+2	1	18361969	18362006	TCACTCATTCATTC	CandidateSTR-SNP		N
trf9119	2, 1+2	1	20510684	20510721	CA	STR-SNP		Y
trf9268	1	1	20911958	20912000	TAT	HGDP	D1S3720	Y
trf9315	2, 1+2	1	21021550	21021596	ACACATGCACCCACAGAC	CandidateSTR-SNP		N
EPHB2	1, 2, 1+2	1	23239994	23240001	A	MSI		N
TCEB3	1, 2, 1+2	1	24078403	24078411	A	MSI		N
trf11161	2, 1+2	1	25190709	25190789	TGCATGTGTGTATACATG	CandidateSTR-SNP		N
WDTC1	1, 1+2	1	27621107	27621115	G	MSI		N
trf13275	1, 1+2	1	30310985	30311024	ATT	HGDP	ATA20F08P_1	Y
trf13963	2, 1+2	1	31857772	31857810	A	Homo-SNP		N
trf14366	1, 1+2	1	32826446	32826522	ATAG	HGDP	AGAT135_1	Y
trf15933	2, 1+2	1	37150527	37150552	T	Homo-SNP		N
trf15940	2, 1+2	1	37154560	37154619	GGAA	CandidateSTR-SNP		N
trf16297	2, 1+2	1	38235682	38235725	AC	STR-SNP		Y
trf16385	2, 1+2	1	38454523	38454552	GT	STR-SNP		Y
trf18050	2, 1+2	1	43379076	43379107	AC	STR-SNP		Y
trf19018	2, 1+2	1	46256263	46256335	GTATATACACACACACAATGGA	CandidateSTR-SNP		N
trf20545	1, 1+2	1	51639620	51639680	AGAT	HGDP	AGAT017_1	Y
trf21296	2, 1+2	1	53639294	53639354	ACACACACTC	CandidateSTR-SNP		N
trf21498	1	1	54263811	54263856	TTA	HGDP	AAT258_1	Y
trf21631	2, 1+2	1	54705720	54705760	GT	STR-SNP		Y
trf22833	2, 1+2	1	59117079	59117107	GT	STR-SNP		Y
trf23011	1, 1+2	1	59730389	59730451	TCTA	HGDP	D1S1596	Y
trf23067	2, 1+2	1	59948242	59948273	TG	STR-SNP		Y
trf23537	2, 1+2	1	61792717	61792761	TATGATATGTATATATCTACTAT	CandidateSTR-SNP		N
trf24054	2, 1+2	1	63316525	63316573	TA	STR-SNP		Y
trf24353	1, 1+2	1	64305012	64305073	TATC	HGDP	AGAT143_1	Y
trf24355	2, 1+2	1	64311789	64311841	TG	STR-SNP		Y
trf25500	2, 1+2	1	68596745	68596769	TG	STR-SNP		Y
trf25632	2, 1+2	1	69056654	69056687	CTAAATGTATATTTAG	CandidateSTR-SNP		N
trf26854	2, 1+2	1	73556866	73556891	TTTAAAGAAATT	CandidateSTR-SNP		N
trf27031_trf27032	1, 1+2	1	74184491	74184547	AGAT	HGDP	GATA152F05L_1	Y
trf27044_trf27043_trf27045	1	1	74229430	74229539	ATAG	HGDP	D1S1665	Y
trf27284	2, 1+2	1	75213574	75213605	ATATACACACAT	CandidateSTR-SNP		N
trf27489	2	1	76125101	76125131	GAGG	STR-SNP		Y
trf27916	2, 1+2	1	77857077	77857130	ATATATATATATACACACAC	CandidateSTR-SNP		N
trf28466	2, 1+2	1	79792884	79792944	ATGTGTATGTATAT	CandidateSTR-SNP		N
trf28608	2, 1+2	1	80294084	80294119	CTCCCAATGATAATATTT	CandidateSTR-SNP		N
trf28889	2	1	81329906	81329956	AG	STR-SNP		Y
trf29092	1	1	81998627	81998680	TCTA	HGDP	D1S1728	Y
trf29127	2, 1+2	1	82157571	82157616	TATATATATGTATGTG	CandidateSTR-SNP		N
trf29319	1, 1+2	1	82895370	82895435	CTAT	HGDP	D1S551	Y
trf29918	2, 1+2	1	85316879	85316912	TGTTATTAGAAATGAGC	CandidateSTR-SNP		N
trf30242	2, 1+2	1	86462738	86462764	TA	STR-SNP		Y
trf30244	2, 1+2	1	86465834	86465878	TCCATCATTTCTGTAAACCCT	CandidateSTR-SNP		N
trf30853	2	1	89068514	89068564	GTGTGTGTATATATATACATAT	CandidateSTR-SNP		N
trf32061	2, 1+2	1	93286851	93286893	TATATATACACACTTATA	CandidateSTR-SNP		N
trf32670	2, 1+2	1	95745633	95745678	AAGGATAGTGTTAGGAAACCAT	CandidateSTR-SNP		N
trf33018	2, 1+2	1	97212392	97212472	CTCC	STR-SNP		Y
trf33831	2	1	100292613	100292642	AAGGAAGGAAAGG	CandidateSTR-SNP		N
trf34298	2, 1+2	1	101987187	101987223	GT	STR-SNP		Y
nc-HEJ1	1, 1+2	1	102358806	102358816	A	MSI		N
trf34979	2	1	104533203	104533238	TTTATTTTATTATAT	CandidateSTR-SNP		N
trf35118_trf35119	1	1	105083240	105083353	TATC	HGDP	GATA113H03_1	N
trf35456	2, 1+2	1	106072335	106072359	AT	STR-SNP		Y
trf35458	2, 1+2	1	106076140	106076177	TTATT	STR-SNP		Y
trf35518	1, 1+2	1	106281544	106281609	ATCT	HGDP	NA-D1S-3	Y
trf35734_D1S1627	1, 2, 1+2	1	106963713	106963752	ATT	HGDP	D1S1627	Y
trf35779	1, 1+2	1	107075755	107075800	TTA	HGDP	NA-D1S-4	Y
trf36078	2, 1+2	1	108243900	108243962	GCAAAGGCCTGGGGCTTGCACCCTC	CandidateSTR-SNP		N
trf36143	2	1	108584931	108584975	TTTC	STR-SNP		Y
trf36548	2, 1+2	1	109764632	109764666	T	Homo-SNP		N
trf37077	2, 1+2	1	112049538	112049609	ATATATATATACACACACACAC	CandidateSTR-SNP		N
trf37628	1, 1+2	1	113626619	113626664	ATA	HGDP	AAT252_1	Y
trf37651	2	1	113741936	113741981	ATATATATAATCATGAGG	CandidateSTR-SNP		N
trf37895	1, 1+2	1	114740176	114740243	AGGA	HGDP	GGAA20F08_1	Y
SYCP1	1, 1+2	1	115537600	115537610	A	MSI		N
trf38149	2, 1+2	1	115575343	115575372	ATATCA	STR-SNP		Y
trf38651	2	1	117438746	117438771	T	Homo-SNP		N
trf39373_BAT40	1, 2	1	120053335	120053377	T	MSI		N
trf40316	2, 1+2	1	145056653	145056692	AC	STR-SNP		Y
trf40523	2, 1+2	1	145640549	145640576	A	Homo-SNP		N
trf40879	2, 1+2	1	146956556	146956594	GT	STR-SNP		Y
RFX5	1, 2, 1+2	1	151318740	151318747	G	MSI		N
trf42648	2	1	151725392	151725431	CTTTTTCTTTTT	CandidateSTR-SNP		N
trf43023	2, 1+2	1	152695336	152695362	TTCTCTTTTTCTC	CandidateSTR-SNP		N
NTRK1	1, 2, 1+2	1	156836726	156836734	TC	MSI		N
trf44978	1, 1+2	1	157932796	157932844	ATAG	HGDP	D1S1653	Y
trf45059	2, 1+2	1	158313819	158313859	TTTCTGGGGGATCTTTTGTA	CandidateSTR-SNP		N
AIM2	1, 2, 1+2	1	159032486	159032496	T	MSI		N
trf45268	2, 1+2	1	159251534	159251563	TATC	STR-SNP		Y
trf45309	2, 1+2	1	159461689	159461736	ATATACACACACTTATATGT	CandidateSTR-SNP		N
trf45586	1, 1+2	1	160443735	160443780	TTA	HGDP	ATA73A08M_1	Y
trf46147	2, 1+2	1	161941401	161941461	CCCCTAGACTGTCCTCTCCCTC	CandidateSTR-SNP		N
trf46190	2, 1+2	1	162125082	162125161	TATATATATATGTATGTG	CandidateSTR-SNP		N
trf46439	2, 1+2	1	162893419	162893463	GT	STR-SNP		Y
trf46531	2, 1+2	1	163329571	163329610	ATATATATATATACAC	CandidateSTR-SNP		N
trf46557	2, 1+2	1	163434461	163434496	TC	STR-SNP		Y
trf46588_D1S1677	1, 2, 1+2	1	163559815	163559875	TTCC	HGDP	D1S1677	Y
trf47057	2, 1+2	1	165499014	165499075	ATATATACACACATTGTATTTAACA	CandidateSTR-SNP		N
trf47113	2	1	165643552	165643578	A	Homo-SNP		N
trf47191	1, 1+2	1	165848782	165848806	TTA	HGDP	ATA38A05_1	Y
trf47570	2	1	167526058	167526089	CTCAAGTGATCCTCC	CandidateSTR-SNP		N
trf48120	2	1	169227613	169227643	AT	STR-SNP		Y
trf48275	2, 1+2	1	169756981	169757013	GTGATGTATGTTACAT	CandidateSTR-SNP		N
trf48327	1	1	170067877	170067916	TATG	HGDP	AGAT118_1	Y
trf48524	2, 1+2	1	170865350	170865386	CA	STR-SNP		Y
trf49168	2, 1+2	1	173277395	173277425	CT	STR-SNP		Y
trf49180	2, 1+2	1	173328649	173328680	A	Homo-SNP		N
trf49394	2, 1+2	1	174030986	174031018	TCCC	STR-SNP		Y
trf49462	1, 1+2	1	174261157	174261193	TTA	HGDP	D1S1589	Y
trf49993	2, 1+2	1	175920573	175920597	AT	STR-SNP		Y
trf50454	2, 1+2	1	177542091	177542131	TATTTATCCTTTTAAATTAT	CandidateSTR-SNP		N
trf50548	2, 1+2	1	177992920	177992966	ACACATATATATATATATAT	CandidateSTR-SNP		N
trf50942	2, 1+2	1	179344692	179344721	ACATATATGTACAT	CandidateSTR-SNP		N
trf51191	2, 1+2	1	180219452	180219484	TG	STR-SNP		Y
trf51256	2, 1+2	1	180559923	180559952	ACTATAGGTCTAAG	CandidateSTR-SNP		N
trf51257	2, 1+2	1	180564437	180564476	TTGGGGTGCTCTCTCACTC	CandidateSTR-SNP		N
trf51654	2, 1+2	1	182227327	182227407	TTTC	CandidateSTR-SNP		N
trf51689	2, 1+2	1	182269811	182269847	TG	STR-SNP		Y
trf51938	2, 1+2	1	183100563	183100595	GT	STR-SNP		Y
trf52578	2, 1+2	1	185656622	185656666	CCTT	CandidateSTR-SNP		N
trf53201	2, 1+2	1	187932207	187932264	A	Homo-SNP		N
trf53326	2, 1+2	1	188252977	188253022	AC	STR-SNP		Y
trf53436	2, 1+2	1	188620330	188620380	TTCCTGAGTAGGCATTTTGACTCTT	CandidateSTR-SNP		N
trf53466	2	1	188700677	188700703	TACCTAGTGGA	CandidateSTR-SNP		N
trf53927	2, 1+2	1	190044074	190044134	AAAAAAAAAAAAAAAAGAAAAAGAA	CandidateSTR-SNP		N
trf54039	2, 1+2	1	190416659	190416688	TATATATATATAAAA	CandidateSTR-SNP		N
trf54105	2, 1+2	1	190677760	190677794	TTTCTTTCCTTCTTTATT	CandidateSTR-SNP		N
trf54908	2, 1+2	1	193299280	193299315	GT	STR-SNP		Y
trf55062	2	1	193873637	193873682	TTTTTTATTTTTATTTA	CandidateSTR-SNP		N
trf55623	1, 1+2	1	195588064	195588135	AGAT	HGDP	GATA135F02P_1	Y
trf55706	2, 1+2	1	195810325	195810364	ATATATATACACACACAC	CandidateSTR-SNP		N
trf55994	2, 1+2	1	196771514	196771557	TG	STR-SNP		Y
F13B	1, 2, 1+2	1	197007831	197007859	TAAA	CODIS		Y
trf56470	2, 1+2	1	198221658	198221698	TA	STR-SNP		Y
trf57025	2, 1+2	1	200083367	200083420	ACACATATAT	CandidateSTR-SNP		N
trf57085	2, 1+2	1	200267703	200267733	TG	STR-SNP		Y
trf57476	2, 1+2	1	201463949	201463999	GTGTGCGTGTGTGT	CandidateSTR-SNP		N
trf57868	1, 1+2	1	202557952	202558000	AGAT	HGDP	AGAT141_1	Y
MDM4	1, 2, 1+2	1	204518354	204518362	TC	MSI		N
trf59614	2, 1+2	1	208704033	208704067	TC	STR-SNP		Y
trf59876	2, 1+2	1	209633095	209633144	TTTTTGGGTTTGGGTTTGGGT	CandidateSTR-SNP		N
trf60161	2, 1+2	1	210907291	210907331	CA	STR-SNP		Y
trf60174	2, 1+2	1	210969304	210969344	AC	STR-SNP		Y
trf60721	2, 1+2	1	212697536	212697594	TA	STR-SNP		Y
trf61359	2, 1+2	1	214969665	214969718	CCTTCCTCCCTC	CandidateSTR-SNP		N
trf61364	2, 1+2	1	214982866	214982892	T	Homo-SNP		N
trf61497	2, 1+2	1	215403850	215403886	TA	STR-SNP		Y
trf61833	1, 1+2	1	216720578	216720620	GAT	HGDP	GAT004_1	Y
trf62210	2, 1+2	1	218217330	218217357	TTAAATATATCCA	CandidateSTR-SNP		N
trf62402	2, 1+2	1	218894220	218894263	TATATGTGTGTATATA	CandidateSTR-SNP		N
trf62512	2, 1+2	1	219339022	219339072	AC	STR-SNP		Y
trf62572	2, 1+2	1	219613301	219613355	TA	STR-SNP		Y
trf62948	2, 1+2	1	221048549	221048577	GT	STR-SNP		Y
trf64847	2, 1+2	1	227166629	227166676	ACCCACCACACACCCACACACCTT	CandidateSTR-SNP		N
trf64955	2, 1+2	1	227485682	227485736	ATATATACAT	CandidateSTR-SNP		N
trf65467	2, 1+2	1	228639046	228639084	TA	STR-SNP		Y
trf66300	1, 1+2	1	230687192	230687220	TATC	HGDP	GATA64F05_1	Y
trf66714	1, 1+2	1	231950683	231950725	AAT	HGDP	D1S3462	Y
PCNXL2	1, 2, 1+2	1	233388512	233388519	T	MSI		N
trf67498	2, 1+2	1	234409376	234409406	GGATGGCCTCAGAA	CandidateSTR-SNP		N
trf67748	2, 1+2	1	235083256	235083286	CAGAAATTCTAGAAA	CandidateSTR-SNP		N
trf67788	2, 1+2	1	235187654	235187680	TA	STR-SNP		Y
trf68015	2, 1+2	1	235734150	235734180	TA	CandidateSTR-SNP		N
trf68056	2, 1+2	1	235799845	235799880	GAGACCTCCCATCA	CandidateSTR-SNP		N
trf68409	2, 1+2	1	236658832	236658873	CCTCCACCCTCCACCC	CandidateSTR-SNP		N
trf68430	2, 1+2	1	236697551	236697589	ATGTTTCCTGGGTGTCTGTT	CandidateSTR-SNP		N
trf68571	2, 1+2	1	237129074	237129102	CCTC	STR-SNP		Y
trf68806	2, 1+2	1	237720180	237720209	A	Homo-SNP		N
trf68877	2, 1+2	1	237959157	237959215	ATATATATATATATATAC	CandidateSTR-SNP		N
trf68917	2, 1+2	1	238110296	238110347	TGAGGGAACCTGCT	CandidateSTR-SNP		N
trf69015	2, 1+2	1	238421645	238421679	ATATATTGTATAAT	CandidateSTR-SNP		N
trf69088	2, 1+2	1	238584563	238584615	GAAAAAGAAGAAAGAAA	CandidateSTR-SNP		N
trf69728	2, 1+2	1	240608051	240608082	ATTTGTATTCAAGTG	CandidateSTR-SNP		N
trf69750	2, 1+2	1	240695940	240695984	ATAG	STR-SNP		Y
trf69789	1, 1+2	1	240780021	240780093	TATC	HGDP	D1S1594	Y
trf69854	2, 1+2	1	240916450	240916495	TCCC	STR-SNP		Y
trf70003	2	1	241285010	241285035	T	Homo-SNP		N
trf70106	2, 1+2	1	241535059	241535085	CAATTTCCAAGA	CandidateSTR-SNP		N
trf70303	2, 1+2	1	242130194	242130221	TTTTATTTTATTTA	CandidateSTR-SNP		N
trf70397	2, 1+2	1	242405224	242405282	TATATATACGCTTATATATATATAC	CandidateSTR-SNP		N
trf70474	2, 1+2	1	242657396	242657447	CCTCT	STR-SNP		Y
trf70889	1, 1+2	1	244065903	244065971	ATCT	HGDP	D1S1609	Y
trf71046	2, 1+2	1	244489418	244489458	GT	STR-SNP		Y
trf71888	2, 1+2	1	246644943	246645017	TCATATATGA	CandidateSTR-SNP		N
trf72072	2, 1+2	1	247137455	247137496	AAACAAACAAAAAA	CandidateSTR-SNP		N
trf72280	2	1	247624222	247624254	A	Homo-SNP		N
trf72358	2, 1+2	1	247864229	247864286	CATATATGTATGCACATATATGC	CandidateSTR-SNP		N
trf72455_trf72454	1, 1+2	1	248130334	248130368	AC	HGDP	D1S2682	N
trf72526	2, 1+2	1	248515644	248515685	ATATGTAATATGTATATGTA	CandidateSTR-SNP		N
trf404900	2, 1+2	2	174370	174421	AC	STR-SNP		Y
trf405581	2, 1+2	2	1288716	1288754	CTATATAAATATAAATATAA	CandidateSTR-SNP		N
trf405687_TPOX	1, 2, 1+2	2	1493424	1493456	AATG	CODIS, HGDP	TPO-D2S	Y
trf406236	2, 1+2	2	2239132	2239163	TAGAGGGGTGTGTG	CandidateSTR-SNP		N
trf406325	2, 1+2	2	2477876	2477908	TTTTC	STR-SNP		Y
trf406839	2, 1+2	2	3273086	3273120	TCATCGCACTCA	CandidateSTR-SNP		N
trf407088	1, 1+2	2	3745211	3745255	TCTA	HGDP	D2S1780	Y
trf407135	2, 1+2	2	3820880	3820926	TTTATTTTTAAGAAATTATAA	CandidateSTR-SNP		N
trf407584	2, 1+2	2	5186036	5186073	GTGTGTATGTGTGT	CandidateSTR-SNP		N
trf408083	2, 1+2	2	6439688	6439733	GTGTATATATACGAAGA	CandidateSTR-SNP		N
trf408294	2, 1+2	2	6953809	6953843	AGGGAGGGAAAG	CandidateSTR-SNP		N
trf408560	1, 1+2	2	7845627	7845677	TATC	HGDP	GATA28H06_2	Y
trf408645	1	2	8078078	8078179	TCTA	HGDP	D2S2952	Y
trf409020	2, 1+2	2	9278565	9278603	AC	STR-SNP		Y
trf409205	2, 1+2	2	9885013	9885043	CTGCCTGCGACC	CandidateSTR-SNP		N
trf409228	1, 1+2	2	9940608	9940674	ATGA	HGDP	GAAT1A5_2	Y
TAF1B	1, 1+2	2	9989570	9989581	A	MSI		N
trf409732	2, 1+2	2	10929533	10929558	AAAAC	STR-SNP		Y
trf409756	2	2	11022495	11022520	CAGCTGTGGAA	CandidateSTR-SNP		N
trf409794	2, 1+2	2	11103411	11103441	AAGAGAGAAAA	CandidateSTR-SNP		N
trf409982_trf409983	1, 1+2	2	11606954	11607023	CCTT	HGDP	D2S1400	Y
trf410078	2, 1+2	2	11904180	11904204	TG	STR-SNP		Y
trf410399	2, 1+2	2	13034166	13034206	ATATTATCAATTTTAT	CandidateSTR-SNP		N
trf410567	1, 1+2	2	13525390	13525438	AAT	HGDP	AAT055ZM_2	Y
trf410890	2, 1+2	2	14497065	14497122	ACGCTTGATATTATGAGATGAAAAT	CandidateSTR-SNP		N
trf410970	1, 1+2	2	14822650	14822702	GATA	HGDP	GATA056_2	Y
trf411018	2, 1+2	2	15024104	15024136	AAAATAAAAGAAAGA	CandidateSTR-SNP		N
trf411358	2, 1+2	2	16146371	16146414	AC	STR-SNP		Y
trf411561	2, 1+2	2	16800687	16800716	ACCCCAAGAGTTCC	CandidateSTR-SNP		N
trf411612	2, 1+2	2	17056000	17056030	AC	STR-SNP		Y
trf411720	1, 1+2	2	17491984	17492069	AGAT	HGDP	D2S1360	Y
trf412213	2, 1+2	2	19488909	19488941	AG	STR-SNP		Y
trf412332	2, 1+2	2	19934814	19934862	GATG	STR-SNP		Y
trf413246	2, 1+2	2	23343560	23343590	CA	STR-SNP		Y
trf413299	2	2	23588076	23588128	AGGA	STR-SNP		Y
trf413368	2	2	23820179	23820215	TG	STR-SNP		Y
trf413373	2, 1+2	2	23829009	23829040	GT	STR-SNP		Y
trf413743	2, 1+2	2	25011438	25011468	T	Homo-SNP		N
MAPRE3	1, 2, 1+2	2	27248516	27248524	C	MSI		N
trf414767	2, 1+2	2	27749927	27749955	CA	STR-SNP		Y
trf414892	2	2	28024859	28024887	T	Homo-SNP		N
trf415062	2, 1+2	2	28688982	28689020	TCCC	STR-SNP		Y
trf416045	1, 1+2	2	32079409	32079469	TCTA	HGDP	AGAT117_2	Y
trf416414	2, 1+2	2	32968289	32968326	TTTCCATTAATTCACAAAA	CandidateSTR-SNP		N
trf416876	2, 1+2	2	34454572	34454604	AC	STR-SNP		Y
trf417301	2, 1+2	2	35934754	35934791	TG	STR-SNP		Y
trf417416	1, 1+2	2	36260318	36260372	ATGG	HGDP	D2S1788	Y
trf418865_trf418866	1, 1+2	2	41224397	41224483	TCTA	HGDP	GATA194B06P_2	Y
trf419026	2, 1+2	2	41913635	41913661	GT	STR-SNP		Y
trf419301	2	2	42735001	42735031	CAGAGATTGCAGTGA	CandidateSTR-SNP		N
trf419435	2, 1+2	2	42951417	42951471	AC	STR-SNP		Y
trf419848	1, 1+2	2	44136750	44136786	TAA	HGDP	ATA47C04P_2	Y
trf420202	2	2	45270630	45270690	CCTC	STR-SNP		Y
trf420239	2, 1+2	2	45391139	45391176	TTTTGTATTTGTCATTCTC	CandidateSTR-SNP		N
trf420652	2	2	47015331	47015357	AAAAAAAAAAAAG	CandidateSTR-SNP		N
trf420687	1, 1+2	2	47123921	47124013	GATA	HGDP	GATA174G01_2	Y
MSH2	1, 2, 1+2	2	47639587	47639594	A	MSI		N
trf420870_BAT26	1, 2, 1+2	2	47641559	47641586	A	MSI		N
MSH6_1	1, 2, 1+2	2	48025856	48025863	A	MSI		N
MSH6_2	1, 2, 1+2	2	48030639	48030647	C	MSI		N
trf421837	1, 1+2	2	50833744	50833775	AAT	HGDP	D2S1352	Y
trf421953_D2S123	1, 2, 1+2	2	51288512	51288554	CA	MSI		Y
trf422030	2, 1+2	2	51572586	51572630	TATACATAATATATTTACTAT	CandidateSTR-SNP		N
trf422114	2, 1+2	2	51795828	51795861	TATTAAATGTCTTCAAT	CandidateSTR-SNP		N
trf422251	2, 1+2	2	52286516	52286554	GTGGGGCCTGGAAGGA	CandidateSTR-SNP		N
trf423552	2, 1+2	2	57331841	57331887	TA	STR-SNP		Y
trf423965	1, 1+2	2	58834398	58834450	TATC	HGDP	GATA10H05_2	Y
trf424361	1, 1+2	2	60478573	60478631	TAGA	HGDP	GATA130A05M_2	Y
trf424750	2, 1+2	2	61608335	61608401	AATAAAAAAAAAAAAA	CandidateSTR-SNP		N
trf424961	2, 1+2	2	62059401	62059434	CAACAACAACAAAAAAC	CandidateSTR-SNP		N
trf425756	2, 1+2	2	64791748	64791773	AAAAAAT	CandidateSTR-SNP		N
trf425758	2, 1+2	2	64802819	64802880	TATATGTGTGTGTG	CandidateSTR-SNP		N
trf426057	2	2	65757321	65757363	AAAC	STR-SNP		Y
trf426126	2, 1+2	2	65938668	65938695	TGCACATGGGTG	CandidateSTR-SNP		N
trf426653	2, 1+2	2	68071153	68071209	AGGG	STR-SNP		Y
trf426672	2, 1+2	2	68121247	68121279	CA	STR-SNP		Y
trf426830	2, 1+2	2	68599809	68599839	ATGCTACACACACAC	CandidateSTR-SNP		N
trf427063	2, 1+2	2	69410700	69410731	T	Homo-SNP		N
trf427551	2, 1+2	2	70867941	70867966	A	Homo-SNP		N
trf427567	2, 1+2	2	70914725	70914765	AAAC	STR-SNP		Y
trf427596	2	2	71053501	71053526	AATTA	STR-SNP		Y
trf428242	1, 1+2	2	73139246	73139310	TAGA	HGDP	D2S1394	Y
trf428834	2, 1+2	2	75042983	75043023	AC	STR-SNP		Y
trf429186	2, 1+2	2	76444649	76444675	GT	STR-SNP		Y
trf429300	2	2	76921182	76921216	GT	STR-SNP		Y
trf429301	2, 1+2	2	76921699	76921738	TCTTTCTCTTTTCTTAATT	CandidateSTR-SNP		N
trf429369	2, 1+2	2	77169800	77169830	TG	STR-SNP		Y
trf429380	1, 1+2	2	77206822	77206850	GATA	HGDP	GATA70F12M_2	Y
trf429396	2, 1+2	2	77276248	77276284	TA	STR-SNP		Y
trf429498	2, 1+2	2	77548694	77548719	AAAGA	STR-SNP		Y
trf429835	1, 1+2	2	78516393	78516458	TTA	HGDP	ATA16D09_2	Y
trf430260	2, 1+2	2	80204348	80204382	CA	STR-SNP		Y
trf430743	2, 1+2	2	82049490	82049525	AGAACTATGTGAGACAT	CandidateSTR-SNP		N
trf431349	2, 1+2	2	83728430	83728454	AC	STR-SNP		Y
trf431677	1, 1+2	2	85075452	85075545	GATA	HGDP	D2S1790	Y
trf431856	2, 1+2	2	85506516	85506547	TAAAAATAAATAAA	CandidateSTR-SNP		N
trf432074	2	2	86198354	86198398	AT	STR-SNP		Y
trf435691	2, 1+2	2	99537516	99537559	TCCCAGAACCTTCTCAACAAGG	CandidateSTR-SNP		N
trf435913	2, 1+2	2	100288640	100288694	CA	STR-SNP		Y
trf436177	2, 1+2	2	101337513	101337544	TGGTAATATACAATAA	CandidateSTR-SNP		N
trf436216	2, 1+2	2	101595964	101595990	T	Homo-SNP		N
trf436218	2, 1+2	2	101599431	101599462	TGTTTTTTGTTT	CandidateSTR-SNP		N
trf436462	2, 1+2	2	102294497	102294560	TATTTATATATGGTATA	CandidateSTR-SNP		N
trf436540	1, 1+2	2	102572128	102572190	TATC	HGDP	D2S2972	Y
trf436547	2, 1+2	2	102588216	102588256	GT	STR-SNP		Y
nc-IL1R2	1, 1+2	2	102626435	102626443	C	MSI		N
trf436919	1, 1+2	2	103956968	103957047	TCTA	HGDP	GATA148G10P_2	Y
trf437639	2, 1+2	2	106382243	106382289	GT	STR-SNP		Y
trf438004	2, 1+2	2	107501362	107501390	AT	STR-SNP		Y
trf438349	2, 1+2	2	108568299	108568347	CT	STR-SNP		Y
trf438368	2, 1+2	2	108628620	108628654	GT	STR-SNP		Y
trf438493	2, 1+2	2	109064492	109064527	TGTGTGTGTATACA	CandidateSTR-SNP		N
trf438683	2, 1+2	2	109595875	109595955	CA	STR-SNP		Y
trf438794	2	2	110016905	110016938	CACATGCACACACATAC	CandidateSTR-SNP		N
trf438828	2, 1+2	2	110253054	110253086	T	Homo-SNP		N
trf439401	2, 1+2	2	112424401	112424451	GTGGTGGTGATG	CandidateSTR-SNP		N
trf439794	2, 1+2	2	113575214	113575288	AG	STR-SNP		Y
trf439922	2, 1+2	2	114014207	114014231	TG	STR-SNP		Y
SLC35F5	1, 2, 1+2	2	114500276	114500286	A	MSI		N
trf440371	2, 1+2	2	115421245	115421273	AG	STR-SNP		Y
trf440876	2, 1+2	2	117233716	117233757	GAAGAAAGAAAG	CandidateSTR-SNP		N
trf440892	2	2	117270831	117270870	ATATATATACACACACAC	CandidateSTR-SNP		N
trf441579	2, 1+2	2	119646323	119646360	TATACACATATA	CandidateSTR-SNP		N
trf441618	1	2	119774294	119774397	AGAT	HGDP	GATA139A04P_2	N
trf442276	2, 1+2	2	121896350	121896406	ACACATATATAT	CandidateSTR-SNP		N
trf442714	2, 1+2	2	123257914	123257974	CCTT	STR-SNP		Y
trf443649	1, 1+2	2	126186764	126186808	ATAG	HGDP	D2S1328	Y
trf443704	2, 1+2	2	126390481	126390516	T	Homo-SNP		N
trf443706	2, 1+2	2	126404299	126404349	AT	STR-SNP		Y
trf443785	2, 1+2	2	126648667	126648697	TG	STR-SNP		Y
trf444045	2, 1+2	2	127576927	127576962	T	Homo-SNP		N
trf444353	2	2	128508224	128508252	A	Homo-SNP		N
trf444975	1, 1+2	2	130263432	130263484	TAGA	HGDP	TAGA002M_2	Y
trf445889	2	2	132795845	132795882	GCGGGGGCAAAAAGCA	CandidateSTR-SNP		N
trf447430	2, 1+2	2	137968901	137968935	AC	STR-SNP		Y
trf447591	2	2	138477931	138477955	TG	STR-SNP		Y
trf448130	2, 1+2	2	140506362	140506410	AC	STR-SNP		Y
trf448180	2, 1+2	2	140705624	140705697	GGAA	STR-SNP		Y
trf448232	2, 1+2	2	140838030	140838065	TTTTCCACATATATATA	CandidateSTR-SNP		N
trf448308	2	2	141087768	141087810	AAT	STR-SNP		Y
trf448520	2, 1+2	2	141768640	141768666	AG	STR-SNP		Y
trf448640	2, 1+2	2	142188711	142188741	AAAT	STR-SNP		Y
trf448822	2, 1+2	2	142906638	142906664	TG	STR-SNP		Y
trf449194	2, 1+2	2	144174398	144174428	CCCCCACG	CandidateSTR-SNP		N
trf449635	2, 1+2	2	145815179	145815206	T	Homo-SNP		N
trf450313	1, 1+2	2	148210143	148210207	AGGA	HGDP	D2S1399	Y
trf450352	2, 1+2	2	148365763	148365799	AGAC	STR-SNP		Y
trf450931	2, 1+2	2	150760939	150760969	GGCATTTGCTT	CandidateSTR-SNP		N
trf451304	1, 1+2	2	152141870	152141937	AGAT	HGDP	AGAT093_2	Y
trf451617	2, 1+2	2	153184720	153184768	TTTA	STR-SNP		Y
trf451856	2, 1+2	2	154178486	154178512	TG	STR-SNP		Y
trf451968	2	2	154718053	154718096	T	Homo-SNP		N
trf451978	2, 1+2	2	154741369	154741397	AC	STR-SNP		Y
trf452312	1, 1+2	2	155944439	155944508	ATAG	HGDP	GATA63F01_2	Y
trf452768	2	2	157606481	157606517	GT	STR-SNP		Y
trf453147	2, 1+2	2	159150460	159150514	CCCCCCTCCCTCCCTCCCTCCCTCC	CandidateSTR-SNP		N
trf453211	1, 1+2	2	159558975	159559026	AAT	HGDP	D2S1353	Y
trf453524	2	2	160704579	160704605	TA	STR-SNP		Y
trf453584	2, 1+2	2	160872993	160873043	GAGGAGAGAGAGAGAGGAGAAAGA	CandidateSTR-SNP		N
trf453934	1, 1+2	2	162464179	162464235	TATC	HGDP	GATA126A06M_2	Y
trf454055	2, 1+2	2	162971201	162971233	TTTTATTTTAATT	CandidateSTR-SNP		N
trf454299	2, 1+2	2	163982828	163982866	TA	STR-SNP		Y
GRB14	1, 2, 1+2	2	165365287	165365296	T	MSI		N
trf454675	2, 1+2	2	165581611	165581647	AT	STR-SNP		Y
trf454770	2, 1+2	2	165876799	165876849	TCTTTCTTTCTCTCTCTCTCG	CandidateSTR-SNP		N
trf454924	2, 1+2	2	166377200	166377231	TATC	STR-SNP		Y
trf455064	2, 1+2	2	166907123	166907147	TA	STR-SNP		Y
trf455087	2	2	167001652	167001683	T	Homo-SNP		N
trf455155	2, 1+2	2	167167840	167167886	TA	STR-SNP		Y
trf455231	2, 1+2	2	167400035	167400075	GGGAAGGAAGGAAGGAAGGGA	CandidateSTR-SNP		N
trf455597	2, 1+2	2	169026141	169026171	GT	STR-SNP		Y
D2S1776	1, 2, 1+2	2	169645402	169645446	AGAT	etc		Y
trf456822	2, 1+2	2	172907732	172907783	TGTGTACACATATATGTGTA	CandidateSTR-SNP		N
trf456968	2, 1+2	2	173371540	173371568	AC	STR-SNP		Y
trf457774	1, 1+2	2	176173474	176173553	ATCT	HGDP	GATA194A05M_2	Y
trf457931	2, 1+2	2	176848651	176848696	AAATTAAATGTTAAAAAAAAAA	CandidateSTR-SNP		N
trf458331	2, 1+2	2	178443771	178443805	CA	STR-SNP		Y
trf459557	2, 1+2	2	183500401	183500427	TC	STR-SNP		Y
trf459906	1, 1+2	2	184992526	184992582	ATCT	HGDP	D2S1391	Y
trf460217	2, 1+2	2	186030904	186030938	TATC	STR-SNP		Y
trf460538	2, 1+2	2	187041059	187041103	TG	STR-SNP		Y
trf460662	2, 1+2	2	187513645	187513716	TATATATATACATTTG	CandidateSTR-SNP		N
trf460668	2, 1+2	2	187532943	187532970	T	Homo-SNP		N
trf461625	2, 1+2	2	191219020	191219055	AATAGATTGGGTCGCT	CandidateSTR-SNP		N
trf461843	1, 1+2	2	191990197	191990231	ATT	HGDP	ATA29E07M_2	Y
trf462014	2, 1+2	2	192579173	192579239	AT	STR-SNP		Y
trf462037	2, 1+2	2	192621134	192621178	GA	STR-SNP		Y
trf462514	2, 1+2	2	194259423	194259458	TATATATTTA	CandidateSTR-SNP		N
trf463727	2, 1+2	2	198370280	198370322	ATATATATG	CandidateSTR-SNP		N
trf464132	1, 1+2	2	199704074	199704146	ATAG	HGDP	GATA149B10M_2	Y
trf464835	2, 1+2	2	202255103	202255138	AAAAATACAA	CandidateSTR-SNP		N
trf464905	2	2	202513800	202513834	AC	STR-SNP		Y
nc-BMPR2	1, 1+2	2	203427559	203427570	A	MSI		N
trf465426	2, 1+2	2	203765576	203765623	ATACACACATAAAA	CandidateSTR-SNP		N
trf465480	2, 1+2	2	203903853	203903893	TTGTC	STR-SNP		Y
trf466619	2, 1+2	2	207539880	207539922	ATATATATTTAA	CandidateSTR-SNP		N
trf466970	2, 1+2	2	208911407	208911441	TTGGCCAGGCTGGTCTC	CandidateSTR-SNP		N
trf467156	2, 1+2	2	209501449	209501501	TATATACGTA	CandidateSTR-SNP		N
trf467612	2, 1+2	2	211367109	211367149	TATATATATGTATAT	CandidateSTR-SNP		N
trf468028	2	2	212867788	212867823	AG	STR-SNP		Y
trf468476	1, 1+2	2	214579937	214579992	ATCT	HGDP	D2S2944	Y
trf468578	2, 1+2	2	214906612	214906687	TATATATAGTCTGTGTATATATTAT	CandidateSTR-SNP		N
trf468625	2, 1+2	2	215042695	215042735	TA	STR-SNP		Y
trf469741	1, 1+2	2	218576654	218576706	AGAT	HGDP	D2S434	Y
D2S1338	1, 2, 1+2	2	218879581	218879673	GGAA	CODIS		Y
SLC4A3_1	1	2	220494110	220494117	C	MSI		N
SLC4A3_2	1, 1+2	2	220502412	220502419	C	MSI		N
trf470439	2, 1+2	2	220670107	220670152	CATATGTATGTATACA	CandidateSTR-SNP		N
trf470508	2, 1+2	2	220980649	220980702	CT	STR-SNP		Y
trf470674	2, 1+2	2	221458103	221458158	GTTTAAGGCACCCCACAACTCAAAA	CandidateSTR-SNP		N
trf470791	2, 1+2	2	221838379	221838421	TA	STR-SNP		Y
trf470833	2, 1+2	2	221996880	221996930	GA	STR-SNP		Y
trf470925	2, 1+2	2	222343443	222343470	CTATCTGC	CandidateSTR-SNP		N
trf471165	2, 1+2	2	223046104	223046136	TA	STR-SNP		Y
trf471835	2, 1+2	2	225101389	225101423	TGTATATATATA	CandidateSTR-SNP		N
trf471890	2, 1+2	2	225285999	225286056	TATATATATATACACATATATATG	CandidateSTR-SNP		N
trf472306	2, 1+2	2	226375489	226375522	TG	STR-SNP		Y
trf472538_trf472539_trf472540_trf472541	1, 1+2	2	227029672	227029750	ATAG	HGDP	D2S1363	N
trf472903	2, 1+2	2	228263704	228263753	GAAG	STR-SNP		Y
trf473046	2, 1+2	2	228605904	228605955	GCAGTGAGCTGAGATGGCGCCATT	CandidateSTR-SNP		N
trf473480	2, 1+2	2	229978102	229978138	TATATATATTTATA	CandidateSTR-SNP		N
trf473524	2, 1+2	2	230087571	230087617	CA	STR-SNP		Y
trf473626	2, 1+2	2	230461635	230461672	CACATG	CandidateSTR-SNP		N
trf473923	2	2	231483709	231483748	AGGG	STR-SNP		Y
trf474159	2, 1+2	2	232102494	232102528	T	Homo-SNP		N
trf474197	1, 1+2	2	232206323	232206390	ATAG	HGDP	D2S427	Y
trf474541	2, 1+2	2	232751108	232751136	AC	STR-SNP		Y
trf475507	2, 1+2	2	235507377	235507426	TAAATA	CandidateSTR-SNP		N
trf475710	1, 1+2	2	236019602	236019662	CTAT	HGDP	GATA23A02_2	Y
trf475738	2, 1+2	2	236071718	236071742	GAGACA	STR-SNP		Y
trf475768	2, 1+2	2	236180979	236181017	CACACACGCACATACATG	CandidateSTR-SNP		N
trf475972	2, 1+2	2	236672644	236672706	CCGTGCGTGGCTGTGAC	CandidateSTR-SNP		N
trf476010	2, 1+2	2	236792672	236792742	AAATGCAGACATTCTACCCTTGATA	CandidateSTR-SNP		N
trf476288	2, 1+2	2	237567080	237567125	CCTT	STR-SNP		Y
trf476474	1, 1+2	2	238078535	238078579	GATA	HGDP	D2S2968	Y
trf477308	2, 1+2	2	240042289	240042329	GGGGGAGGGAAATGGGGGGGC	CandidateSTR-SNP		N
trf477517	2, 1+2	2	240435041	240435083	GCCTGCCTGCTCCCCCTTC	CandidateSTR-SNP		N
trf478493	2, 1+2	2	242305519	242305554	AT	STR-SNP		Y
trf478502	1, 1+2	2	242348433	242348493	AGAT	HGDP	AGAT021_2	Y
trf478588	2, 1+2	2	242473168	242473193	GCTGGAGTCA	CandidateSTR-SNP		N
trf478821	1, 1+2	2	242866551	242866585	AC	HGDP	D2S2986	Y
trf530145	2, 1+2	3	1069494	1069546	TCCT	STR-SNP		Y
trf530295	2, 1+2	3	1514473	1514505	AC	STR-SNP		Y
trf530387	2, 1+2	3	1859253	1859283	TTTATATATATATAT	CandidateSTR-SNP		N
trf530593	1, 1+2	3	2700627	2700694	AC	HGDP	D3S3630	Y
trf530614	2, 1+2	3	2787770	2787794	AC	STR-SNP		Y
trf530632	2, 1+2	3	2840050	2840094	ATCT	STR-SNP		Y
trf530646	2, 1+2	3	2932281	2932317	TTGCATTAAAACCATT	CandidateSTR-SNP		N
trf530664	2, 1+2	3	3020497	3020527	CTCTGCCATCCTCCC	CandidateSTR-SNP		N
trf530722_trf530723_trf530724	1, 1+2	3	3296580	3296660	TATC	HGDP	TATC046_3	Y
trf530829	2, 1+2	3	3771137	3771172	AC	STR-SNP		Y
trf530843	2, 1+2	3	3831125	3831196	TATATATATATATATATATATGCTT	CandidateSTR-SNP		N
trf530887	1, 1+2	3	4049154	4049208	AC	HGDP	D3S1560	Y
trf530916	2, 1+2	3	4193042	4193103	ATATATATATATACATGTGTGTAT	CandidateSTR-SNP		N
trf530947	1, 1+2	3	4313150	4313202	ATAG	HGDP	GATA131D09_3	Y
trf531157	2, 1+2	3	5056426	5056464	GAAGAGAGAGACAC	CandidateSTR-SNP		N
trf531367	2	3	5700670	5700715	TCCGGAGTTATTCGTTCCTCCCA	CandidateSTR-SNP		N
trf532746	1	3	10363377	10363440	ATCT	HGDP	ATCT053P_3	Y
trf533085	2, 1+2	3	11493344	11493393	AC	STR-SNP		Y
trf533134	2, 1+2	3	11668675	11668705	AC	STR-SNP		Y
trf533283	1, 1+2	3	12009085	12009146	TCTA	HGDP	GATA178C11M_3	Y
trf533650	2	3	13195938	13195976	AT	STR-SNP		Y
trf533957	2, 1+2	3	14014631	14014698	GGTGACTCAGGTCAGAGCAGGTGAC	CandidateSTR-SNP		N
trf534146	2, 1+2	3	14645511	14645549	CA	STR-SNP		Y
trf534158	2, 1+2	3	14726946	14726988	CT	STR-SNP		Y
trf534553	2, 1+2	3	16001379	16001419	AC	STR-SNP		Y
trf534609	2, 1+2	3	16245050	16245096	CA	STR-SNP		Y
trf534731	2, 1+2	3	16725608	16725640	GATCAAAGTATA	CandidateSTR-SNP		N
trf535619	2	3	20148507	20148542	T	Homo-SNP		N
trf536073	1, 1+2	3	21949588	21949665	TATC	HGDP	D3S3038	Y
trf536258	2, 1+2	3	22718794	22718830	CCCTCTTCAGTGCCTCTT	CandidateSTR-SNP		N
trf536390	2, 1+2	3	23198774	23198801	TTATGTAAGATAAT	CandidateSTR-SNP		N
trf536592	2, 1+2	3	23978823	23978864	GAAAAA	STR-SNP		Y
trf538029	2, 1+2	3	29969702	29969726	AC	STR-SNP		Y
trf538058	2, 1+2	3	30076197	30076235	AAGGG	STR-SNP		Y
trf538248	2, 1+2	3	30870694	30870737	TGATTTTCTTTTTATTCCTG	CandidateSTR-SNP		N
trf538252	2, 1+2	3	30904519	30904574	CACACACACACACACACACA	CandidateSTR-SNP		N
trf538292	2, 1+2	3	31094852	31094895	AATTTCAATCATATAGCAAAAT	CandidateSTR-SNP		N
trf538301	2, 1+2	3	31168477	31168508	TTTTCAACTTAACA	CandidateSTR-SNP		N
trf538545	2, 1+2	3	32037901	32037949	TTCTCAACCTCTAAATATGAGCCA	CandidateSTR-SNP		N
trf538569	2, 1+2	3	32102269	32102301	AAACCCCATCTCTACT	CandidateSTR-SNP		N
trf538591	1, 1+2	3	32165283	32165344	AGAT	HGDP	D3S2432	Y
trf538634	2, 1+2	3	32340339	32340389	TATATACACACACACATAT	CandidateSTR-SNP		N
nc-CMTM6	1, 1+2	3	32522862	32522872	A	MSI		N
trf538818	2	3	32824883	32824917	CA	STR-SNP		Y
trf539287	2, 1+2	3	34271218	34271273	TATATATAATATAAGGTATA	CandidateSTR-SNP		N
trf539400	1, 1+2	3	34624420	34624485	TAGA	HGDP	D3S1768	Y
trf539417	2, 1+2	3	34712632	34712669	CATAACATACTTAAAGTC	CandidateSTR-SNP		N
trf539568	2, 1+2	3	35265112	35265146	GT	STR-SNP		Y
trf539763	2, 1+2	3	36143087	36143121	AC	STR-SNP		Y
MLH1	1, 2, 1+2	3	37059065	37059073	AC	MSI		N
trf540436	2, 1+2	3	38621372	38621410	CA	STR-SNP		Y
trf540645	2, 1+2	3	39479991	39480016	AAAGA	STR-SNP		Y
CTNNB1	1, 2, 1+2	3	41278163	41278171	CT	MSI		N
trf541424	2, 1+2	3	42373958	42374002	AC	STR-SNP		Y
D3S1358	1, 2, 1+2	3	45582240	45582292	TATC	CODIS		Y
trf542796	2, 1+2	3	47476959	47477007	AC	STR-SNP		Y
trf543025	2	3	48071494	48071552	ATATATAATATATGTATTATATATT	CandidateSTR-SNP		N
trf544686	1, 1+2	3	52311081	52311117	AAT	HGDP	TAT024Z_3	Y
trf544761	2, 1+2	3	52605872	52605904	A	Homo-SNP		N
nc-GNL3	1, 1+2	3	52728312	52728322	T	MSI		N
trf545335	2, 1+2	3	54770167	54770200	AC	STR-SNP		Y
trf545458	2, 1+2	3	55268512	55268545	TTCCCTTCCTTCTGGC	CandidateSTR-SNP		N
trf545688	1, 1+2	3	56137771	56137815	TATC	HGDP	GATA87B02_3	Y
trf545925	2, 1+2	3	56750569	56750604	TTGGCCAGGCTGGTCTCT	CandidateSTR-SNP		N
trf546111	2, 1+2	3	57404092	57404120	A	Homo-SNP		N
trf546674	1, 1+2	3	58981701	58981749	ATCT	HGDP	D3S1766	Y
trf546801	2, 1+2	3	59418049	59418076	GTCTTGAACTCCT	CandidateSTR-SNP		N
trf547123	2, 1+2	3	60771629	60771667	AC	STR-SNP		Y
trf547124	2, 1+2	3	60774840	60774869	ATATGTATATATAG	CandidateSTR-SNP		N
trf547241	2, 1+2	3	61196472	61196499	CTGCACCCACTGTC	CandidateSTR-SNP		N
trf547484	2, 1+2	3	62055311	62055359	TC	STR-SNP		Y
trf547591	1, 1+2	3	62507770	62507831	TCTA	HGDP	AGAT128_3	Y
trf548074	2, 1+2	3	64526651	64526676	CAATGTG	CandidateSTR-SNP		N
trf548118	1, 1+2	3	64756356	64756388	GT	HGDP	D3S3644	Y
trf548213	2, 1+2	3	65174241	65174277	CACACACACGCACT	CandidateSTR-SNP		N
trf548359	2, 1+2	3	65698166	65698206	TTGTTTTTGTTG	CandidateSTR-SNP		N
trf548838	2, 1+2	3	67549545	67549581	AACACAGTGAAATAATTA	CandidateSTR-SNP		N
trf548951	1, 1+2	3	68018727	68018757	AAC	HGDP	AAC023_3	Y
trf548973	2, 1+2	3	68114890	68114916	TA	STR-SNP		Y
trf549697	2, 1+2	3	71231653	71231683	TG	STR-SNP		Y
trf549738	2, 1+2	3	71395022	71395049	A	Homo-SNP		N
trf550782	2, 1+2	3	75276876	75276911	ATCTTTTTTTTTCTTTTT	CandidateSTR-SNP		N
trf551536	1, 1+2	3	77516738	77516808	TATC	HGDP	GATA146D07_3	Y
trf552284	2, 1+2	3	80031520	80031573	CTTCCCTCCCTTCCCTGA	CandidateSTR-SNP		N
trf552303	2, 1+2	3	80064669	80064715	CTAT	CandidateSTR-SNP		N
trf553107	2, 1+2	3	82624537	82624588	TATGTGTGTGTGTGTGTG	CandidateSTR-SNP		N
trf553199	2, 1+2	3	82954323	82954378	AG	STR-SNP		Y
trf554104	2, 1+2	3	85564710	85564756	TACAGGAGAGTGCCACCACGCCC	CandidateSTR-SNP		N
D3S4529	1, 2, 1+2	3	85751008	85751060	AGAT	etc		Y
trf554203	1, 1+2	3	85852632	85852684	AGAT	HGDP	D3S4529	Y
trf555012	2, 1+2	3	88710526	88710564	AT	STR-SNP		Y
trf555714	2, 1+2	3	94060347	94060400	ATATATATAAATA	CandidateSTR-SNP		N
trf555912	2, 1+2	3	94850627	94850671	TA	STR-SNP		Y
trf556061	2	3	95314144	95314192	CATCTGGAGTTGTTCATTCCTCC	CandidateSTR-SNP		N
trf556238	2, 1+2	3	95884183	95884236	AC	CandidateSTR-SNP		N
trf556467	2, 1+2	3	96713576	96713606	AG	STR-SNP		Y
trf556702	1, 1+2	3	97745446	97745491	TCA	HGDP	ATC3D09_3	Y
trf556734	2	3	97914127	97914158	TTTCTTGTTTCTCACT	CandidateSTR-SNP		N
trf557439	2, 1+2	3	100588174	100588200	T	Homo-SNP		N
RG9MTD1	1, 2, 1+2	3	101284008	101284018	A	MSI		N
trf557755	2	3	101758895	101758923	GACAGTGGGTGCAG	CandidateSTR-SNP		N
trf557841	1, 1+2	3	102175370	102175438	TCTA	HGDP	GATA68D03_3	Y
trf558219	2, 1+2	3	103456983	103457008	A	Homo-SNP		N
trf559225	1, 1+2	3	106990013	106990075	AGAT	HGDP	D3S3045	Y
trf559844	2	3	109625821	109625871	AT	STR-SNP		Y
trf559984	2, 1+2	3	110152375	110152439	TATATTACATATGATATTAGATATA	CandidateSTR-SNP		N
trf560174	2, 1+2	3	111036141	111036172	TACATATATGTGTGTG	CandidateSTR-SNP		N
trf560189	1, 1+2	3	111074196	111074226	ATC	HGDP	ATC4D07_3	Y
trf560340	2, 1+2	3	111731101	111731157	CCTT	STR-SNP		Y
trf560386	2, 1+2	3	111930195	111930224	GGACAGTGGGTGCA	CandidateSTR-SNP		N
ZBTB20	1, 2, 1+2	3	114058002	114058009	G	MSI		N
trf561856	2, 1+2	3	117332749	117332799	AC	STR-SNP		Y
trf561866	2, 1+2	3	117375157	117375193	AGAAGCCAAGG	CandidateSTR-SNP		N
trf561876	1, 1+2	3	117402416	117402476	TATC	HGDP	D3S2460	Y
trf561921	2, 1+2	3	117535390	117535422	TG	STR-SNP		Y
trf561967	2, 1+2	3	117785272	117785333	TATATATG	CandidateSTR-SNP		N
trf562221	2	3	118898168	118898246	GAGAGAGAGAGAGG	CandidateSTR-SNP		N
trf562234	2, 1+2	3	118950541	118950593	ATTTTTAATAATTTTTAT	CandidateSTR-SNP		N
trf562713	1	3	120892170	120892206	ATA	HGDP	D3S4523	Y
trf563003	2, 1+2	3	121644573	121644629	TA	STR-SNP		Y
trf563759	2, 1+2	3	124214812	124214860	TA	STR-SNP		Y
trf563781	2	3	124282867	124282913	AAAATTAAAAAAATTAGCTGGG	CandidateSTR-SNP		N
trf564062	2, 1+2	3	125214094	125214122	TA	STR-SNP		Y
trf564150	2, 1+2	3	125399463	125399517	AGGCCCCAGGTGAACATC	CandidateSTR-SNP		N
trf564807	2, 1+2	3	127157279	127157307	TATT	STR-SNP		Y
MBD4	1, 2, 1+2	3	129155547	129155557	T	MSI		N
ASTE1	1, 2, 1+2	3	130733046	130733057	T	MSI		N
trf566177	2, 1+2	3	131376548	131376586	TG	STR-SNP		Y
trf567704	2, 1+2	3	136966755	136966786	AG	STR-SNP		Y
PIK3CB_1	1, 2, 1+2	3	138382755	138382762	T	MSI		N
PIK3CB_2	1, 2, 1+2	3	138413709	138413716	G	MSI		N
trf568313	1, 1+2	3	139188500	139188577	ATCT	HGDP	D3S1764	Y
trf568499	1, 1+2	3	140025690	140025723	TTA	HGDP	ATA85B10P_3	Y
trf568749	2, 1+2	3	140985472	140985530	GAGAGGGAGAGACAGAGGGAGAGAG	CandidateSTR-SNP		N
ATR	1, 2, 1+2	3	142274739	142274749	T	MSI		N
trf569670	2, 1+2	3	144254676	144254717	AT	STR-SNP		Y
trf569819	2, 1+2	3	144687083	144687114	AGATAGATAGATAGAG	CandidateSTR-SNP		N
trf569962	2, 1+2	3	145235981	145236021	ATATATGTGTAT	CandidateSTR-SNP		N
trf570157	2, 1+2	3	145941642	145941700	AATATATATTT	CandidateSTR-SNP		N
trf570343	2	3	146658057	146658082	TAGAGAGACAGAA	CandidateSTR-SNP		N
trf570910	2, 1+2	3	148543849	148543888	TCATATCTTACACTAAAGAC	CandidateSTR-SNP		N
trf571034	2, 1+2	3	148995541	148995570	AGATTAGGATAGGA	CandidateSTR-SNP		N
trf571372	1, 1+2	3	150163103	150163145	AAT	HGDP	AAT071_3	Y
trf571809	2, 1+2	3	151550725	151550760	AGGAGGAGCAAC	CandidateSTR-SNP		N
trf573385	2, 1+2	3	156934438	156934462	TTTA	STR-SNP		Y
trf573681	2, 1+2	3	158092948	158092990	TTA	STR-SNP		Y
trf573741	2, 1+2	3	158290258	158290299	GAGGAGGATTTAGGGGCTG	CandidateSTR-SNP		N
trf573762	2, 1+2	3	158344337	158344381	TAATATAAAACT	CandidateSTR-SNP		N
nc-KPNA4	1, 1+2	3	160219060	160219105	A	MSI		N
trf574547	2, 1+2	3	161635649	161635674	ATTATACAAGCAT	CandidateSTR-SNP		N
trf574564	2, 1+2	3	161750004	161750028	AC	STR-SNP		Y
trf574726	2, 1+2	3	162246944	162246986	AC	STR-SNP		Y
trf574807	2, 1+2	3	162471642	162471672	TATTTT	STR-SNP		Y
trf574909	2, 1+2	3	162794595	162794631	A	Homo-SNP		N
trf574947	2, 1+2	3	162903790	162903848	AGGA	STR-SNP		Y
trf575092	2, 1+2	3	163287234	163287285	TTTAGAAAATAATTATCAGAAAATT	CandidateSTR-SNP		N
trf575136	2, 1+2	3	163411648	163411694	TA	STR-SNP		Y
trf575269	2, 1+2	3	163904242	163904266	AAATAA	STR-SNP		Y
trf575295	1, 1+2	3	164057254	164057284	TAT	HGDP	ATA21H07M_3	Y
trf575312	2, 1+2	3	164096892	164096942	ACACACACACATATAT	CandidateSTR-SNP		N
trf575346	2	3	164187175	164187206	AATAAACCATCCTAGA	CandidateSTR-SNP		N
trf575353	2, 1+2	3	164222800	164222830	TG	STR-SNP		Y
trf575682	2, 1+2	3	165168809	165168847	ACATATATGACATTATACA	CandidateSTR-SNP		N
trf575912	2, 1+2	3	165990660	165990704	TACACATATATACA	CandidateSTR-SNP		N
trf576235	1, 1+2	3	167239751	167239807	AGAT	HGDP	D3S1763	Y
trf576705	2, 1+2	3	168955398	168955423	A	Homo-SNP		N
trf576760	2, 1+2	3	169241698	169241748	ATATATATGTGTGTAT	CandidateSTR-SNP		N
trf577325	2, 1+2	3	171338508	171338532	TC	STR-SNP		Y
trf577358	2, 1+2	3	171441868	171441895	ATAATACTGCTATT	CandidateSTR-SNP		N
trf577455_D3S3053	1, 2, 1+2	3	171750964	171751000	GATA	HGDP	GATA92B06P_3	Y
trf577468	2	3	171802260	171802289	ATACACACACACAC	CandidateSTR-SNP		N
trf577701	2, 1+2	3	172678859	172678915	CTTC	STR-SNP		Y
trf578207	2, 1+2	3	174389719	174389752	TGA	STR-SNP		Y
trf578260	2	3	174587868	174587903	GTGTGTGTGTATGA	CandidateSTR-SNP		N
trf578340	2, 1+2	3	174823299	174823334	TATAAATTCATATTTT	CandidateSTR-SNP		N
PIK3CA	1, 2, 1+2	3	178919193	178919200	A	MSI		N
nc-NDUFB5	1, 1+2	3	179344053	179344067	T	MSI		N
trf580438	2	3	181547461	181547530	ATATATATAATATGTAAATAA	CandidateSTR-SNP		N
trf580683	2, 1+2	3	182354283	182354319	CA	STR-SNP		Y
trf580783	2	3	182584632	182584694	ATAAATAAAAATATAT	CandidateSTR-SNP		N
ABCC5	1, 1+2	3	183665256	183665265	A	MSI		N
trf581389	2, 1+2	3	184200605	184200636	CACACACACACGCACG	CandidateSTR-SNP		N
trf582058	2, 1+2	3	186014857	186014893	CA	STR-SNP		Y
trf582179	2, 1+2	3	186432794	186432838	AC	STR-SNP		Y
trf582328	1, 1+2	3	186711344	186711392	TTTA	HGDP	TTTA040_3	Y
trf582341	2, 1+2	3	186755805	186755841	TAAATATTCTTTGAAAAT	CandidateSTR-SNP		N
trf582859	1, 1+2	3	188320811	188320853	AAT	HGDP	ATA57D10M_3	Y
trf583153	2, 1+2	3	189321439	189321469	A	Homo-SNP		N
trf583174	1, 1+2	3	189421216	189421252	ATAG	HGDP	D3S2398	Y
trf583374	2, 1+2	3	190044835	190044870	GAGAGAGAGGAGAG	CandidateSTR-SNP		N
trf583699	2, 1+2	3	191069791	191069820	GGTTTCTTGATACAC	CandidateSTR-SNP		N
trf583874	2, 1+2	3	191761316	191761385	CAATTCAACAATACAGACGTGTGCT	CandidateSTR-SNP		N
trf584133	2, 1+2	3	192652313	192652363	TG	STR-SNP		Y
trf584590	2, 1+2	3	194248673	194248719	TTCTTCTGTTCTTTCCTTCTTTTG	CandidateSTR-SNP		N
trf584718	1, 1+2	3	194614418	194614475	CTAT	HGDP	CTAT012_3	Y
trf584779	2, 1+2	3	194780775	194780809	CTCCCTGGTAG	CandidateSTR-SNP		N
trf585311	2, 1+2	3	195733973	195734014	TGCGTCCCCAGCCCCCTCCCC	CandidateSTR-SNP		N
trf585377	2	3	195844076	195844106	GTTTTTTGTGTTTTT	CandidateSTR-SNP		N
trf585879	1, 1+2	3	197018171	197018211	AC	HGDP	D3S1311	Y
trf586339	1, 1+2	4	115933	115963	TG	HGDP	D4S3360	Y
trf587269	2, 1+2	4	1404359	1404395	CAGCACTGCGAACAGCGC	CandidateSTR-SNP		N
trf587361	2	4	1570501	1570541	CCACCCGCGCCGCCTC	CandidateSTR-SNP		N
FGFR3	1, 2, 1+2	4	1806180	1806187	C	MSI		N
trf587894	1	4	2752124	2752168	ATT	HGDP	AAT246_4	Y
trf588234	2, 1+2	4	3492385	3492426	CATTCATTCCTCCCTTCCCCG	CandidateSTR-SNP		N
trf588349	2, 1+2	4	3588962	3589005	AGGGCCCTCAGAAACAA	CandidateSTR-SNP		N
trf588357	2, 1+2	4	3596775	3596815	TTTA	STR-SNP		Y
trf588359	2, 1+2	4	3600235	3600313	TGTGTGTGAGCAGGTGTGGACATGT	CandidateSTR-SNP		N
trf588402	2	4	3615630	3615683	AC	STR-SNP		Y
trf588419	2, 1+2	4	3635185	3635215	GTTGGGGTCTCTCA	CandidateSTR-SNP		N
trf589143	2, 1+2	4	5459990	5460026	TGCATGGAGCTGAGTCT	CandidateSTR-SNP		N
C4orf6	1, 2, 1+2	4	5527115	5527125	T	MSI		N
trf589512	1, 1+2	4	6484828	6484901	GATA	HGDP	D4S2366	Y
trf589973	2, 1+2	4	7432090	7432122	AAAC	STR-SNP		Y
trf590044	2, 1+2	4	7529137	7529162	GCTGTGACGGGAG	CandidateSTR-SNP		N
trf590168	2, 1+2	4	7678530	7678564	TC	STR-SNP		Y
trf590426	2	4	8213042	8213091	TCTCCCCCTCCCGGTGTCTCCCC	CandidateSTR-SNP		N
trf590768	2	4	8794533	8794568	ACGTGCACATACACA	CandidateSTR-SNP		N
trf591559	2, 1+2	4	11287574	11287631	TATATATACATATATGTGTATATAT	CandidateSTR-SNP		N
trf591825	2, 1+2	4	12239616	12239642	AT	STR-SNP		Y
trf592265	1, 1+2	4	13751019	13751051	AC	HGDP	D4S403	Y
trf592527	2, 1+2	4	14643386	14643416	TG	STR-SNP		Y
trf592608	2, 1+2	4	14906643	14906677	AG	STR-SNP		Y
trf593185	2, 1+2	4	16912160	16912186	T	Homo-SNP		N
trf593328	2, 1+2	4	17439009	17439048	ATGTTCTTCCGCCA	CandidateSTR-SNP		N
trf593841	2, 1+2	4	19164215	19164266	TATATATATACTTTATATGTAGGTG	CandidateSTR-SNP		N
trf594168	2, 1+2	4	20221401	20221431	GGGACAGAACTAACT	CandidateSTR-SNP		N
trf594420	1, 1+2	4	21113648	21113718	TATC	HGDP	NA-D4S-1	Y
trf594427	2, 1+2	4	21135250	21135277	TTAGTAAATGCCAC	CandidateSTR-SNP		N
trf594534	2, 1+2	4	21468696	21468740	AC	STR-SNP		Y
trf594546	2, 1+2	4	21513736	21513770	AGGAAAAAAGGAAGGAA	CandidateSTR-SNP		N
trf594568	2, 1+2	4	21553663	21553698	AAAAAAAAAAAAC	CandidateSTR-SNP		N
trf595015	2, 1+2	4	23291088	23291113	AAAGAAACTTTGC	CandidateSTR-SNP		N
trf595155	2, 1+2	4	23720861	23720918	TATAATTTATATAATATTATGTATT	CandidateSTR-SNP		N
trf595552	2, 1+2	4	24983507	24983531	AT	STR-SNP		Y
trf595583	2, 1+2	4	25086977	25087005	T	Homo-SNP		N
trf596086	2, 1+2	4	26289264	26289297	AGAGAAGAAAAGAAA	CandidateSTR-SNP		N
trf596151	2, 1+2	4	26473242	26473276	TC	STR-SNP		Y
trf596367	1	4	27257920	27257956	ATT	HGDP	D4S2397	Y
trf597126	2, 1+2	4	29736876	29736918	AC	STR-SNP		Y
trf597402	2, 1+2	4	30624877	30624913	CTCTCTCTTGCTCACATT	CandidateSTR-SNP		N
trf597406	2	4	30663164	30663210	AAAAAAATCAAAATTTTACCCCCC	CandidateSTR-SNP		N
D4S2408	1, 2, 1+2	4	31304419	31304455	ATCT	etc		Y
trf598098	2	4	32790599	32790637	AAAAAAGAAAGAAGA	CandidateSTR-SNP		N
trf598723	2, 1+2	4	34928716	34928773	ATATATATACACACACACACAC	CandidateSTR-SNP		N
trf598880	2, 1+2	4	35485753	35485781	AAAAC	STR-SNP		Y
trf598934	1, 1+2	4	35704179	35704207	AGAT	HGDP	D4S2632	Y
trf599550	2, 1+2	4	37802092	37802122	TG	STR-SNP		Y
trf599551	2, 1+2	4	37803660	37803719	AAATATACAGCTAATAATA	CandidateSTR-SNP		N
trf599754	2, 1+2	4	38413485	38413519	AC	STR-SNP		Y
trf599951	2, 1+2	4	38953049	38953077	AC	STR-SNP		Y
trf600069	2, 1+2	4	39282856	39282882	AG	STR-SNP		Y
nc-APBB2	1, 1+2	4	41034523	41034531	G	MSI		N
trf601308	2, 1+2	4	42741583	42741614	AAAC	STR-SNP		Y
trf601715	1, 1+2	4	44178877	44178917	ATCT	HGDP	D4S1627	Y
trf601821	2, 1+2	4	44558789	44558815	TG	STR-SNP		Y
trf601902	2	4	44988518	44988549	AAAAAAG	CandidateSTR-SNP		N
trf601936	2, 1+2	4	45027886	45027930	TCTATATAGATATGTATA	CandidateSTR-SNP		N
trf602513	1, 1+2	4	46927731	46927788	TAT	HGDP	ATA21F01_4	Y
trf602548	2, 1+2	4	47021566	47021594	TC	STR-SNP		Y
trf602568	2, 1+2	4	47044431	47044457	TA	STR-SNP		Y
trf602922	2, 1+2	4	48227713	48227746	TTTCTTTTTT	CandidateSTR-SNP		N
trf603580	2, 1+2	4	53140637	53140665	AT	STR-SNP		Y
trf603586	2, 1+2	4	53179691	53179724	TAATATATTAACA	CandidateSTR-SNP		N
PDGFRA	1, 2, 1+2	4	55161350	55161358	AG	MSI		N
trf604336_BAT25	1, 2, 1+2	4	55598197	55598236	T	MSI		N
KDR	1, 2, 1+2	4	55953854	55953862	AG	MSI		N
CLOCK	1, 2, 1+2	4	56336953	56336962	A	MSI		N
trf604924	2	4	57585623	57585655	ATATACTATATATATG	CandidateSTR-SNP		N
trf605308	2, 1+2	4	58984356	58984390	TGAGCAGATAAATGAAG	CandidateSTR-SNP		N
trf605376	2, 1+2	4	59145333	59145362	TTTATATTATACATC	CandidateSTR-SNP		N
trf605441	2, 1+2	4	59382842	59382870	AC	STR-SNP		Y
trf605629	1, 1+2	4	60021594	60021664	GATA	HGDP	D4S3248	Y
trf605710	2, 1+2	4	60305906	60305930	TG	STR-SNP		Y
trf605819	2, 1+2	4	60664894	60664918	AC	STR-SNP		Y
trf606433	2, 1+2	4	62722322	62722351	T	Homo-SNP		N
trf606679	2, 1+2	4	63511873	63511899	AT	STR-SNP		Y
trf606943	2, 1+2	4	64283348	64283385	AC	STR-SNP		Y
trf607251	2	4	65320147	65320176	T	Homo-SNP		N
trf607303	2, 1+2	4	65536856	65536886	CTCTTCTCTCCTTCT	CandidateSTR-SNP		N
trf607308	2, 1+2	4	65554235	65554276	A	Homo-SNP		N
trf607477	2, 1+2	4	66145267	66145293	GTTTATATTCTTT	CandidateSTR-SNP		N
trf607560	2, 1+2	4	66416972	66416998	TG	STR-SNP		Y
trf608052	1, 1+2	4	68282872	68282940	ATCT	HGDP	D4S2367	Y
trf608322	2, 1+2	4	69283004	69283065	TA	STR-SNP		Y
trf608875	2, 1+2	4	71367925	71367974	ATTTAAATAATATATAGG	CandidateSTR-SNP		N
trf609141	2, 1+2	4	72359371	72359421	CTCTCTCTTTCTCCGTCC	CandidateSTR-SNP		N
trf609886	2, 1+2	4	75272652	75272694	AAC	STR-SNP		Y
trf611073	2, 1+2	4	80088341	80088382	TATACATATA	CandidateSTR-SNP		N
trf611273	1, 1+2	4	80932424	80932520	CTAT	HGDP	D4S3243	Y
trf611300	2, 1+2	4	81120863	81120891	TG	STR-SNP		Y
trf611521	2, 1+2	4	82007767	82007791	ATC	STR-SNP		Y
trf611662	2, 1+2	4	82547942	82548009	TTAGTATATATTATATATTATTAGT	CandidateSTR-SNP		N
trf611696	2, 1+2	4	82624179	82624217	ATATATATACACAC	CandidateSTR-SNP		N
trf611987	2, 1+2	4	83586180	83586219	ACACACACACACAC	CandidateSTR-SNP		N
trf612454	2, 1+2	4	84806370	84806416	AC	STR-SNP		Y
trf613900	2, 1+2	4	89973427	89973475	TTTTA	STR-SNP		Y
trf613913	2, 1+2	4	90029704	90029756	AG	STR-SNP		Y
trf614276	2, 1+2	4	91612657	91612707	TATATTACATGTGTACATATCACAC	CandidateSTR-SNP		N
trf614299	2	4	91703815	91703840	TTTCTTTCTTTTC	CandidateSTR-SNP		N
D4S2364	1, 2, 1+2	4	93517372	93517400	ATTC	etc		Y
trf614895	2, 1+2	4	93963788	93963817	TATATTTCTATCTC	CandidateSTR-SNP		N
trf615352	2, 1+2	4	95770944	95770972	GT	STR-SNP		Y
trf615532	2, 1+2	4	96369378	96369414	GA	STR-SNP		Y
trf615613	2, 1+2	4	96790592	96790624	TATC	STR-SNP		Y
trf616199	2, 1+2	4	99024005	99024051	TATATTAACATGTAA	CandidateSTR-SNP		N
trf616311	1, 1+2	4	99435012	99435060	ATAG	HGDP	D4S1647	Y
trf617012	2, 1+2	4	102346483	102346547	CTC	STR-SNP		Y
trf617809	2, 1+2	4	105042996	105043041	AC	STR-SNP		Y
trf617859	2, 1+2	4	105215900	105215934	GATCTCCACTCACTGCA	CandidateSTR-SNP		N
trf618936	2, 1+2	4	109525696	109525724	AGGG	STR-SNP		Y
trf619085	2, 1+2	4	109947256	109947292	CA	STR-SNP		Y
trf619090	2, 1+2	4	109965244	109965272	GT	STR-SNP		Y
trf619119	2, 1+2	4	110108356	110108384	AC	STR-SNP		Y
EGF_1	1, 2, 1+2	4	110880510	110880518	TG	MSI		N
EGF_2	1, 2, 1+2	4	110883116	110883124	GA	MSI		N
trf619356	1, 1+2	4	110889829	110889865	ATCT	HGDP	D4S2623	Y
EGF_3	1, 2, 1+2	4	110890158	110890166	AG	MSI		N
trf619657	2, 1+2	4	112006817	112006859	ATATCATCATCATCATTAT	CandidateSTR-SNP		N
trf619721	2, 1+2	4	112180586	112180620	TA	STR-SNP		Y
trf619881	2, 1+2	4	112765189	112765255	ATATATACATATATGCATATATAAT	CandidateSTR-SNP		N
trf619939	2, 1+2	4	112963769	112963837	AC	STR-SNP		Y
trf619944	2, 1+2	4	112983651	112983691	AGAGGGAGGGAAAGAC	CandidateSTR-SNP		N
trf619959	2, 1+2	4	113039265	113039325	ACATACATATATATATACACAC	CandidateSTR-SNP		N
trf620061	2, 1+2	4	113449995	113450030	T	Homo-SNP		N
LARP7	1, 2, 1+2	4	113570753	113570761	A	MSI		N
trf620267	2, 1+2	4	114018996	114019022	TG	STR-SNP		Y
trf620355	2, 1+2	4	114365101	114365128	TTCTTCCTTCC	CandidateSTR-SNP		N
trf620542	2, 1+2	4	115156644	115156700	ATATATATGTGTGTGT	CandidateSTR-SNP		N
trf621260	2, 1+2	4	117677187	117677212	T	Homo-SNP		N
trf621322	2	4	117893569	117893596	TCTCTCTCTCTCAT	CandidateSTR-SNP		N
trf621323	2, 1+2	4	117894511	117894549	ATAACCTAGTACCTACAAG	CandidateSTR-SNP		N
trf621325	2, 1+2	4	117901310	117901336	TG	STR-SNP		Y
trf621544	2, 1+2	4	118592604	118592642	ACAATGGAAATTAAATGACC	CandidateSTR-SNP		N
trf621952	2, 1+2	4	120018367	120018399	TATC	STR-SNP		Y
trf622121	2, 1+2	4	120843710	120843745	TCTCTCTGTCCCTC	CandidateSTR-SNP		N
trf622887	1, 1+2	4	123917641	123917679	GGAT	HGDP	GATA30B11_4	Y
trf623255	2	4	125412279	125412304	AGGGGGGAGGGGG	CandidateSTR-SNP		N
trf623667	2, 1+2	4	126843386	126843418	AAAGAAACA	CandidateSTR-SNP		N
trf623731	2, 1+2	4	127075768	127075799	ACACACAGACACAC	CandidateSTR-SNP		N
trf623835	2, 1+2	4	127482422	127482482	TA	CandidateSTR-SNP		N
trf624268	2	4	129019922	129019950	T	Homo-SNP		N
trf624632	1, 1+2	4	130297862	130297895	ATT	HGDP	D4S2394	Y
trf624991	2, 1+2	4	131799939	131799991	TATGATATATAATAT	CandidateSTR-SNP		N
trf625534	2, 1+2	4	133802668	133802693	TTTTTGTTGTTG	CandidateSTR-SNP		N
trf625662	2, 1+2	4	134383353	134383396	GTTCTGTGTAGAGCTTCAAAAAG	CandidateSTR-SNP		N
trf625680	2, 1+2	4	134476080	134476132	AT	STR-SNP		Y
trf625982	2, 1+2	4	135563454	135563512	ACATATATACATAT	CandidateSTR-SNP		N
trf626167	2, 1+2	4	136152287	136152319	TA	STR-SNP		Y
trf626270	2, 1+2	4	136554629	136554672	ACACACACACATATAT	CandidateSTR-SNP		N
trf626616	2, 1+2	4	137816569	137816604	TCTCTTTCTCTCTGTC	CandidateSTR-SNP		N
trf626736	2, 1+2	4	138165809	138165848	TAAATATATGTTTAGAT	CandidateSTR-SNP		N
trf627745	1, 1+2	4	141751543	141751612	TATC	HGDP	D4S1644	Y
trf628201	1, 1+2	4	143501010	143501090	GATA	HGDP	D4S1625	Y
trf628617	2, 1+2	4	145213276	145213315	TATATATATATG	CandidateSTR-SNP		N
trf629845	2, 1+2	4	149809260	149809292	TTTTTCTAAATATCTC	CandidateSTR-SNP		N
FBXW7	1, 2, 1+2	4	153253762	153253770	TC	MSI		N
trf631450	2, 1+2	4	155417533	155417565	GTACTTAGAAATG	CandidateSTR-SNP		N
trf631470	2, 1+2	4	155495440	155495473	ATATATAATT	CandidateSTR-SNP		N
FGA	1, 2, 1+2	4	155508887	155508975	AAAG	CODIS		Y
trf631670	2, 1+2	4	156285712	156285755	TATAATATATACAAT	CandidateSTR-SNP		N
trf632245	1, 1+2	4	158336840	158336893	TATC	HGDP	D4S1629	Y
trf632940	2, 1+2	4	160761968	160762063	TA	STR-SNP		Y
trf633204	2, 1+2	4	161592226	161592250	CCTT	STR-SNP		Y
trf633419	2, 1+2	4	162231855	162231881	TG	STR-SNP		Y
trf633555	2, 1+2	4	162701304	162701346	AATAATTATTGTATAAATA	CandidateSTR-SNP		N
trf633748	2, 1+2	4	163220024	163220050	TA	STR-SNP		Y
trf633800	2, 1+2	4	163331336	163331362	AC	STR-SNP		Y
trf634159	2, 1+2	4	164521280	164521335	TATTTATACGCACACACATATAT	CandidateSTR-SNP		N
trf634167	2, 1+2	4	164552800	164552832	AAACAATACACAGATA	CandidateSTR-SNP		N
trf634287	2, 1+2	4	164961302	164961342	TATATAAA	CandidateSTR-SNP		N
trf634971	1, 1+2	4	167283065	167283113	AGAT	HGDP	GATA138G03_4	Y
trf635407	1, 1+2	4	168716348	168716414	GATA	HGDP	D4S2368	Y
trf635411	2, 1+2	4	168723187	168723212	AGAGCTGCCAAA	CandidateSTR-SNP		N
trf636230	2, 1+2	4	171494073	171494147	TATACATATA	CandidateSTR-SNP		N
trf636947_trf636948	1, 1+2	4	173969540	173969591	TAGA	HGDP	TAGA049_4	Y
trf637082	2, 1+2	4	174504824	174504885	TCCC	STR-SNP		Y
trf637465	2, 1+2	4	175877626	175877663	GT	STR-SNP		Y
trf637872	2, 1+2	4	177227585	177227615	GGCTGGTCTCGAACT	CandidateSTR-SNP		N
trf637917	2, 1+2	4	177438174	177438208	CA	STR-SNP		Y
trf638290	2, 1+2	4	178611241	178611275	GCTCACTGCAAGCTCT	CandidateSTR-SNP		N
trf638394	2, 1+2	4	179007301	179007333	TTTCTCCCCC	CandidateSTR-SNP		N
trf638714	2, 1+2	4	180068229	180068274	ATATATCATCAATTA	CandidateSTR-SNP		N
trf638758	1, 1+2	4	180168628	180168690	TCTA	HGDP	D4S2417	Y
trf638822	2	4	180410866	180410890	AAAT	STR-SNP		Y
trf639189	2, 1+2	4	181525515	181525555	TACTATAGAAAACATTTAG	CandidateSTR-SNP		N
trf639298	2, 1+2	4	181915598	181915631	TTTCTTTTGTTTTTCT	CandidateSTR-SNP		N
trf639314	2, 1+2	4	181952515	181952583	TACGTATATATATACTTATGTGTGT	CandidateSTR-SNP		N
trf639435	2, 1+2	4	182377322	182377369	TGTATATA	CandidateSTR-SNP		N
trf640352	1, 1+2	4	185151160	185151200	CA	HGDP	D4S408	Y
trf640712	2, 1+2	4	186231585	186231611	TATATTTAGAAAT	CandidateSTR-SNP		N
trf640756	2, 1+2	4	186392349	186392383	GGGCGGGGA	CandidateSTR-SNP		N
trf640964	2, 1+2	4	187123841	187123872	ATACACACATTCACAT	CandidateSTR-SNP		N
trf640974	2, 1+2	4	187125404	187125457	AGACGCTACGCTGGCGTA	CandidateSTR-SNP		N
trf641145	2, 1+2	4	187372070	187372109	AGGGTGGATCAAGAGGTC	CandidateSTR-SNP		N
trf641414	2	4	188090152	188090178	AT	STR-SNP		Y
trf641479	1, 1+2	4	188387995	188388084	AGAT	HGDP	GATA129D03M_4	Y
trf641706	2, 1+2	4	188970337	188970375	TG	STR-SNP		Y
trf641952	2	4	189583441	189583466	TTTTTTG	CandidateSTR-SNP		N
trf642032	2, 1+2	4	189785613	189785672	CCTTCCCTGTGGAGCGTCACCCCAT	CandidateSTR-SNP		N
trf642132	1, 1+2	4	190084366	190084437	ATCT	HGDP	D4S1652	Y
trf642296	2, 1+2	4	190481813	190481863	TGCAAATACTGCGATGTAGTCACTT	CandidateSTR-SNP		N
trf642297	2, 1+2	4	190483270	190483295	TTGTT	STR-SNP		Y
trf642317	2, 1+2	4	190527890	190527922	CCTCCTTCTCCCTCTC	CandidateSTR-SNP		N
trf642336	2, 1+2	4	190559689	190559729	GT	STR-SNP		Y
trf642338	2, 1+2	4	190563599	190563639	CA	STR-SNP		Y
trf642343	2, 1+2	4	190588680	190588720	GT	STR-SNP		Y
trf642353	2, 1+2	4	190602478	190602518	TTTTG	STR-SNP		Y
trf642376	2, 1+2	4	190631033	190631096	GGGGAAACGGCAAAGCAGAAAACCT	CandidateSTR-SNP		N
trf642380	2, 1+2	4	190641815	190641846	CACAAGCCAAAA	CandidateSTR-SNP		N
trf642642	1, 1+2	5	127455	127494	TTA	HGDP	D5S2488	Y
trf643711	2	5	1192749	1192812	TGAGGAGTGGGGGAGATGTCA	CandidateSTR-SNP		N
TERT	1, 2, 1+2	5	1294664	1294671	G	MSI		N
trf644171	2, 1+2	5	1667392	1667464	CCCTCCCCTCCTC	CandidateSTR-SNP		N
trf644180	2, 1+2	5	1673317	1673354	GGAAGGTGGTGAGGAGCAC	CandidateSTR-SNP		N
trf644713	2, 1+2	5	2540478	2540514	TCTATCTGCCTATCTA	CandidateSTR-SNP		N
trf644776	2, 1+2	5	2601198	2601241	ATATATAAAATCAAATA	CandidateSTR-SNP		N
trf645026	2, 1+2	5	3233657	3233698	TGTGTGTGTGTACATATATA	CandidateSTR-SNP		N
trf645132	2, 1+2	5	3359115	3359170	TTTATATTATATAATAA	CandidateSTR-SNP		N
trf645163_trf645164	1, 1+2	5	3424681	3424748	GATA	HGDP	D5S2849	Y
trf645310	1, 1+2	5	3712708	3712769	ATCT	HGDP	GATA31H11P_5	Y
trf645661	1, 1+2	5	4657531	4657559	AAAT	HGDP	AAAT111_5	Y
trf646041	2, 1+2	5	5836835	5836875	AC	STR-SNP		Y
trf646113	2, 1+2	5	6100364	6100407	GGGCCTCCCACCCCG	CandidateSTR-SNP		N
trf646183	2, 1+2	5	6245542	6245582	TATC	STR-SNP		Y
trf646317	2, 1+2	5	6569302	6569339	GAAGGGGAAAGACGG	CandidateSTR-SNP		N
trf646515	2, 1+2	5	7139631	7139657	AC	STR-SNP		Y
trf646750	2, 1+2	5	8018853	8018884	AAAAAATTAATTAAAT	CandidateSTR-SNP		N
trf646774	2, 1+2	5	8067237	8067267	TG	STR-SNP		Y
trf646893	2, 1+2	5	8423429	8423461	AC	STR-SNP		Y
trf646909	2, 1+2	5	8497062	8497111	AC	STR-SNP		Y
trf646923	1, 1+2	5	8546402	8546435	AAT	HGDP	AAT248P_5	Y
trf647370	2	5	10132526	10132557	AAAAATAAGAATT	CandidateSTR-SNP		N
trf647396	2, 1+2	5	10250009	10250047	A	Homo-SNP		N
trf648848	2, 1+2	5	15119348	15119390	AT	STR-SNP		Y
trf648963	1, 1+2	5	15555887	15555950	TAGA	HGDP	ATAG078P_5	Y
trf649544	2, 1+2	5	17434875	17434932	TATATATGTGTG	CandidateSTR-SNP		N
trf650255	2, 1+2	5	19741372	19741435	TATATACATATATACGTGT	CandidateSTR-SNP		N
trf651176	1, 1+2	5	22390684	22390738	AGAT	HGDP	D5S2845	Y
trf651277	2, 1+2	5	22681337	22681373	GT	STR-SNP		Y
trf651531	2	5	23572120	23572160	AAAAATAAAT	CandidateSTR-SNP		N
trf651895	2, 1+2	5	24522597	24522627	AAATA	STR-SNP		Y
trf652274	2, 1+2	5	25753586	25753634	ATGTCCTTCGATGCTCCATC	CandidateSTR-SNP		N
trf652624	2, 1+2	5	26795497	26795526	ATACACACACACAC	CandidateSTR-SNP		N
trf653045	2, 1+2	5	28107807	28107874	TA	STR-SNP		Y
trf653047	2, 1+2	5	28138690	28138751	ACACACATATATATATACACATATA	CandidateSTR-SNP		N
trf653356	2, 1+2	5	29067217	29067263	CA	STR-SNP		Y
trf653560	2, 1+2	5	29745536	29745581	ATATATTTATATTTATATAA	CandidateSTR-SNP		N
trf653635	2, 1+2	5	29954302	29954330	T	Homo-SNP		N
trf653676	2, 1+2	5	30103519	30103558	GT	STR-SNP		Y
trf654060	2	5	31570499	31570572	ATATATATATACACACACACACAC	CandidateSTR-SNP		N
trf654114	2, 1+2	5	31689346	31689370	TG	STR-SNP		Y
trf654618	2, 1+2	5	33223556	33223602	CA	STR-SNP		Y
trf654741	2, 1+2	5	33607321	33607351	CAATG	STR-SNP		Y
trf654807	1, 1+2	5	33827815	33827867	ATAG	HGDP	GATA63C02_5	Y
trf654987	2	5	34468045	34468080	GTACATATACAGAGATAT	CandidateSTR-SNP		N
trf656553	2, 1+2	5	39859073	39859109	ATATATGTATATTAT	CandidateSTR-SNP		N
trf656721	2, 1+2	5	40414970	40415000	GTG	STR-SNP		Y
trf656902	1, 1+2	5	41033883	41033931	TATC	HGDP	D5S1457	Y
trf658365	2, 1+2	5	46113280	46113311	TG	STR-SNP		Y
trf658554	2, 1+2	5	49470645	49470673	CTGCACCCACTGTC	CandidateSTR-SNP		N
trf658591	2, 1+2	5	49569766	49569813	TTTTACTTGTTTACTTGT	CandidateSTR-SNP		N
trf659071	2, 1+2	5	51122989	51123021	AC	STR-SNP		Y
trf659647	1, 1+2	5	53299492	53299544	TCTA	HGDP	AGAT030P_5	Y
trf659685	2, 1+2	5	53447486	53447518	ATATATATTCACACAC	CandidateSTR-SNP		N
trf660907	2, 1+2	5	57800545	57800579	TGTTTGTTTTGTTTT	CandidateSTR-SNP		N
trf661112	2, 1+2	5	58540391	58540442	ACACATATGTA	CandidateSTR-SNP		N
trf661142	2, 1+2	5	58679878	58679912	TATTTTTT	CandidateSTR-SNP		N
trf661146	1, 1+2	5	58697269	58697313	CTAT	HGDP	D5S2500	Y
trf661147	1, 2, 1+2	5	58698968	58699000	AGAC	etc		Y
trf661542	2	5	60233851	60233875	ATAC	STR-SNP		Y
trf662479	2, 1+2	5	63919506	63919551	TGTGATCCTGGGTCACTATGCC	CandidateSTR-SNP		N
PIK3R1	1, 2, 1+2	5	67522740	67522747	A	MSI		N
trf663654	2	5	68299377	68299407	TTTTTTGT	CandidateSTR-SNP		N
trf664829	1, 1+2	5	71401909	71401959	TATC	HGDP	GATA138B05_5	Y
trf664917	2, 1+2	5	71817855	71817905	TA	STR-SNP		Y
trf665262	2, 1+2	5	73112778	73112808	TTTTTGTTTTGTTTT	CandidateSTR-SNP		N
trf666257	2, 1+2	5	76554856	76554894	AC	STR-SNP		Y
trf666607	2, 1+2	5	77743945	77744006	CTTCTTCCT	CandidateSTR-SNP		N
trf666810	1, 1+2	5	78468480	78468524	AC	HGDP	D5S1501	Y
MSH3	1, 2, 1+2	5	79970914	79970922	A	MSI		N
trf667986	1, 1+2	5	82096086	82096138	TATC	HGDP	GATA142H05P_5	Y
trf668354	1, 1+2	5	83545189	83545276	TATC	HGDP	GATA51A07P_5	Y
trf668484	2, 1+2	5	83985046	83985082	TG	STR-SNP		Y
trf668503	2, 1+2	5	84007004	84007053	AATATTATTAAA	CandidateSTR-SNP		N
trf668655	2, 1+2	5	84449792	84449820	TA	STR-SNP		Y
trf668694	2, 1+2	5	84517284	84517314	TATTTATAAT	CandidateSTR-SNP		N
trf668725	2, 1+2	5	84620507	84620542	AC	STR-SNP		Y
trf668726	2, 1+2	5	84621058	84621082	TG	STR-SNP		Y
trf668876	2, 1+2	5	85102272	85102306	AAAT	STR-SNP		Y
trf669005	2, 1+2	5	85530039	85530070	TG	STR-SNP		Y
trf669963	1, 1+2	5	89166646	89166693	GATA	HGDP	D5S1725	Y
trf670222	2, 1+2	5	90272139	90272180	TA	STR-SNP		Y
trf671590	2, 1+2	5	96123530	96123567	ATATATACACACACAC	CandidateSTR-SNP		N
trf671622	2, 1+2	5	96227093	96227135	TATACATACACACACACA	CandidateSTR-SNP		N
trf672729	2, 1+2	5	100011239	100011287	TG	STR-SNP		Y
trf672926	2, 1+2	5	100704925	100704957	CATTCTTTTTAATGGTC	CandidateSTR-SNP		N
trf673260	2, 1+2	5	102025121	102025149	CTGCACCCACTGTC	CandidateSTR-SNP		N
trf673273	2, 1+2	5	102081137	102081175	ATATACTATATATTTAAC	CandidateSTR-SNP		N
trf673735	2, 1+2	5	103917262	103917315	TGTATATATACA	CandidateSTR-SNP		N
trf673737	2, 1+2	5	103917886	103917913	CCCCCTACCCCAAG	CandidateSTR-SNP		N
trf673834	2, 1+2	5	104200072	104200122	ATATATATGTTGTATATATGT	CandidateSTR-SNP		N
trf673932	2, 1+2	5	104512144	104512183	AG	STR-SNP		Y
trf674175	2, 1+2	5	105227082	105227127	AG	STR-SNP		Y
trf674357	2	5	105796899	105796925	GAAAGAGAGAGA	CandidateSTR-SNP		N
trf674421	2, 1+2	5	105933539	105933574	CAAAAAAAAACAAA	CandidateSTR-SNP		N
trf674660	2, 1+2	5	106882352	106882388	AC	STR-SNP		Y
trf675396	1, 1+2	5	110036432	110036529	AGAT	HGDP	D5S2501	Y
trf675420	2, 1+2	5	110159882	110159920	TC	STR-SNP		Y
trf675608	2, 1+2	5	110958742	110958772	ATTACAAATTTATA	CandidateSTR-SNP		N
trf675828_D5S346	1, 2, 1+2	5	112213678	112213718	TG	MSI		Y
trf675900	2, 1+2	5	112468140	112468174	AC	STR-SNP		Y
trf676041	2, 1+2	5	112964509	112964535	AATGACAGGGGAC	CandidateSTR-SNP		N
trf676281	1, 1+2	5	114218805	114218857	ATAG	HGDP	GATA73D11P_5	Y
trf676518	2, 1+2	5	115284135	115284182	ATTTGGACATCTATTGCAAAAGAT	CandidateSTR-SNP		N
trf677616	1, 1+2	5	119101735	119101831	TATC	HGDP	D5S1505	Y
trf677672	2, 1+2	5	119375005	119375040	TTAAATTAAAT	CandidateSTR-SNP		N
trf677708	2, 1+2	5	119468568	119468596	CTGCACCCACTGTC	CandidateSTR-SNP		N
trf677932	2, 1+2	5	120331296	120331338	ATATGTATGCTTATATATAA	CandidateSTR-SNP		N
trf678523	2, 1+2	5	122676402	122676429	CCTCTCTCTCTCAG	CandidateSTR-SNP		N
D5S818	1, 2, 1+2	5	123111249	123111293	ATCT	CODIS		Y
trf678901	2	5	124144237	124144283	AC	STR-SNP		Y
trf679099	2, 1+2	5	124755788	124755842	GTGTGTATATGT	CandidateSTR-SNP		N
trf679748	2, 1+2	5	127008139	127008180	ATAC	STR-SNP		Y
trf679858	2, 1+2	5	127336908	127336954	AT	STR-SNP		Y
trf680082	2, 1+2	5	128338208	128338244	CCCTCCCTCTCTCCCA	CandidateSTR-SNP		N
trf680217	2, 1+2	5	128943783	128943809	TG	STR-SNP		Y
trf680356	2, 1+2	5	129584743	129584775	AC	STR-SNP		Y
trf680743	2, 1+2	5	131029067	131029097	AACAG	STR-SNP		Y
RAD50	1, 2, 1+2	5	131931451	131931460	A	MSI		N
trf681220	2, 1+2	5	132876411	132876454	A	Homo-SNP		N
trf681855	2, 1+2	5	135090026	135090069	TATTATTGTGA	CandidateSTR-SNP		N
trf682055	1, 1+2	5	135301659	135301736	ATAG	HGDP	D5S816	Y
trf682106	2, 1+2	5	135516218	135516250	TGGTCTGGTCAGTAT	CandidateSTR-SNP		N
trf683567	1, 1+2	5	140305226	140305262	ATA	HGDP	ATA092P_5	Y
nc-PCDHGA12	1	5	140812775	140812787	T	MSI		N
trf684025	2, 1+2	5	141675721	141675751	TTGACCTGGTTGACC	CandidateSTR-SNP		N
trf684961	2, 1+2	5	145255754	145255780	TA	STR-SNP		Y
trf685372	2, 1+2	5	146644693	146644724	TTTATATATA	CandidateSTR-SNP		N
trf685452	2, 1+2	5	146936206	146936230	AC	STR-SNP		Y
trf685471_trf685472	1, 1+2	5	146977988	146978061	ATCT	HGDP	GATA139B09P_5	Y
trf686140	2, 1+2	5	149279929	149279961	AT	STR-SNP		Y
CSF1PO	1, 2, 1+2	5	149455886	149455938	ATCT	CODIS		Y
trf686447	2, 1+2	5	150336629	150336657	T	Homo-SNP		N
trf686623	2, 1+2	5	150916946	150917000	GAAAG	CandidateSTR-SNP		N
trf687884	1, 1+2	5	156122494	156122582	GATA	HGDP	D5S820	Y
trf688361	2	5	157516575	157516599	TAT	STR-SNP		Y
trf688945	2, 1+2	5	159654826	159654858	GT	STR-SNP		Y
trf689177	2, 1+2	5	160446728	160446775	TGTATATATACACATATATGTG	CandidateSTR-SNP		N
trf689290	2, 1+2	5	160768944	160768979	TA	STR-SNP		Y
trf689320	2, 1+2	5	160890561	160890605	TA	STR-SNP		Y
trf690862	2, 1+2	5	166000484	166000555	AG	STR-SNP		Y
trf691663	2, 1+2	5	168334984	168335012	AG	STR-SNP		Y
trf691674	2, 1+2	5	168380667	168380704	GCAGAGCCCAGTGCCTG	CandidateSTR-SNP		N
trf691784	2, 1+2	5	168900648	168900679	AAAT	STR-SNP		Y
trf691810	1, 1+2	5	169032571	169032616	ATAG	HGDP	D5S1456	Y
trf693171	2	5	173138719	173138782	GATGGATAGAAGATGGATAGATGGA	CandidateSTR-SNP		N
trf693216	1, 1+2	5	173248436	173248476	AC	HGDP	D5S211	Y
trf693228	1, 1+2	5	173331975	173332020	ATA	HGDP	AAT013_5	Y
trf693346	2	5	173695334	173695386	AT	STR-SNP		Y
trf694133	2, 1+2	5	175878893	175878922	T	Homo-SNP		N
trf695317	2, 1+2	5	178691934	178691970	GCGCTGACCCCTGCACCA	CandidateSTR-SNP		N
trf695320	2, 1+2	5	178701082	178701150	CCTGCCCTCCCCTGCCATAC	CandidateSTR-SNP		N
trf695555	2	5	179250445	179250480	A	Homo-SNP		N
trf695847	1, 1+2	5	179988347	179988393	TG	HGDP	D5S408	Y
trf696495	1, 1+2	6	820544	820642	TATC	HGDP	D6S942	Y
trf696504	2, 1+2	6	843210	843281	ATATAGATAGATACCTAT	CandidateSTR-SNP		N
trf696595	2, 1+2	6	1053963	1054002	CATCAACACAGACGCAGA	CandidateSTR-SNP		N
trf696897	2, 1+2	6	1939760	1939817	AT	CandidateSTR-SNP		N
trf697242	2, 1+2	6	3020698	3020734	TTTTC	CandidateSTR-SNP		N
trf697959	2	6	5381204	5381248	TTAT	STR-SNP		Y
trf698304	2	6	6612748	6612789	CAAAAGAACAAACCAACCACA	CandidateSTR-SNP		N
trf698414	2, 1+2	6	6837309	6837353	GGAGAGGAGGGGAGAAAAA	CandidateSTR-SNP		N
trf698416	2, 1+2	6	6839233	6839285	TTTCTTTTTTCTTTTCCT	CandidateSTR-SNP		N
trf698687	1, 1+2	6	7693017	7693061	AAT	HGDP	TTA032Z_6	Y
trf699332	2, 1+2	6	10014185	10014210	ATATATGTGTGT	CandidateSTR-SNP		N
trf699736	2, 1+2	6	11175174	11175200	A	Homo-SNP		N
trf699932	2, 1+2	6	11826557	11826581	AT	STR-SNP		Y
trf700699	1, 1+2	6	13946371	13946413	ATT	HGDP	ATA50C05_6	Y
trf700723	2, 1+2	6	14009177	14009223	ATGTTATAAATTATACA	CandidateSTR-SNP		N
trf700877	2, 1+2	6	14464318	14464345	AGC	STR-SNP		Y
trf701321	2, 1+2	6	15744710	15744759	ATATTAAAATATTAATAT	CandidateSTR-SNP		N
trf701756	2, 1+2	6	17041831	17041875	TATCTATCTATATATCTATATAG	CandidateSTR-SNP		N
trf702464	2, 1+2	6	18953455	18953487	AGAA	CandidateSTR-SNP		N
trf702762	1, 1+2	6	19912127	19912196	TAGA	HGDP	D6S1959	Y
trf703632	2, 1+2	6	22311634	22311670	AC	STR-SNP		Y
trf703815	2, 1+2	6	22858292	22858327	CTTGATTAGAATCTCC	CandidateSTR-SNP		N
trf703862	2, 1+2	6	23045516	23045540	AGGA	STR-SNP		Y
trf703936	2, 1+2	6	23348849	23348887	CTTTATAACTCAGTATTT	CandidateSTR-SNP		N
trf704118	2, 1+2	6	23944267	23944312	GGTCCATTCCCATCCCACTTTA	CandidateSTR-SNP		N
trf704158	2, 1+2	6	24096910	24096961	TCCTCAGGTAGATGTAT	CandidateSTR-SNP		N
trf704223_trf704224	1, 1+2	6	24306722	24306803	TAGA	HGDP	D6S2439	Y
trf704523	2, 1+2	6	25263514	25263548	AG	STR-SNP		Y
trf704675	2, 1+2	6	25789199	25789223	TAGG	STR-SNP		Y
trf704965	2, 1+2	6	26762129	26762157	ATACACACATAC	CandidateSTR-SNP		N
trf705249	2, 1+2	6	27410493	27410569	GAAG	STR-SNP		Y
trf705703	2, 1+2	6	28381227	28381262	TTTTCTT	CandidateSTR-SNP		N
trf705798	1	6	28644664	28644715	AAT	HGDP	ATA12D05P_6	Y
trf706110	2, 1+2	6	29667564	29667592	TGTT	STR-SNP		Y
trf706178	2, 1+2	6	29875530	29875561	CCTCCCAGGCTCTCT	CandidateSTR-SNP		N
trf706191	2	6	29901850	29901881	ATTCTCTGTAAAAAGG	CandidateSTR-SNP		N
trf706198	2, 1+2	6	29903739	29903800	ATATACACATACATATACACATATA	CandidateSTR-SNP		N
trf706202	2, 1+2	6	29924296	29924339	GTCGAGGCTGAGGCGGGGCTCC	CandidateSTR-SNP		N
trf706208	2, 1+2	6	29937846	29937878	GCAAAAAATGCA	CandidateSTR-SNP		N
trf706450	2	6	30770439	30770467	A	Homo-SNP		N
trf706557	2, 1+2	6	30987689	30987724	GGGTGAGAGGGAGTATG	CandidateSTR-SNP		N
trf706657	2, 1+2	6	31214587	31214617	AAGAGAAAACAAAAGA	CandidateSTR-SNP		N
trf706736	2, 1+2	6	31457874	31457908	AAAAAAAGAAAAGAA	CandidateSTR-SNP		N
trf707001	2, 1+2	6	32194646	32194690	GTTTCCTGTCCATGCTTTTGTGA	CandidateSTR-SNP		N
trf707039	2, 1+2	6	32333245	32333273	AGGCTTTCTGATG	CandidateSTR-SNP		N
trf707091	2, 1+2	6	32451618	32451659	AAAAAAGAAACAAATTTGTG	CandidateSTR-SNP		N
trf707093	2, 1+2	6	32456385	32456420	GTTT	STR-SNP		Y
trf707104	2, 1+2	6	32469974	32470004	TTTTCTCATATG	CandidateSTR-SNP		N
trf707111	2, 1+2	6	32483327	32483352	TGTGTGTGTGTA	CandidateSTR-SNP		N
trf707112	2, 1+2	6	32484462	32484498	TTATATTCCTATAGGAT	CandidateSTR-SNP		N
trf707113	2, 1+2	6	32489588	32489630	CA	STR-SNP		Y
trf707119	2, 1+2	6	32500766	32500811	TAAAAAATAATAATAATAATAAAT	CandidateSTR-SNP		N
trf707135	2, 1+2	6	32525590	32525641	CA	STR-SNP		Y
trf707179	2, 1+2	6	32613635	32613669	TG	STR-SNP		Y
trf707182	2, 1+2	6	32626845	32626880	ACAAACACACACACAC	CandidateSTR-SNP		N
trf707191	2, 1+2	6	32670156	32670184	GT	STR-SNP		Y
trf707209	2, 1+2	6	32698099	32698146	TTCCAGAATTT	CandidateSTR-SNP		N
trf707217	2, 1+2	6	32723129	32723164	ATAAGAGAGATGCAGAA	CandidateSTR-SNP		N
trf707310	2, 1+2	6	33051221	33051264	TTTTCTGTGTTTGTTTT	CandidateSTR-SNP		N
trf707902	2	6	34466712	34466770	TTTTCCACAGACTGGGGTTGGGGGG	CandidateSTR-SNP		N
trf708669	1, 1+2	6	36633102	36633174	TATC	HGDP	D6S1051	Y
trf709178	2, 1+2	6	38139656	38139686	AAT	STR-SNP		Y
trf709398	1, 1+2	6	39026418	39026471	ATC	HGDP	ATC033_6	Y
trf709430	2	6	39121185	39121210	TTTTTTTTTTTTA	CandidateSTR-SNP		N
trf709749	2, 1+2	6	40530574	40530608	CA	STR-SNP		Y
trf710077_D6S1017	1, 2, 1+2	6	41677267	41677307	TGGA	HGDP	D6S1017	Y
trf710427	2, 1+2	6	42506922	42506948	AAAATAAATATT	CandidateSTR-SNP		N
nc-MRPL2	1, 1+2	6	43021976	43021988	G	MSI		N
XPO5	1, 1+2	6	43491676	43491683	T	MSI		N
trf711083	2, 1+2	6	44064821	44064853	AT	STR-SNP		Y
trf711109	2, 1+2	6	44158892	44158945	ACATATGTTATATATTAAATA	CandidateSTR-SNP		N
trf711638	1	6	46179825	46179877	TAAA	HGDP	TAAA014P_6	Y
trf712219	2, 1+2	6	48287634	48287668	TG	STR-SNP		Y
trf712454	2, 1+2	6	48901302	48901330	TATT	STR-SNP		Y
trf713322	2, 1+2	6	51929881	51929936	TGTGTGTAGGTATACATATATATGT	CandidateSTR-SNP		N
trf713658	2	6	53073636	53073668	TTTC	STR-SNP		Y
trf714542	2, 1+2	6	56379376	56379410	AC	STR-SNP		Y
trf714767	2	6	57230747	57230772	A	Homo-SNP		N
trf714768	2, 1+2	6	57232291	57232342	CAAAACCTAACAT	CandidateSTR-SNP		N
trf714771	2	6	57251024	57251065	AAC	STR-SNP		Y
trf714785	2, 1+2	6	57343111	57343139	T	Homo-SNP		N
trf714790	2, 1+2	6	57374783	57374821	ATATATTTTAGAA	CandidateSTR-SNP		N
trf714793	2, 1+2	6	57402054	57402092	TACAGTGAATATATATAA	CandidateSTR-SNP		N
trf714798	2, 1+2	6	57450345	57450379	TTTGTT	STR-SNP		Y
trf714805	2, 1+2	6	57482272	57482299	A	Homo-SNP		N
trf714808	2, 1+2	6	57520907	57520937	AATTTCCTTCTCTA	CandidateSTR-SNP		N
trf714841	2, 1+2	6	57540872	57540907	TG	STR-SNP		Y
trf714846	2, 1+2	6	57561231	57561277	A	Homo-SNP		N
trf715402	2, 1+2	6	62357321	62357346	TAATTATCTA	CandidateSTR-SNP		N
trf715809	2, 1+2	6	63600003	63600030	TACATAGTAGAAT	CandidateSTR-SNP		N
trf715833	2, 1+2	6	63745895	63745923	TTTATTGCATTAG	CandidateSTR-SNP		N
trf715872	2, 1+2	6	63885713	63885741	TG	STR-SNP		Y
trf716001	2	6	64215554	64215584	TTTTG	STR-SNP		Y
trf716116_trf716117	1, 2, 1+2	6	64590348	64590420	TATC	STR-SNP, HGDP	D6S1053	Y
trf716189	2, 1+2	6	64921520	64921571	AAATTTAGCAAAATTTAATTTTGCT	CandidateSTR-SNP		N
trf716375	2, 1+2	6	65660669	65660727	AT	STR-SNP		Y
trf716537	2, 1+2	6	66157180	66157273	TGTGTGTGTATATATATA	CandidateSTR-SNP		N
trf716690	2, 1+2	6	66583953	66583997	AT	STR-SNP		Y
trf716695	2, 1+2	6	66600090	66600122	TGATCAGATTGAG	CandidateSTR-SNP		N
trf716696	2, 1+2	6	66601606	66601631	TATATAGACAATA	CandidateSTR-SNP		N
trf716717	2, 1+2	6	66675163	66675189	TA	STR-SNP		Y
trf716769	2, 1+2	6	66900330	66900376	TAAATATGTTATATATAT	CandidateSTR-SNP		N
trf717552	2, 1+2	6	69232693	69232765	TG	STR-SNP		Y
trf717774	2, 1+2	6	69832841	69832875	ATATATGTATGTAT	CandidateSTR-SNP		N
nc-B3GAT2	1, 1+2	6	71578422	71578430	C	MSI		N
trf718688	1, 1+2	6	73410002	73410069	ATCT	HGDP	GATA11B08P_6	Y
trf719096	2, 1+2	6	74490625	74490688	TGTGTGTATGTGTGTGTGTGTAAGA	CandidateSTR-SNP		N
trf719509	2, 1+2	6	76037248	76037287	TGAATATATATATA	CandidateSTR-SNP		N
trf719611	2, 1+2	6	76368690	76368716	A	Homo-SNP		N
trf719883	1, 1+2	6	77461400	77461445	ATT	HGDP	D6S1031	Y
trf720011	2, 1+2	6	77968528	77968585	TTCCTTCCTCTCTTTCTTTCTCTCT	CandidateSTR-SNP		N
TTK_1_TTK_2	1, 2, 1+2	6	80751896	80751916	A	MSI		N
trf720697	2, 1+2	6	80916258	80916284	TG	STR-SNP		Y
trf720952	2, 1+2	6	81971152	81971192	AGGAGGAGAAGGAAA	CandidateSTR-SNP		N
trf720992	2, 1+2	6	82038751	82038821	TATATATAA	CandidateSTR-SNP		N
trf721041	2, 1+2	6	82195132	82195162	TG	STR-SNP		Y
trf721211	2	6	82972698	82972738	GAAG	STR-SNP		Y
trf721545	2, 1+2	6	84266045	84266115	GA	STR-SNP		Y
trf721891	1, 1+2	6	85583397	85583445	TATC	HGDP	GATA112F02P_6	Y
trf722108	2, 1+2	6	86474273	86474326	AAAGAGAGAG	CandidateSTR-SNP		N
trf722137	2, 1+2	6	86581920	86581951	CCTCCCTC	CandidateSTR-SNP		N
trf722560	2, 1+2	6	88221820	88221852	TGAGTACCCCTTTAG	CandidateSTR-SNP		N
trf722562	2, 1+2	6	88228902	88228926	TG	STR-SNP		Y
trf723606	2, 1+2	6	92202945	92202995	GGAA	STR-SNP		Y
trf723674	1, 1+2	6	92449940	92450005	CTAT	HGDP	GATA30A08M_6	Y
trf724059	2, 1+2	6	93840501	93840554	AG	STR-SNP		Y
trf724101	1, 1+2	6	94097629	94097710	TAGA	HGDP	D6S1056	Y
trf724324	2, 1+2	6	94995434	94995465	ACTAAGAAGAAA	CandidateSTR-SNP		N
trf724834	2, 1+2	6	97281612	97281651	TTGAAAATGATGTTAAGAAT	CandidateSTR-SNP		N
trf724980	2, 1+2	6	97963129	97963191	TATATATATGTG	CandidateSTR-SNP		N
trf725851	1, 1+2	6	101352548	101352597	TCTA	HGDP	GATA136F05P_6	Y
trf726130	2, 1+2	6	102404679	102404733	ATAAAAATTATACATATC	CandidateSTR-SNP		N
trf726644	2, 1+2	6	104071122	104071158	AC	STR-SNP		Y
trf726691	2, 1+2	6	104188361	104188417	AGGG	STR-SNP		Y
trf726805	1, 1+2	6	104673956	104674000	ATT	HGDP	D6S1021	Y
trf726949	2, 1+2	6	105300074	105300104	TG	STR-SNP		Y
trf727694	2, 1+2	6	108038347	108038377	A	Homo-SNP		N
SEC63_1	1, 2, 1+2	6	108214754	108214764	T	MSI		N
trf728316	2, 1+2	6	110028515	110028550	GTATATATATATGTATAG	CandidateSTR-SNP		N
trf728740	2, 1+2	6	111592978	111593009	A	Homo-SNP		N
trf728771	2, 1+2	6	111743734	111743778	GTGATTCTTTTATATATATATGG	CandidateSTR-SNP		N
trf729064_D6S474	1, 2, 1+2	6	112879151	112879231	TAGA	HGDP	D6S474	Y
trf729262	2	6	113656458	113656488	TTTTA	STR-SNP		Y
trf729735	2, 1+2	6	115120868	115120968	CCTT	STR-SNP		Y
trf730225	2, 1+2	6	117090387	117090431	AAAACAACAACAACAA	CandidateSTR-SNP		N
trf730356	2, 1+2	6	117629690	117629731	ACTTAACCAGAAGTATTTT	CandidateSTR-SNP		N
trf730582	2, 1+2	6	118612405	118612447	AC	STR-SNP		Y
trf731237	2, 1+2	6	121203915	121203957	TC	STR-SNP		Y
trf731642	2, 1+2	6	122612498	122612537	TG	STR-SNP		Y
trf732118	2, 1+2	6	124232957	124233003	AC	STR-SNP		Y
trf732350	2, 1+2	6	125080734	125080802	AC	STR-SNP		Y
trf732621	2, 1+2	6	126098856	126098882	T	Homo-SNP		N
trf733285	2, 1+2	6	129044277	129044305	CATC	STR-SNP		Y
trf733789	1, 1+2	6	130985842	130985878	ATAG	HGDP	D6S1040	Y
trf734249	2, 1+2	6	132624946	132624974	TG	STR-SNP		Y
trf734423	2, 1+2	6	133246255	133246297	TA	STR-SNP		Y
trf735756	2	6	137438506	137438545	TGTGTATGTGTTG	CandidateSTR-SNP		N
trf736320	2, 1+2	6	139355803	139355828	AAATTATACT	CandidateSTR-SNP		N
trf736322	2	6	139362586	139362629	TCTATATATATATATATATATT	CandidateSTR-SNP		N
trf736386	2	6	139547439	139547464	A	Homo-SNP		N
trf736604	2, 1+2	6	140358790	140358818	CT	STR-SNP		Y
trf736743	2, 1+2	6	140899410	140899457	TATATGTGTGTGTA	CandidateSTR-SNP		N
trf736854	2, 1+2	6	141302557	141302582	CATGTCAACAAAT	CandidateSTR-SNP		N
trf736887	2, 1+2	6	141436532	141436567	AC	STR-SNP		Y
trf737030	2, 1+2	6	141766698	141766729	AAAATAACAAATC	CandidateSTR-SNP		N
trf737509	2	6	143697011	143697068	GAAG	STR-SNP		Y
trf737564	2, 1+2	6	143885333	143885373	AT	STR-SNP		Y
trf738416	2, 1+2	6	147098473	147098513	AATAAATATTATTTTAAAT	CandidateSTR-SNP		N
trf738513	2, 1+2	6	147635318	147635346	AC	STR-SNP		Y
trf738597	1, 1+2	6	147967130	147967223	TATC	HGDP	NA-D6S-1	Y
trf738685	2, 1+2	6	148396789	148396833	CCTCCCTCCCTCCCTCACTCCTT	CandidateSTR-SNP		N
trf738762	2, 1+2	6	148623856	148623892	ATTTCTGTGTGTATGT	CandidateSTR-SNP		N
trf738804	2	6	148670388	148670417	T	Homo-SNP		N
trf739319	1, 1+2	6	150223052	150223116	TATC	HGDP	TATC050ZM_6	Y
trf739771	2, 1+2	6	151493052	151493096	TCCCC	STR-SNP		Y
trf739794	2, 1+2	6	151518974	151519016	AAGGAAGGGAGAGATGG	CandidateSTR-SNP		N
trf739848	2, 1+2	6	151640578	151640630	TCTA	STR-SNP		Y
trf739966	2, 1+2	6	151955850	151955906	TATATATATATATATATGGGTTTCT	CandidateSTR-SNP		N
trf740047	2, 1+2	6	152250754	152250797	AAAATAA	CandidateSTR-SNP		N
trf740547	2, 1+2	6	153939418	153939450	TA	STR-SNP		Y
trf740600	1	6	154136304	154136344	ATCT	HGDP	D6S2436	Y
trf740821	2	6	154700934	154700972	TATATAAAAATTTATATA	CandidateSTR-SNP		N
nc-TIAM2	1	6	155174524	155174535	T	MSI		N
trf741795	2, 1+2	6	157781842	157781893	ACACACACATATAT	CandidateSTR-SNP		N
trf742096	2, 1+2	6	158622397	158622443	TG	STR-SNP		Y
trf742547	2, 1+2	6	159877113	159877188	CACCACCACCCGGGGAG	CandidateSTR-SNP		N
trf742615	1, 1+2	6	160027169	160027217	TTA	HGDP	ATA6C09P_6	Y
trf742812	2, 1+2	6	160526929	160526971	TG	STR-SNP		Y
trf743155	2	6	161387327	161387368	CTTTCTTTTTCTTT	CandidateSTR-SNP		N
trf743252	2, 1+2	6	161707527	161707551	TCAT	STR-SNP		Y
trf743433	1, 1+2	6	162195414	162195464	CA	HGDP	D6S305	Y
trf743770	2, 1+2	6	163272958	163273008	GAAAAGAAAGGAAGG	CandidateSTR-SNP		N
trf743947	1, 1+2	6	163800417	163800465	TAT	HGDP	TAT026P_6	Y
trf744093_trf744094	1, 1+2	6	164297784	164297864	ATAG	HGDP	D6S1277	Y
trf744575	2, 1+2	6	165798098	165798158	GT	STR-SNP		Y
trf744748	2, 1+2	6	166271186	166271224	GT	STR-SNP		Y
trf745981	2, 1+2	6	168695257	168695283	TA	STR-SNP		Y
trf746257	2	6	169069474	169069514	TCCCCCACACACCTAGCAT	CandidateSTR-SNP		N
trf747130	1, 1+2	6	170590968	170591008	ATGA	HGDP	ATGA020_6	Y
trf747380	1, 1+2	7	162283	162325	GT	HGDP	D7S2477	Y
trf748126	2, 1+2	7	940298	940340	GCTGGGGTCCCCACAGAGGG	CandidateSTR-SNP		N
trf749710	2, 1+2	7	3157198	3157239	GAGGGAGGGAGAGAAAGAGGA	CandidateSTR-SNP		N
trf749884	2, 1+2	7	3454995	3455021	GTGTGTAGAGAA	CandidateSTR-SNP		N
trf750193	2, 1+2	7	4326697	4326725	T	Homo-SNP		N
trf750298	2, 1+2	7	4493227	4493286	TAGA	STR-SNP		Y
trf751088	1, 1+2	7	5630677	5630729	TCTA	HGDP	GATA61G06_7	Y
trf751990	1, 1+2	7	7732926	7732966	TATC	HGDP	TATC010P_7	Y
trf752212	2, 1+2	7	8736555	8736587	TTGAGGCCAGGAAT	CandidateSTR-SNP		N
trf752289	2, 1+2	7	9062841	9062875	TTCTTTTTTTTT	CandidateSTR-SNP		N
trf752374_trf752373	1	7	9474985	9475096	AGAT	HGDP	D7S3047	N
trf752392	2, 1+2	7	9543863	9543959	TA	STR-SNP		Y
trf752581	2, 1+2	7	10119797	10119823	AT	STR-SNP		Y
trf752773	2	7	10851521	10851550	CTGCACCCACTGTC	CandidateSTR-SNP		N
trf752815	2, 1+2	7	11031359	11031400	TTTTTTTTTAATTTTT	CandidateSTR-SNP		N
trf753026	2, 1+2	7	11933270	11933301	AC	STR-SNP		Y
trf753122	2, 1+2	7	12328829	12328854	GAAAGAAAGAAAA	CandidateSTR-SNP		N
trf753161	2, 1+2	7	12551544	12551574	T	Homo-SNP		N
trf753280	2, 1+2	7	12947883	12947927	AT	STR-SNP		Y
trf753589	1	7	13956913	13956957	TATT	HGDP	TATT019_7	Y
trf753845	2, 1+2	7	14960526	14960560	TAAATTAATTTTTTTT	CandidateSTR-SNP		N
trf753972	2, 1+2	7	15394121	15394165	TA	STR-SNP		Y
trf755089	2, 1+2	7	19535304	19535344	ATATGCATATATGTGTGT	CandidateSTR-SNP		N
trf755432	1, 1+2	7	20705347	20705387	AGAT	HGDP	D7S1802	Y
trf755744	2, 1+2	7	21852773	21852818	GTTGTTTCCATCCAAAGTT	CandidateSTR-SNP		N
trf755813	2, 1+2	7	22128260	22128303	CACAGTGTCAGAAGCTCTTTTA	CandidateSTR-SNP		N
trf755867	2, 1+2	7	22402960	22403016	TA	STR-SNP		Y
trf755878	2, 1+2	7	22451058	22451102	A	Homo-SNP		N
trf756101	1, 1+2	7	23138080	23138136	TATC	HGDP	GATA137A12M_7	Y
trf756316	2, 1+2	7	23721990	23722016	TG	STR-SNP		Y
trf756475	2, 1+2	7	24402328	24402360	GTTG	STR-SNP		Y
trf757431_trf757432	1	7	28037613	28037714	AAGG	HGDP	D7S1808	Y
trf757565	2	7	28555440	28555474	GTAATAAGTATTATT	CandidateSTR-SNP		N
trf757894	2, 1+2	7	29685070	29685111	ATATGTATGTATATATACAC	CandidateSTR-SNP		N
trf758552	1, 1+2	7	32136425	32136475	GATA	HGDP	D7S817	Y
trf758667	2, 1+2	7	32488985	32489027	GAAGGGGAACGG	CandidateSTR-SNP		N
trf759225	2, 1+2	7	34702653	34702679	TC	STR-SNP		Y
trf759438	2, 1+2	7	35624384	35624446	AAAGAAAGAAAGAA	CandidateSTR-SNP		N
trf759693	2	7	36443425	36443468	GTTTTGCATTTTTTGTAG	CandidateSTR-SNP		N
trf760321	2, 1+2	7	38490909	38490966	TATATACACA	CandidateSTR-SNP		N
trf761439	2, 1+2	7	42300787	42300833	AC	STR-SNP		Y
trf761725	1	7	43367560	43367600	TAT	HGDP	TAT028P_7	Y
trf762900	2, 1+2	7	46858320	46858378	AT	STR-SNP		Y
trf763220	2, 1+2	7	47735060	47735096	ATATATATATACAC	CandidateSTR-SNP		N
trf763351	2, 1+2	7	48077980	48078016	ATAG	STR-SNP		Y
trf763485	2, 1+2	7	48461652	48461688	A	Homo-SNP		N
trf763574	2, 1+2	7	48782122	48782157	TG	STR-SNP		Y
trf763707	1, 1+2	7	49388977	49389025	AGAT	HGDP	D7S1818	Y
trf763714	2, 1+2	7	49411443	49411503	ATTTTCCAAACTA	CandidateSTR-SNP		N
trf763761	2, 1+2	7	49571836	49571875	TATTTTTTTATTTTTATTTG	CandidateSTR-SNP		N
trf764223	2	7	50999266	50999301	T	Homo-SNP		N
trf764531	2	7	52047632	52047665	AAAAAG	STR-SNP		Y
trf764534	2, 1+2	7	52072980	52073024	TTTA	STR-SNP		Y
trf764538	2, 1+2	7	52089875	52089910	AC	STR-SNP		Y
trf764588	2, 1+2	7	52235177	52235229	GTGTAAATAGTAGATGTATAT	CandidateSTR-SNP		N
trf765273	2, 1+2	7	54189525	54189557	ATAAAATATATAT	CandidateSTR-SNP		N
trf765384	2, 1+2	7	54528270	54528305	TTAAAATTAAATGTTAT	CandidateSTR-SNP		N
trf765485	2, 1+2	7	54846301	54846328	A	Homo-SNP		N
nc-EGFR	1, 1+2	7	55273591	55273604	A	MSI		N
trf766302	2, 1+2	7	56705006	56705032	A	Homo-SNP		N
trf767576	2, 1+2	7	61893124	61893158	TTTTAACAGAGTTAAAA	CandidateSTR-SNP		N
trf768601	2, 1+2	7	64345330	64345357	CTGACAGCC	CandidateSTR-SNP		N
trf768853	2, 1+2	7	64895602	64895661	ACATGTGTGACCCCTGACTGAAGTG	CandidateSTR-SNP		N
trf769544	2	7	66314014	66314050	T	Homo-SNP		N
trf769789	2, 1+2	7	66845477	66845513	GTGCATGCTGTGTGAAT	CandidateSTR-SNP		N
trf770103	2, 1+2	7	67391961	67392022	TATGTATATATGTATGTGTCTTTGT	CandidateSTR-SNP		N
trf770625	2, 1+2	7	68188570	68188603	TCTGAAGAGCTC	CandidateSTR-SNP		N
trf771490	2, 1+2	7	70457630	70457656	TTTGGTTAATAG	CandidateSTR-SNP		N
trf771775	2, 1+2	7	71158160	71158198	TATAAATAGTGTGTG	CandidateSTR-SNP		N
trf771845_trf771846	1, 1+2	7	71266361	71266457	TATG	HGDP	GATA21D12P_7	Y
trf772040	2, 1+2	7	71650194	71650226	AAAATGTACATGGGA	CandidateSTR-SNP		N
trf772137	2	7	71819868	71819908	AATTTCTTTTTTTTTTT	CandidateSTR-SNP		N
trf772277	2, 1+2	7	71979391	71979456	TATATATGTGTATGTGTGTGTGTAT	CandidateSTR-SNP		N
trf772785	2, 1+2	7	73016460	73016496	CCTT	STR-SNP		Y
trf774855	2, 1+2	7	76976233	76976276	CCCCTCCACCACT	CandidateSTR-SNP		N
trf774910	2	7	77148620	77148659	AAAT	STR-SNP		Y
TMEM60	1, 2, 1+2	7	77423459	77423468	T	MSI		N
trf775193	1, 1+2	7	78127039	78127090	TCTA	HGDP	D7S2204	Y
trf775510	2, 1+2	7	79114779	79114822	TTTTTGT	CandidateSTR-SNP		N
trf776550	2, 1+2	7	82568922	82568973	TTTTCCCACTGGAAATATAAATATA	CandidateSTR-SNP		N
trf776635	1, 1+2	7	82796815	82796885	ATAG	HGDP	GATA87D11_7	Y
trf776662	2, 1+2	7	82889562	82889604	TATATAGATAATACCTATT	CandidateSTR-SNP		N
trf776709	2, 1+2	7	83035843	83035876	CACACAATATATATATG	CandidateSTR-SNP		N
D7S820	1, 2	7	83789541	83789593	TATC	CODIS		Y
trf777436	2, 1+2	7	85590340	85590378	GT	STR-SNP		Y
trf778110	2, 1+2	7	88267282	88267320	AAATAATAATTAATTAAT	CandidateSTR-SNP		N
trf778277	2, 1+2	7	88849303	88849358	CATATATGTATATGCA	CandidateSTR-SNP		N
trf778686	2, 1+2	7	90317633	90317668	GAAATTAAATAGGAAAAG	CandidateSTR-SNP		N
trf780113	1, 1+2	7	96057618	96057670	TCTA	HGDP	D7S821	Y
trf780602	2, 1+2	7	97694801	97694834	TATTTTATTAATTTTTT	CandidateSTR-SNP		N
TRRAP_1	1, 2, 1+2	7	98515231	98515239	TG	MSI		N
TRRAP_2	1, 2, 1+2	7	98535308	98535316	CA	MSI		N
TRRAP_3	1, 2, 1+2	7	98609744	98609751	A	MSI		N
SRRT	1, 1+2	7	100479331	100479339	G	MSI		N
trf782092	2, 1+2	7	100607320	100607355	AAT	STR-SNP		Y
trf782340	2, 1+2	7	101006882	101006918	GGGGCTGC	CandidateSTR-SNP		N
trf782759	2, 1+2	7	101659788	101659826	CAAAAAATAATGATACTC	CandidateSTR-SNP		N
trf783590	2, 1+2	7	104163454	104163516	ATATATGCACATATATAC	CandidateSTR-SNP		N
trf783604	1, 1+2	7	104195071	104195138	GATA	HGDP	D7S1799	Y
trf784333	2	7	106429427	106429464	ACACATATATAT	CandidateSTR-SNP		N
PIK3CG	1, 2, 1+2	7	106526646	106526654	AG	MSI		N
trf784595	2, 1+2	7	107373131	107373166	TG	STR-SNP		Y
trf785821	2, 1+2	7	111710499	111710529	TTACTTCTGCACCAA	CandidateSTR-SNP		N
trf786228	2, 1+2	7	113323181	113323215	AAATTATGACAGTGAAA	CandidateSTR-SNP		N
trf786816	2, 1+2	7	115453490	115453528	TG	STR-SNP		Y
trf787135	2, 1+2	7	116608409	116608445	CTTCTTCCTT	CandidateSTR-SNP		N
trf787465	2, 1+2	7	117906691	117906717	TATGGTATATG	CandidateSTR-SNP		N
trf787487	2, 1+2	7	118018827	118018875	GA	STR-SNP		Y
trf787573	2	7	118310332	118310371	AT	STR-SNP		Y
trf787732	2, 1+2	7	118792353	118792406	TATATATGTGTGTGTA	CandidateSTR-SNP		N
trf787922	1, 1+2	7	119501617	119501686	AGAT	HGDP	AGAT133_7	Y
trf788335	2, 1+2	7	121166356	121166393	TTATTAAG	CandidateSTR-SNP		N
trf788698	2, 1+2	7	122285390	122285460	ACATGTACATGTGTGTGTAT	CandidateSTR-SNP		N
trf788969	1	7	123289458	123289535	TCCT	HGDP	D7S3061	Y
trf789106	2, 1+2	7	123792748	123792783	AC	STR-SNP		Y
trf789207	2, 1+2	7	124156531	124156559	TG	STR-SNP		Y
trf789541	2, 1+2	7	125288210	125288240	TTG	STR-SNP		Y
trf789790	2, 1+2	7	126062966	126062991	T	Homo-SNP		N
trf789855	1	7	126354332	126354377	AAT	HGDP	ATA55A05_7	Y
trf789940	2	7	126680050	126680109	GGAGGGTGA	CandidateSTR-SNP		N
trf790074	2, 1+2	7	127250600	127250624	GT	STR-SNP		Y
trf790666	2, 1+2	7	129259300	129259358	GT	STR-SNP		Y
trf791136	2, 1+2	7	130750688	130750729	GT	STR-SNP		Y
trf791893	2, 1+2	7	133223611	133223637	AG	STR-SNP		Y
trf791996	2, 1+2	7	133656087	133656115	TA	STR-SNP		Y
trf792219	2	7	134441026	134441074	AAAAAAAAAAAAAAAACT	CandidateSTR-SNP		N
trf792299	2, 1+2	7	134735334	134735402	TTGTTATATCTTCCTAGTGGATTGA	CandidateSTR-SNP		N
trf792453	2, 1+2	7	135239810	135239843	AAATAAATTAATA	CandidateSTR-SNP		N
trf793217	2, 1+2	7	137657430	137657459	A	Homo-SNP		N
trf793334	2, 1+2	7	137945670	137945701	CTTCATCTACTTCAA	CandidateSTR-SNP		N
trf794001	1, 1+2	7	139781450	139781505	CTAT	HGDP	GATA63F08P_7	Y
trf794091	1, 1+2	7	140012642	140012707	TCTA	HGDP	D7S1824	Y
trf794146	2, 1+2	7	140124380	140124420	CT	STR-SNP		Y
trf794327	2, 1+2	7	140648008	140648050	AAT	STR-SNP		Y
trf794415	2, 1+2	7	140916223	140916249	TG	STR-SNP		Y
trf795133	1, 1+2	7	143723713	143723799	TATC	HGDP	NA-D7S-1	Y
trf795171	2	7	143829668	143829733	GTTT	STR-SNP		Y
trf795620	2, 1+2	7	145405661	145405689	GT	STR-SNP		Y
trf795845	2, 1+2	7	146092914	146092948	AG	STR-SNP		Y
trf796277	2, 1+2	7	147283635	147283671	AGGG	STR-SNP		Y
trf796479	2, 1+2	7	147986036	147986061	A	Homo-SNP		N
trf796521	2, 1+2	7	148076812	148076854	AAATAAATAAATCCCTGTCC	CandidateSTR-SNP		N
trf796529	2, 1+2	7	148104221	148104247	CAAGGTTTTTATT	CandidateSTR-SNP		N
NOS3	1, 2, 1+2	7	150698397	150698404	G	MSI		N
trf797803_trf797804	1, 1+2	7	151567192	151567283	AGAT	HGDP	D7S3070	Y
MLL3	1, 2, 1+2	7	151874147	151874156	T	MSI		N
trf797997	2, 1+2	7	152099593	152099639	AATTCATGACTAAG	CandidateSTR-SNP		N
trf797999	2, 1+2	7	152100794	152100844	AC	STR-SNP		Y
trf798002	2	7	152106107	152106138	TGTTACCCAGGCTTAG	CandidateSTR-SNP		N
trf798316	2, 1+2	7	152661179	152661226	TG	STR-SNP		Y
trf798344	1, 1+2	7	152776034	152776086	TATG	HGDP	TATG002P_7	Y
trf798986	1, 1+2	7	154567902	154567997	GATA	HGDP	D7S3058	Y
trf799206	2, 1+2	7	154917626	154917718	TA	STR-SNP		Y
trf799334	2, 1+2	7	155131679	155131742	CGAGCGAGAGTCAGCATCACCTCCC	CandidateSTR-SNP		N
trf799422	2, 1+2	7	155242107	155242137	CGGAGAG	CandidateSTR-SNP		N
trf799434	2, 1+2	7	155265378	155265465	GA	STR-SNP		Y
trf799882	1, 1+2	7	155989122	155989157	GTTT	HGDP	MFD442-GTTT002_7	Y
trf800049	2, 1+2	7	156289634	156289666	AC	STR-SNP		Y
trf800137	1, 1+2	7	156473063	156473098	GA	HGDP	D7S559	Y
trf800467	2	7	157232213	157232255	CCTCCAGGAGCACTTCCATCTC	CandidateSTR-SNP		N
trf800648	2, 1+2	7	157504691	157504768	GGGCTGCGTGGTGGAAGGGGGGCC	CandidateSTR-SNP		N
trf801786	2	7	158459943	158459999	CAGAGACCCTGTGTCCCTCCGCCTC	CandidateSTR-SNP		N
trf803556	2, 1+2	8	2085227	2085264	GATGAGCTCACACAGGGT	CandidateSTR-SNP		N
trf803566	2, 1+2	8	2103518	2103589	TCACAGCCCCCGGTCACACCCCTCG	CandidateSTR-SNP		N
trf803995	2, 1+2	8	3032952	3033001	TCCCTCCCTTCCC	CandidateSTR-SNP		N
trf804082	2, 1+2	8	3212411	3212436	TCTATCTATAGA	CandidateSTR-SNP		N
trf804195	2, 1+2	8	3422653	3422682	A	Homo-SNP		N
trf804202	2, 1+2	8	3433790	3433823	AAT	STR-SNP		Y
trf804279	2, 1+2	8	3567202	3567231	T	Homo-SNP		N
trf804358	2, 1+2	8	3706431	3706470	ATATCATATAT	CandidateSTR-SNP		N
trf804375	2, 1+2	8	3746974	3747016	AT	STR-SNP		Y
trf804438	2, 1+2	8	3961009	3961052	ATATAAATAAACATATA	CandidateSTR-SNP		N
trf804499	1, 1+2	8	4145178	4145205	TAT	HGDP	ATT023_8	Y
trf804542	2, 1+2	8	4248019	4248047	TTTA	STR-SNP		Y
trf804571	2, 1+2	8	4365599	4365641	AAAAAAAATACCAAAAAAA	CandidateSTR-SNP		N
trf804692	2, 1+2	8	4627733	4627775	TATATATATATTCC	CandidateSTR-SNP		N
trf804892	2, 1+2	8	5165212	5165242	CA	STR-SNP		Y
trf804998	2, 1+2	8	5578551	5578581	TATACATATACCAAA	CandidateSTR-SNP		N
trf805059	2, 1+2	8	5853298	5853347	GT	STR-SNP		Y
trf805066	2, 1+2	8	5878284	5878330	CTCTCTCTTCCTCATCCTC	CandidateSTR-SNP		N
trf805406	2, 1+2	8	6660516	6660541	ATTTTTCCATGGT	CandidateSTR-SNP		N
trf805888	2, 1+2	8	8393547	8393572	ATTTT	STR-SNP		Y
trf806167	1, 1+2	8	9233188	9233222	GT	HGDP	D8S503	Y
trf806734	2, 1+2	8	10853005	10853034	ATATACACACACAC	CandidateSTR-SNP		N
trf806869	2, 1+2	8	11210750	11210774	TGTT	STR-SNP		Y
trf807094	1, 1+2	8	11833989	11834054	ATCT	HGDP	GATA25C10M_8	Y
trf807470	2	8	13046286	13046310	TG	STR-SNP		Y
trf807539_trf807540	1, 1+2	8	13252513	13252575	TCTA	HGDP	NA-D8S-1	Y
trf807635	2, 1+2	8	13560035	13560063	AC	STR-SNP		Y
trf807969	2, 1+2	8	14658672	14658710	TATGTGTG	CandidateSTR-SNP		N
trf808033	2	8	14833495	14833536	TA	STR-SNP		Y
trf808082	1, 1+2	8	14922924	14922969	ATT	HGDP	ATT070_8	Y
trf808112	2, 1+2	8	15029663	15029688	T	Homo-SNP		N
trf808123	2, 1+2	8	15066984	15067012	A	Homo-SNP		N
trf808167	2, 1+2	8	15214554	15214598	TACATGTATATACATACAC	CandidateSTR-SNP		N
trf808210	2, 1+2	8	15342893	15342938	TTTTGTAAAATATAACATGGG	CandidateSTR-SNP		N
trf808239	2, 1+2	8	15430711	15430739	TA	STR-SNP		Y
trf808282	2	8	15583947	15583979	TTATAACCTTATTTT	CandidateSTR-SNP		N
trf808319	2	8	15743133	15743179	A	Homo-SNP		N
trf808355	1, 2, 1+2	8	15865104	15865155	TATC	STR-SNP, HGDP	TATC012_8	Y
trf808494	2, 1+2	8	16314766	16314801	AATTTTCCAAGACATA	CandidateSTR-SNP		N
trf808540	2, 1+2	8	16414232	16414258	T	Homo-SNP		N
trf808732	2, 1+2	8	17058990	17059020	T	Homo-SNP		N
trf808942	1, 1+2	8	17826239	17826271	TG	HGDP	D8S261	Y
trf809533	2, 1+2	8	20023800	20023842	TA	STR-SNP		Y
trf809647	2	8	20338755	20338784	AAAT	STR-SNP		Y
trf809708	2, 1+2	8	20466063	20466088	T	Homo-SNP		N
trf809938	1, 1+2	8	21247547	21247587	ATAA	HGDP	ATAA018P_8	Y
trf810073	1, 1+2	8	21602062	21602098	AC	HGDP	D8S560	Y
trf810638	2	8	23189731	23189764	CACACCCCCTACACACT	CandidateSTR-SNP		N
trf811076	2, 1+2	8	24553190	24553255	TATATATATAGATATATATTATAAA	CandidateSTR-SNP		N
trf811083	2, 1+2	8	24588662	24588692	A	Homo-SNP		N
trf811090	2	8	24599256	24599301	AAT	STR-SNP		Y
trf811351	2, 1+2	8	25255344	25255374	ATAC	STR-SNP		Y
trf811814	1, 1+2	8	26811895	26811948	ATCT	HGDP	D8S1048	Y
trf812769	2, 1+2	8	29626750	29626776	AG	STR-SNP		Y
trf812830	1, 1+2	8	29855786	29855838	AATA	HGDP	AATA019_8	Y
trf813269	2, 1+2	8	30818213	30818277	AGG	STR-SNP		Y
WRN_1	1, 2, 1+2	8	30915970	30915978	A	MSI		N
WRN_2	1, 2, 1+2	8	31001131	31001138	A	MSI		N
trf813365	2, 1+2	8	31151388	31151437	AAAAAAAAAACAAACAAA	CandidateSTR-SNP		N
trf813601	1, 1+2	8	32067228	32067292	CCTT	HGDP	D8S1477	Y
trf813636	2, 1+2	8	32195169	32195198	A	Homo-SNP		N
trf814317	2, 1+2	8	34335283	34335344	CTCAAAAGATCTTACTGTTTTTGGA	CandidateSTR-SNP		N
trf814388	2, 1+2	8	34522613	34522645	TC	STR-SNP		Y
trf814593	2, 1+2	8	35085120	35085167	TCCCAATGGAATACTTGGGAATA	CandidateSTR-SNP		N
trf815179	2, 1+2	8	37089006	37089064	AGGAAAGAAGAG	CandidateSTR-SNP		N
trf816496	2, 1+2	8	40307165	40307209	TA	STR-SNP		Y
D8S1115	1, 2, 1+2	8	42536588	42536615	AAT	etc		Y
trf818952	2, 1+2	8	50117564	50117594	TTCACACCAATGCTT	CandidateSTR-SNP		N
trf819117	2, 1+2	8	50616505	50616541	CCCTACCTCCCTCCCTC	CandidateSTR-SNP		N
trf819527	2, 1+2	8	52024676	52024723	TG	STR-SNP		Y
trf819530	2, 1+2	8	52031752	52031818	CATCTCTGCCATTTGGCCTGTT	CandidateSTR-SNP		N
trf819809	2	8	52788494	52788538	TG	STR-SNP		Y
trf820780	1, 1+2	8	56130298	56130346	TAGA	HGDP	GATA156H01M_8	Y
trf821635	1, 1+2	8	58931368	58931416	ATAG	HGDP	ATAG042_8	Y
trf821832	1, 1+2	8	59708231	59708265	TTTTCAAATCTCTTCCT	HGDP	D8S1113	N
trf822546	2, 1+2	8	62473597	62473632	GAAGGAAGGGAAG	CandidateSTR-SNP		N
trf822710	2, 1+2	8	63243621	63243652	CT	STR-SNP		Y
trf824258	2	8	68905633	68905658	TCTTTTTTTTTT	CandidateSTR-SNP		N
nc-DEPDC2	1, 1+2	8	68926682	68926690	G	MSI		N
trf824532	2, 1+2	8	69966675	69966703	TA	STR-SNP		Y
trf824551	2, 1+2	8	70073367	70073404	AATTTAAATTAAATAT	CandidateSTR-SNP		N
trf824563	2, 1+2	8	70156145	70156174	T	Homo-SNP		N
trf824642	2, 1+2	8	70335513	70335538	TGTATGTGTATA	CandidateSTR-SNP		N
trf825052	2, 1+2	8	71599547	71599621	TCTT	STR-SNP		Y
trf825340	2	8	72930464	72930488	ACAT	STR-SNP		Y
trf825379	1, 1+2	8	73091758	73091797	AAT	HGDP	AAT076_8	Y
trf825691	1, 1+2	8	74254434	74254497	TCTA	HGDP	D8S2324	Y
trf826939	2, 1+2	8	78518924	78518988	GAAGGAAG	CandidateSTR-SNP		N
trf827007	2, 1+2	8	78755725	78755802	ATATATATAATTATATATATATGTA	CandidateSTR-SNP		N
trf827790	2, 1+2	8	81267959	81267985	GAAAGAGAGAGA	CandidateSTR-SNP		N
trf828081	2, 1+2	8	82360916	82360962	GTTT	CandidateSTR-SNP		N
trf828935	2, 1+2	8	84959400	84959446	AT	STR-SNP		Y
trf829222	2, 1+2	8	86056637	86056680	TG	STR-SNP		Y
trf829354	2, 1+2	8	86479950	86480001	ATATATACACACACAC	CandidateSTR-SNP		N
trf829519	2	8	87157462	87157486	AG	STR-SNP		Y
trf829525	2, 1+2	8	87180175	87180233	AAGGGG	STR-SNP		Y
trf829708	2, 1+2	8	87648049	87648107	AT	STR-SNP		Y
trf829938	2, 1+2	8	88512869	88512914	CTTTCATTTGCTATTCTCT	CandidateSTR-SNP		N
trf830342	2, 1+2	8	90014144	90014190	TG	STR-SNP		Y
trf830451	2, 1+2	8	90318512	90318575	TATATATATGTATGTGTG	CandidateSTR-SNP		N
trf830614	2, 1+2	8	90921239	90921266	A	Homo-SNP		N
trf830871	1, 1+2	8	92023247	92023304	AGAT	HGDP	D20S201	Y
trf831426	2, 1+2	8	94136716	94136770	TG	STR-SNP		Y
trf831869	2	8	95618002	95618026	TGTTTTTTTGGTTTT	CandidateSTR-SNP		N
trf832662	2, 1+2	8	98612961	98612988	A	Homo-SNP		N
trf832896	2	8	99148296	99148323	TTTTTTA	CandidateSTR-SNP		N
trf832905	1, 1+2	8	99189806	99189838	TTCA	HGDP	NA-D8S-2	Y
trf832906	2, 1+2	8	99197274	99197326	AC	STR-SNP		Y
trf833985	2, 1+2	8	102620963	102621005	CA	STR-SNP		Y
trf834287	2, 1+2	8	103572956	103572996	TCTCCTTGCTACCCTTGCACT	CandidateSTR-SNP		N
trf834549	2, 1+2	8	104357560	104357599	AGAAAGTTGTAGG	CandidateSTR-SNP		N
trf834974	2, 1+2	8	106087142	106087175	GCT	STR-SNP		Y
trf835051	2, 1+2	8	106302073	106302110	A	Homo-SNP		N
trf835136	2, 1+2	8	106590632	106590674	GTTTTACTCCAGTTACTCCA	CandidateSTR-SNP		N
trf835551	2, 1+2	8	108058285	108058353	GAGAGACAGGGAGAGG	CandidateSTR-SNP		N
trf836145	2, 1+2	8	110306455	110306486	AAAAAAC	CandidateSTR-SNP		N
trf836950	2, 1+2	8	113174287	113174321	TA	STR-SNP		Y
trf837017	2, 1+2	8	113417412	113417438	A	Homo-SNP		N
trf837329	2	8	114733881	114733922	AC	STR-SNP		Y
trf837344	2	8	114803522	114803582	GCAGGGGTCTTCCCAGGCCCCCAAG	CandidateSTR-SNP		N
trf837629	2, 1+2	8	115797481	115797528	AC	STR-SNP		Y
trf837844	2, 1+2	8	116655121	116655156	ACACCTCGGAGATACT	CandidateSTR-SNP		N
trf838210	2, 1+2	8	117765034	117765070	GGAA	STR-SNP		Y
trf838368	2, 1+2	8	118401660	118401695	GT	STR-SNP		Y
trf838378	1, 1+2	8	118456176	118456232	AGAT	HGDP	D8S592	Y
trf838635	2, 1+2	8	119534396	119534454	AC	STR-SNP		Y
trf838896	2	8	120617670	120617704	TG	STR-SNP		Y
trf839204	2, 1+2	8	121618649	121618673	TG	STR-SNP		Y
trf839306	2, 1+2	8	121971636	121971689	ACACATATACATAC	CandidateSTR-SNP		N
trf840170	2, 1+2	8	124708836	124708871	AGGTGGTGATGGGGAGA	CandidateSTR-SNP		N
trf840201	2, 1+2	8	124862526	124862558	TG	STR-SNP		Y
trf840486_D8S1179	1, 2, 1+2	8	125907104	125907159	TATC	CODIS, HGDP	D8S1179	Y
trf840694	2, 1+2	8	126531562	126531599	CA	STR-SNP		Y
MYC	1, 2, 1+2	8	128748844	128748851	T	MSI		N
nc-MYC	1, 1+2	8	128753393	128753403	T	MSI		N
trf842338	2	8	131734832	131734857	T	Homo-SNP		N
trf842353	2, 1+2	8	131768852	131768878	TC	STR-SNP		Y
trf842529	2, 1+2	8	132351729	132351753	GA	STR-SNP		Y
trf842671	2, 1+2	8	133035228	133035253	TGTCTCTGCT	CandidateSTR-SNP		N
trf842976	2, 1+2	8	134105363	134105395	TTTTC	STR-SNP		Y
trf843184	2, 1+2	8	134646157	134646210	GA	CandidateSTR-SNP		N
trf843454	2, 1+2	8	135427247	135427286	TCTGGCTGGTAGTAATACC	CandidateSTR-SNP		N
trf843718	1, 1+2	8	136291793	136291837	TCTA	HGDP	D8S1108	Y
trf843820	2, 1+2	8	136723944	136723992	AAGAAAGGACAGAAGGAGGG	CandidateSTR-SNP		N
trf844065	2, 1+2	8	137541536	137541561	TATATGCATATA	CandidateSTR-SNP		N
trf844114	2, 1+2	8	137714272	137714314	AT	STR-SNP		Y
trf844420	1, 1+2	8	138533506	138533567	TCTA	HGDP	GATA060_8	Y
trf844488	2, 1+2	8	138726352	138726403	ATATATATACACAAATGAA	CandidateSTR-SNP		N
trf844554	2, 1+2	8	138864775	138864816	TTTACATATTTACATAT	CandidateSTR-SNP		N
trf845036	2, 1+2	8	140416979	140417017	GTGGAGAACTGACA	CandidateSTR-SNP		N
trf845047	2	8	140468361	140468429	AAAG	STR-SNP		Y
trf845330	2	8	141282399	141282453	TGGTGGTTGTGGTGGTTATAGTGGT	CandidateSTR-SNP		N
trf845824	2, 1+2	8	142573775	142573832	ATCCATCCACCAATTCATCTGTTC	CandidateSTR-SNP		N
trf846164	2, 1+2	8	143103306	143103334	CA	STR-SNP		Y
trf846975	2, 1+2	8	144174620	144174674	CAGGCACCAGCGGGCATCCCCGGGA	CandidateSTR-SNP		N
trf847038_trf847039	1, 1+2	8	144225187	144225263	GATA	HGDP	D8S373	Y
trf848249	1, 1+2	9	444335	444365	AAT	HGDP	MFD455-AAT052_9	Y
trf848272	1, 1+2	9	516998	517026	AC	HGDP	D9S1779	Y
trf848533	1, 1+2	9	1651075	1651114	TAA	HGDP	TAA005_9	Y
trf848545	2, 1+2	9	1717512	1717537	TATTT	STR-SNP		Y
trf848782	2, 1+2	9	2762295	2762325	GT	STR-SNP		Y
trf848838	2, 1+2	9	3039000	3039034	TA	STR-SNP		Y
trf849057	1, 1+2	9	3859350	3859400	AC	HGDP	D9S1871	Y
trf849464	2, 1+2	9	5397516	5397568	GAAGGAAGAAAAGAGGGCAG	CandidateSTR-SNP		N
trf850037	2, 1+2	9	7447459	7447492	TG	STR-SNP		Y
trf850041	2, 1+2	9	7473110	7473137	ATGTGTGTGTGTGC	CandidateSTR-SNP		N
trf850049	2, 1+2	9	7530390	7530425	T	Homo-SNP		N
trf850050	2, 1+2	9	7531319	7531352	TG	STR-SNP		Y
trf850130	1, 1+2	9	7929078	7929130	TCTA	HGDP	GATA175H06M_9	Y
trf850690	2, 1+2	9	10034940	10034984	GTAATAGGATTGCTA	CandidateSTR-SNP		N
trf850693	2, 1+2	9	10047312	10047352	TG	STR-SNP		Y
trf850708	2, 1+2	9	10090919	10090959	AC	STR-SNP		Y
trf851187	2, 1+2	9	11685588	11685616	AC	STR-SNP		Y
trf851415	2, 1+2	9	12365178	12365208	GT	STR-SNP		Y
trf851460	2, 1+2	9	12528843	12528889	AATTGATTTTA	CandidateSTR-SNP		N
trf851492	2, 1+2	9	12632936	12632968	GT	STR-SNP		Y
trf852436	2, 1+2	9	16359302	16359348	CT	STR-SNP		Y
trf852723	1, 1+2	9	17274451	17274519	TATC	HGDP	AGAT142P_9	Y
trf853069	2, 1+2	9	18904631	18904670	A	Homo-SNP		N
trf853221	2	9	19271258	19271291	GCAATCTCTGCCTCACT	CandidateSTR-SNP		N
trf853477	2, 1+2	9	20073837	20073905	ATATATGTGTGT	CandidateSTR-SNP		N
trf853630	2, 1+2	9	20714603	20714635	TGCC	STR-SNP		Y
trf853637	2, 1+2	9	20721973	20722005	CCCT	STR-SNP		Y
trf853705	1, 1+2	9	21070812	21070893	TCTA	HGDP	TCTA020_9	Y
trf854036	2, 1+2	9	22428623	22428657	TA	STR-SNP		Y
trf854835	1, 1+2	9	25403149	25403185	ATAC	HGDP	D9S1121	Y
trf854973	2	9	25940221	25940249	AC	STR-SNP		Y
trf855043	1, 1+2	9	26171271	26171315	GATA	HGDP	GATA165A11M_9	Y
trf855295	2, 1+2	9	27121459	27121484	TATTTTATAAATA	CandidateSTR-SNP		N
trf855326	2, 1+2	9	27291066	27291107	AAAACAAAACA	CandidateSTR-SNP		N
trf855616	2, 1+2	9	28507210	28507234	GT	STR-SNP		Y
trf856123	1, 1+2	9	30216222	30216261	TTA	HGDP	ATA65H08P_9	Y
trf856197	2, 1+2	9	30508039	30508082	ATACAC	STR-SNP		Y
trf856386	2, 1+2	9	31134843	31134889	AAAACAAACAAACAA	CandidateSTR-SNP		N
trf856835	2, 1+2	9	32895119	32895143	ATAC	STR-SNP		Y
trf858412	2	9	37387277	37387309	TTTTTTTTCTTT	CandidateSTR-SNP		N
trf858527	2, 1+2	9	37756846	37756879	ATATACACACACAC	CandidateSTR-SNP		N
PentaC_9	1, 2	9	37807640	37807676	T	MSI		N
trf863619	2, 1+2	9	73538744	73538812	TATATATATATATATACACACACAC	CandidateSTR-SNP		N
trf863689	1, 2, 1+2	9	73802801	73802868	AGAT	STR-SNP, HGDP	D9S301	Y
trf864156	2, 1+2	9	75122774	75122823	TGTGTGTATATA	CandidateSTR-SNP		N
trf864508	1, 1+2	9	76206266	76206364	TCTA	HGDP	GATA61F04_9	Y
trf864519	2, 1+2	9	76229231	76229261	CA	STR-SNP		Y
trf864770	2, 1+2	9	77147721	77147777	ATATATATACAC	CandidateSTR-SNP		N
trf864997	2, 1+2	9	77857082	77857134	TTTCTT	CandidateSTR-SNP		N
trf865398	1, 1+2	9	79264506	79264562	ATAG	HGDP	AGAT140P_9	Y
trf865435	2, 1+2	9	79383499	79383539	TG	STR-SNP		Y
trf865538_D9S1122	1, 2, 1+2	9	79688733	79688791	TAGA	HGDP	D9S1122	Y
trf866368	2, 1+2	9	82738214	82738260	AC	STR-SNP		Y
trf866404	2, 1+2	9	82847543	82847592	AC	STR-SNP		Y
trf866433_trf866432	1, 1+2	9	82968409	82968493	TCTA	HGDP	D9S922	Y
trf867301	1, 1+2	9	85966561	85966648	AGAT	HGDP	GATA22H04M_9	Y
trf867354	2, 1+2	9	86094201	86094219	AAG	CandidateSTR-SNP		N
trf867439	2, 1+2	9	86394369	86394423	ACACACACACGCACATAT	CandidateSTR-SNP		N
trf867839	2	9	87485197	87485229	TACATA	STR-SNP		Y
trf868027	2, 1+2	9	88124002	88124039	TGGGCTTTGAGTCAA	CandidateSTR-SNP		N
trf868910	2	9	90853543	90853581	TG	STR-SNP		Y
trf869177	2, 1+2	9	91453486	91453532	TTTCTCCCTCCCTCC	CandidateSTR-SNP		N
trf870108	2, 1+2	9	94350709	94350736	TATATAATATA	CandidateSTR-SNP		N
trf870371	1, 1+2	9	95119743	95119791	ATT	HGDP	AAT261_9	Y
trf871008	2, 1+2	9	97018126	97018163	GAAAAAAGTAATAGGATAG	CandidateSTR-SNP		N
PTCH1_1	1, 2, 1+2	9	98209616	98209623	G	MSI		N
PTCH1_2	1, 2, 1+2	9	98231380	98231388	GT	MSI		N
PTCH1_3	1, 2, 1+2	9	98268792	98268799	T	MSI		N
PTCH1_4	1, 2	9	98270529	98270536	C	MSI		N
trf872451	1, 1+2	9	101623931	101623979	ATA	HGDP	D9S910	Y
trf873526	2, 1+2	9	105679018	105679050	TA	STR-SNP		Y
trf873540	2, 1+2	9	105716795	105716822	TTA	STR-SNP		Y
trf873648_trf873649	1	9	105984100	105984203	TTCC	HGDP	D9S938	N
trf873848	2, 1+2	9	106667151	106667186	GAGAAAACAATGGAAG	CandidateSTR-SNP		N
trf874107	2, 1+2	9	107707067	107707109	TA	STR-SNP		Y
trf874400	1	9	108690478	108690585	TATC	HGDP	GATA27Z_9	N
trf875211	2, 1+2	9	111505353	111505412	AT	STR-SNP		Y
trf875621	2, 1+2	9	113007898	113007934	TA	STR-SNP		Y
trf876250	2, 1+2	9	114729265	114729309	GAGCTGAGAAAATGGCAGTG	CandidateSTR-SNP		N
trf876319	2	9	114903956	114903993	AAAAACTATATATATATAT	CandidateSTR-SNP		N
trf876431	1	9	115236347	115236454	CTAT	HGDP	D9S930	Y
trf876765	2, 1+2	9	116125720	116125748	AAAGAAAAAGAAA	CandidateSTR-SNP		N
trf877478	2, 1+2	9	118343097	118343125	TA	STR-SNP		Y
trf877773	2	9	119327630	119327666	TC	STR-SNP		Y
trf877817	1, 1+2	9	119493457	119493505	TAA	HGDP	ATA42G04P_9	Y
trf877892	2, 1+2	9	119676826	119676850	TTA	STR-SNP		Y
trf878287	1	9	121095830	121095943	AGAT	HGDP	D9S934	Y
trf879270	2, 1+2	9	124588520	124588545	ATATATATGGGTT	CandidateSTR-SNP		N
trf879518	1, 1+2	9	125442507	125442582	ATAG	HGDP	TCTA017M_9	Y
trf879999	2	9	126849896	126849936	T	Homo-SNP		N
trf880249	2, 1+2	9	127598078	127598128	TATATATACACACACA	CandidateSTR-SNP		N
trf880774	2, 1+2	9	128901741	128901776	CT	STR-SNP		Y
trf883701	1, 1+2	9	136035668	136035698	ATA	HGDP	D9S2157	Y
trf883769	2, 1+2	9	136132607	136132632	CGAGCCCA	CandidateSTR-SNP		N
trf884793	2, 1+2	9	137684618	137684693	TGTGTGTGCA	CandidateSTR-SNP		N
trf884965	2, 1+2	9	137928689	137928723	GCACACACATGCACGT	CandidateSTR-SNP		N
NOTCH1_1	1, 2, 1+2	9	139410440	139410448	CA	MSI		N
NOTCH1_2	1, 2	9	139413170	139413178	AC	MSI		N
trf885917	2, 1+2	9	139525835	139525871	CACACACATACATG	CandidateSTR-SNP		N
trf886070	2, 1+2	9	139812679	139812709	TA	STR-SNP		Y
trf886677	1, 1+2	9	140636741	140636783	TG	HGDP	D9S1838	Y
trf73170	2, 1+2	10	775030	775067	GTGCTGCCATGCCCTCCCC	CandidateSTR-SNP		N
trf74062	2, 1+2	10	2056747	2056789	AGCTGTCCTTCATAAATAAAG	CandidateSTR-SNP		N
trf74075	2, 1+2	10	2090191	2090231	AAAAC	CandidateSTR-SNP		N
trf74142_D10S1435	1, 2, 1+2	10	2243331	2243392	TATC	HGDP	D10S1435	Y
trf74166	2, 1+2	10	2278351	2278390	TATATACATATACTCTCTC	CandidateSTR-SNP		N
trf74349	2, 1+2	10	2584679	2584710	TCTCTCTCTG	CandidateSTR-SNP		N
trf74367	1, 1+2	10	2622707	2622777	ATAG	HGDP	ATAG053P_10	Y
trf74679	2, 1+2	10	3166010	3166044	CTGCCATGGCCAGAGC	CandidateSTR-SNP		N
trf76012	1, 1+2	10	6394362	6394414	TCCA	HGDP	ATCC001_10	Y
trf76537	2, 1+2	10	7607214	7607259	ATACACATATACACAGACT	CandidateSTR-SNP		N
trf76681	1	10	7920653	7920705	ATGT	HGDP	ATGT009P_10	Y
trf76756	2, 1+2	10	8167941	8167977	TC	STR-SNP		Y
trf76776	2, 1+2	10	8220300	8220335	AACACATCATTATCATTC	CandidateSTR-SNP		N
trf76896	2, 1+2	10	8407855	8407887	TG	STR-SNP		Y
trf76940	2	10	8512126	8512160	AACAAACCCCCGTGAC	CandidateSTR-SNP		N
trf76943	2	10	8524661	8524696	TCCC	STR-SNP		Y
trf77063	2, 1+2	10	8789523	8789553	TTGGAAATAATTAT	CandidateSTR-SNP		N
trf77231	1, 1+2	10	9263889	9263916	ATA	HGDP	D10S1412	Y
trf77415	2, 1+2	10	9781719	9781774	TTACCTATCAGGCAGTAAGCCCTGT	CandidateSTR-SNP		N
trf77789	2, 1+2	10	10966244	10966273	A	Homo-SNP		N
trf78394	1, 1+2	10	12737021	12737093	GATA	HGDP	D10S1430	Y
trf78429	2, 1+2	10	12832600	12832635	CACACACACACG	CandidateSTR-SNP		N
trf78431	2, 1+2	10	12834959	12834993	CA	STR-SNP		Y
trf78841	2, 1+2	10	14081406	14081430	ATCT	STR-SNP		Y
trf79075	2, 1+2	10	14742826	14742851	A	Homo-SNP		N
trf79222	2, 1+2	10	15131083	15131113	GA	STR-SNP		Y
trf79291	2, 1+2	10	15238902	15238932	T	Homo-SNP		N
trf79618	2, 1+2	10	16219799	16219852	TA	STR-SNP		Y
trf79752	2, 1+2	10	16555392	16555426	TATATATAAATGTTT	CandidateSTR-SNP		N
trf80056	2, 1+2	10	17422824	17422901	TGTGTTTGTATGTGTACGTTTGTGT	CandidateSTR-SNP		N
trf80429	2	10	18509161	18509214	AG	STR-SNP		Y
trf80489	2, 1+2	10	18674644	18674683	TCTGATGCTTTTTTCTTTT	CandidateSTR-SNP		N
trf80751	1, 1+2	10	19437990	19438055	ATCT	HGDP	D10S1423	Y
trf81076	2, 1+2	10	20205114	20205150	TGACAGGATCATGGCTCA	CandidateSTR-SNP		N
trf81927	2, 1+2	10	22890059	22890092	A	Homo-SNP		N
trf82044	2, 1+2	10	23301983	23302007	ATTTTT	STR-SNP		Y
trf82547	2, 1+2	10	24680262	24680289	T	Homo-SNP		N
trf82907	2, 1+2	10	25627493	25627537	TATATTATTATA	CandidateSTR-SNP		N
trf82957	2, 1+2	10	25863075	25863101	A	Homo-SNP		N
trf83015	2, 1+2	10	26019506	26019540	AAAACAAACAACAAC	CandidateSTR-SNP		N
trf83022	2, 1+2	10	26033455	26033508	GAGAAAGAGA	CandidateSTR-SNP		N
trf83099	1, 1+2	10	26334295	26334343	TAGA	HGDP	GATA179E06P_10	Y
trf83806	2	10	28346534	28346564	T	Homo-SNP		N
trf84387	2, 1+2	10	29894581	29894616	TTTTTTCTCTTTAGTGGG	CandidateSTR-SNP		N
trf84525	2	10	30211110	30211146	AAAAAAAAAGAAAGAAAG	CandidateSTR-SNP		N
trf84639	2, 1+2	10	30472452	30472485	TG	STR-SNP		Y
trf84649	1, 1+2	10	30495835	30495879	GATA	HGDP	D10S1426	Y
trf84681	2	10	30544727	30544775	TA	STR-SNP		Y
trf84745	2, 1+2	10	30721907	30721937	GA	STR-SNP		Y
trf85647	2	10	33692566	33692590	TG	STR-SNP		Y
trf86253	1	10	35257722	35257764	TTA	HGDP	D10S1208	Y
trf86270	2	10	35292305	35292355	TG	STR-SNP		Y
trf86679	2, 1+2	10	36521113	36521145	A	Homo-SNP		N
trf86937	2	10	37135750	37135812	TA	STR-SNP		Y
RET	1, 2, 1+2	10	43600516	43600524	GC	MSI		N
trf88692	2, 1+2	10	44881957	44881985	TCCA	STR-SNP		Y
trf90069	2, 1+2	10	49500011	49500035	TTTC	STR-SNP		Y
trf90219	2, 1+2	10	50041186	50041218	TG	STR-SNP		Y
trf90272	2, 1+2	10	50228794	50228845	AGGG	STR-SNP		Y
trf90324	2, 1+2	10	50420708	50420736	AGGG	STR-SNP		Y
trf90990	1, 1+2	10	52678722	52678758	AAT	HGDP	ATA20B07_10	Y
trf91407	2, 1+2	10	54087595	54087630	A	Homo-SNP		N
trf91577	2, 1+2	10	54914450	54914483	CATTCACTAACCACTC	CandidateSTR-SNP		N
trf91732	2, 1+2	10	55478908	55478965	ATATATATATATATATA	CandidateSTR-SNP		N
trf91899	2, 1+2	10	55942266	55942298	GT	STR-SNP		Y
trf91923	2, 1+2	10	56025900	56025937	AC	STR-SNP		Y
trf91949	2, 1+2	10	56087193	56087219	TTATAATATATAA	CandidateSTR-SNP		N
trf92212	2, 1+2	10	56909778	56909828	AGAGAGAGAGAGATAAAG	CandidateSTR-SNP		N
trf92227	2, 1+2	10	56952548	56952578	ATGTACATACATAC	CandidateSTR-SNP		N
trf92272	2, 1+2	10	57110716	57110748	TCTTCC	STR-SNP		Y
trf92352	2, 1+2	10	57307646	57307712	GA	STR-SNP		Y
trf92403	1, 1+2	10	57529922	57529961	TAT	HGDP	D10S1221	Y
trf92506	2	10	57849869	57849922	GGACAAAGAGCAGGACAGCATTA	CandidateSTR-SNP		N
trf92529	2, 1+2	10	57935419	57935449	GT	STR-SNP		Y
TFAM	1, 2, 1+2	10	60148569	60148579	A	MSI		N
trf93241	2, 1+2	10	60265180	60265226	TG	STR-SNP		Y
trf93243	2, 1+2	10	60281528	60281566	T	Homo-SNP		N
trf93266	2, 1+2	10	60360900	60360930	TA	STR-SNP		Y
trf93342	2	10	60688388	60688437	ATACGTATATGTATATATGT	CandidateSTR-SNP		N
trf94355	2, 1+2	10	64629329	64629378	CAAGGAAGGTGTCTCCCCTA	CandidateSTR-SNP		N
trf94411	1, 1+2	10	64755136	64755175	TTA	HGDP	D10S1225	Y
trf94835	2, 1+2	10	66437656	66437681	T	Homo-SNP		N
trf95230	2	10	67948324	67948389	TG	STR-SNP		Y
trf95234	1, 1+2	10	67957094	67957151	TCTA	HGDP	TCTA021ZM_10	Y
trf95394	2, 1+2	10	68447476	68447509	AC	STR-SNP		Y
trf95500	2, 1+2	10	68854767	68854813	TATACATATATGTGTA	CandidateSTR-SNP		N
trf95686	2	10	69614073	69614097	AT	STR-SNP		Y
trf96089	1, 1+2	10	70512627	70512698	TAGA	HGDP	NA-D10S-1	Y
trf96621	1, 1+2	10	72080052	72080104	AGAT	HGDP	GATA90G05P_10	Y
trf97483	1, 1+2	10	74659449	74659528	AGAT	HGDP	D10S1432	Y
trf97963	2	10	75964798	75964827	A	Homo-SNP		N
trf99314	1, 1+2	10	80712080	80712146	GGAT	HGDP	D10S2327	Y
trf99643	2, 1+2	10	81789646	81789689	TTTTTTTATTTGACTTGA	CandidateSTR-SNP		N
trf100020	2, 1+2	10	83107269	83107319	TA	STR-SNP		Y
trf100209	1, 1+2	10	83735070	83735130	ATCT	HGDP	GATA134F03P_10	Y
trf100639	2, 1+2	10	85221331	85221360	GTCATACCTCTCA	CandidateSTR-SNP		N
trf100646	2, 1+2	10	85225178	85225215	TGTATATGTGTGTA	CandidateSTR-SNP		N
trf100702	2, 1+2	10	85402723	85402757	GT	STR-SNP		Y
trf101360	2	10	87840235	87840272	AAGGGAA	CandidateSTR-SNP		N
trf101912	2, 1+2	10	89403369	89403415	A	Homo-SNP		N
trf101946	2, 1+2	10	89485641	89485671	AC	STR-SNP		Y
PTEN	1, 2, 1+2	10	89717718	89717726	TG	MSI		N
trf102208	1, 1+2	10	90439017	90439059	TAT	HGDP	ATA80B10Z_10	Y
FAS	1, 2, 1+2	10	90768707	90768714	T	MSI		N
trf102388	2, 1+2	10	91011268	91011295	CTCTCTGAAGTTG	CandidateSTR-SNP		N
trf102565	2, 1+2	10	91662286	91662330	TATATACATACACACACACACA	CandidateSTR-SNP		N
trf102624	2, 1+2	10	91786014	91786040	A	Homo-SNP		N
trf102758	1, 1+2	10	92364740	92364796	AGAT	HGDP	D10S2470	Y
trf103642	2, 1+2	10	94950753	94950782	ATTTAATGTATGTA	CandidateSTR-SNP		N
trf104239	2, 1+2	10	97062964	97063004	TATATATATGTGTGTGTG	CandidateSTR-SNP		N
trf104247	2, 1+2	10	97118479	97118505	CA	STR-SNP		Y
trf105057	2, 1+2	10	99636702	99636729	T	Homo-SNP		N
HPS1	1, 2, 1+2	10	100186986	100186994	G	MSI		N
trf105278	2, 1+2	10	100521732	100521786	CTCCCCTCCCCTCCT	CandidateSTR-SNP		N
trf105399	1, 1+2	10	101004139	101004178	TTA	HGDP	TTA007M_10	Y
trf106132	2, 1+2	10	103026822	103026870	CA	STR-SNP		Y
trf107726	2, 1+2	10	107797388	107797443	ATATGTCTGTGTGTATATATATGTA	CandidateSTR-SNP		N
trf109211	2, 1+2	10	113364076	113364133	TTTTTTTGGAACTTCATGGTTGAAT	CandidateSTR-SNP		N
trf109296	2, 1+2	10	113676781	113676825	AT	STR-SNP		Y
trf110343	2, 1+2	10	117333723	117333762	ATATAACTACAGCAATA	CandidateSTR-SNP		N
trf110907	2, 1+2	10	119286093	119286154	TCTATATATATACTATATATAACTG	CandidateSTR-SNP		N
trf110949	1, 1+2	10	119340229	119340290	ATCT	HGDP	D10S1425	Y
trf112062	1, 1+2	10	122742754	122742787	TAT	HGDP	D10S1230	Y
FGFR2	1, 2, 1+2	10	123278264	123278272	AT	MSI		N
trf112409	2, 1+2	10	123796611	123796645	TTCTGGAATAAGGTAACA	CandidateSTR-SNP		N
trf112423	2, 1+2	10	123818575	123818605	TTG	STR-SNP		Y
trf112440	2, 1+2	10	123885831	123885861	TG	STR-SNP		Y
trf112641	2, 1+2	10	124603467	124603519	TATATATAGACTATATAAAGAC	CandidateSTR-SNP		N
trf112759	2, 1+2	10	125081823	125081866	TGTGTGTGTATATA	CandidateSTR-SNP		N
trf113008	2, 1+2	10	125928119	125928162	AGGGAGGGAGAGAGAG	CandidateSTR-SNP		N
trf113094	1, 1+2	10	126159217	126159250	AAC	HGDP	AAC1C02_10	Y
trf114094	2, 1+2	10	129651864	129651904	AAAAAAAACAAAGAAACAT	CandidateSTR-SNP		N
trf114112	1, 1+2	10	129753550	129753604	TACA	HGDP	TACA003_10	Y
trf114372	2, 1+2	10	130530831	130530891	ATATATATATATGTGT	CandidateSTR-SNP		N
trf114630	2, 1+2	10	131056079	131056130	TGGGTCCTCGGTTGAGGAGGGTAAT	CandidateSTR-SNP		N
trf114637_D10S1248	1, 2, 1+2	10	131092507	131092559	GGAA	CODIS, HGDP	D10S1248	Y
trf114883	2, 1+2	10	131974998	131975036	TCCC	STR-SNP		Y
trf115794	2, 1+2	10	133911514	133911555	CTTTTT	CandidateSTR-SNP		N
trf116324	1, 1+2	10	134449667	134449691	TG	HGDP	D10S212	Y
trf117516	2, 1+2	11	383193	383236	CCCTCTCT	CandidateSTR-SNP		N
trf117796	2, 1+2	11	710767	710793	AAGGGAGG	CandidateSTR-SNP		N
trf118076	2, 1+2	11	1122168	1122208	CA	STR-SNP		Y
trf118780	2, 1+2	11	1963677	1963717	AC	STR-SNP		Y
THO1	1, 2, 1+2	11	2192318	2192346	ATGA	CODIS		Y
trf118973	2, 1+2	11	2197059	2197084	TTAATCACCCAGA	CandidateSTR-SNP		N
OR51E2	1, 2, 1+2	11	4703474	4703482	A	MSI		N
trf119950	1, 1+2	11	4912209	4912254	AAT	HGDP	D11S2362	Y
trf120000	2, 1+2	11	5060867	5060894	GTTTTTGTTTTTTG	CandidateSTR-SNP		N
trf120098	2, 1+2	11	5384467	5384515	CA	STR-SNP		Y
trf120141	2, 1+2	11	5559123	5559157	GT	STR-SNP		Y
trf120146	2, 1+2	11	5576673	5576713	GAAG	STR-SNP		Y
trf120255	2, 1+2	11	5874500	5874525	GATTGGAAAAATG	CandidateSTR-SNP		N
trf120277	2, 1+2	11	5959393	5959423	CACTAAAGCACGT	CandidateSTR-SNP		N
trf120315	2, 1+2	11	6120730	6120760	AT	STR-SNP		Y
trf120482	2, 1+2	11	6808885	6808946	GT	STR-SNP		Y
trf120493	2, 1+2	11	6845289	6845335	AC	STR-SNP		Y
trf120711	2, 1+2	11	7877588	7877632	TC	STR-SNP		Y
trf120796	2, 1+2	11	8246951	8246979	A	Homo-SNP		N
trf120841	2, 1+2	11	8483989	8484019	AC	STR-SNP		Y
trf120879	2, 1+2	11	8627887	8627937	CT	STR-SNP		Y
trf121514	1	11	10720013	10720086	AGAT	HGDP	D11S1999	Y
trf121576	2, 1+2	11	10959556	10959588	AC	STR-SNP		Y
trf121616	2, 1+2	11	11098340	11098389	AC	STR-SNP		Y
trf122075	2	11	13279919	13279947	AT	STR-SNP		Y
trf122080	2, 1+2	11	13305624	13305658	GT	STR-SNP		Y
nc-SPON1	1, 1+2	11	14162567	14162575	C	MSI		N
trf122535	2	11	15138467	15138505	TCCT	STR-SNP		Y
trf122562	2, 1+2	11	15320457	15320495	CCTT	STR-SNP		Y
trf123063_trf123064	1, 1+2	11	17086238	17086307	TCTA	HGDP	D11S1981	Y
trf123197	2, 1+2	11	17510291	17510323	TGCTACAGGTGTAAG	CandidateSTR-SNP		N
trf123660	2, 1+2	11	19165979	19166013	GT	STR-SNP		Y
trf123677	1, 1+2	11	19281138	19281231	TCTA	HGDP	GATA73B08M_11	Y
trf124423	2, 1+2	11	21984442	21984473	CAAAAAA	CandidateSTR-SNP		N
trf124539	2, 1+2	11	22404557	22404585	ACACACACACATAT	CandidateSTR-SNP		N
trf124681	2, 1+2	11	22809120	22809151	AAAAGAAAAAGAA	CandidateSTR-SNP		N
trf124846	2, 1+2	11	23437553	23437588	TAAGTGCTGGGTCCTT	CandidateSTR-SNP		N
trf124867	2, 1+2	11	23497076	23497110	AACAAAC	CandidateSTR-SNP		N
trf125568	2, 1+2	11	25424064	25424121	CTCTGTCTTTCT	CandidateSTR-SNP		N
trf125620	2, 1+2	11	25594421	25594471	ATATATATATTAA	CandidateSTR-SNP		N
trf125720	2	11	25781040	25781067	A	Homo-SNP		N
trf125773	1, 1+2	11	25937023	25937062	ATT	HGDP	NA-D11S-1	Y
trf125788	1, 1+2	11	25994423	25994462	ATT	HGDP	ATA25D12_11	Y
trf125871	2, 1+2	11	26304868	26304912	AT	STR-SNP		Y
trf126004	2, 1+2	11	26680624	26680674	AC	CandidateSTR-SNP		N
trf126364	2, 1+2	11	28138782	28138806	TG	STR-SNP		Y
trf127073	2, 1+2	11	30894846	30894890	TGTATATAAAAATGTATA	CandidateSTR-SNP		N
trf127191	1, 1+2	11	31362929	31362985	ATAG	HGDP	GATA29B11_11	Y
trf127403	2, 1+2	11	32213223	32213252	T	Homo-SNP		N
trf127900	2, 1+2	11	33576645	33576693	TTTTCTTACTAAT	CandidateSTR-SNP		N
trf128228	1, 1+2	11	34640128	34640206	TATC	HGDP	D11S1392	Y
trf128300	2, 1+2	11	34944411	34944445	TG	STR-SNP		Y
trf128618	2, 1+2	11	36291687	36291713	AG	STR-SNP		Y
trf129312	2, 1+2	11	38618929	38618979	TATACCTGTACTGAGCAGG	CandidateSTR-SNP		N
trf129466	2, 1+2	11	39197704	39197761	TC	CandidateSTR-SNP		N
trf130294	2, 1+2	11	41911022	41911080	TA	STR-SNP		Y
trf130787	1, 1+2	11	43610144	43610187	TAT	HGDP	D11S1993	Y
trf130829	2, 1+2	11	43727311	43727336	T	Homo-SNP		N
trf130857	2, 1+2	11	43831865	43831917	TTTTAAGAGCATAAAATTTGGAAAT	CandidateSTR-SNP		N
trf130940	2, 1+2	11	44140674	44140744	TA	STR-SNP		Y
trf130982	2, 1+2	11	44314649	44314721	GAAG	STR-SNP		Y
trf131138	2	11	44811834	44811871	GTGTATGTGCAT	CandidateSTR-SNP		N
trf131706	2, 1+2	11	46773711	46773783	AC	STR-SNP		Y
trf132343	2, 1+2	11	48384825	48384857	AAAC	STR-SNP		Y
trf133837	2, 1+2	11	55583204	55583250	CT	STR-SNP		Y
trf134025	1, 1+2	11	56205874	56205933	AGAT	HGDP	D11S2365	Y
trf134117	1, 1+2	11	56514659	56514692	TTA	HGDP	D11S4459	Y
trf134339	2, 1+2	11	57249063	57249103	CCTT	STR-SNP		Y
trf134879	1, 1+2	11	59236139	59236199	AGAT	HGDP	D11S2363	Y
trf135065	1, 1+2	11	59722102	59722156	TATC	HGDP	D11S2006	Y
trf136282	1, 1+2	11	63061417	63061475	ATT	HGDP	AAT268_11	Y
SLC22A9	1, 2, 1+2	11	63149670	63149681	A	MSI		N
trf136700	2	11	64154302	64154331	TTTCTTTTCTTTC	CandidateSTR-SNP		N
trf136790	2	11	64349368	64349418	CATCACCATCTCAATCACCAC	CandidateSTR-SNP		N
trf139465	2, 1+2	11	70610168	70610224	ATCC	STR-SNP		Y
trf140254	2, 1+2	11	72307528	72307560	CA	STR-SNP		Y
trf140625	2	11	73468174	73468203	T	Homo-SNP		N
POLD3	1, 2, 1+2	11	74336608	74336617	A	MSI		N
UVRAG	1, 2, 1+2	11	75694430	75694440	A	MSI		N
trf141557	2, 1+2	11	76560109	76560145	TTCC	STR-SNP		Y
NDUFC2	1, 2, 1+2	11	77784146	77784155	A	MSI		N
trf142420	2, 1+2	11	79467046	79467076	AAAATAAAT	CandidateSTR-SNP		N
trf142552	1	11	79965565	79965624	CTAT	HGDP	D11S2002	Y
trf142580	2, 1+2	11	80070494	80070527	TTGTATATATATCATTTT	CandidateSTR-SNP		N
trf142734	2, 1+2	11	80619867	80619901	TG	STR-SNP		Y
trf144713	2, 1+2	11	87584760	87584793	TGTGTGTGTATATATA	CandidateSTR-SNP		N
trf145129	1, 1+2	11	88927818	88927862	TCTA	HGDP	TCTA025_11	Y
trf145536	2	11	90228630	90228658	T	Homo-SNP		N
trf145692	2, 1+2	11	90841787	90841815	TA	STR-SNP		Y
trf145836	2, 1+2	11	91235293	91235372	AGGA	STR-SNP		Y
trf145843	2, 1+2	11	91251929	91251966	TCTGACTGGAAATGCTT	CandidateSTR-SNP		N
trf145951	2, 1+2	11	91752279	91752320	GA	STR-SNP		Y
trf145975	2, 1+2	11	91875514	91875552	AGATTTTTAATCTGTAAACT	CandidateSTR-SNP		N
trf146036	2, 1+2	11	92026678	92026718	TA	STR-SNP		Y
trf146664	2, 1+2	11	94641938	94641976	ATATATATATAGT	CandidateSTR-SNP		N
trf146919	2, 1+2	11	95675158	95675229	TG	CandidateSTR-SNP		N
trf147124	2, 1+2	11	96667464	96667498	ACACGCACAC	CandidateSTR-SNP		N
trf147160	1, 1+2	11	96849508	96849600	ATCT	HGDP	GATA35_11	Y
trf147586	2, 1+2	11	98292014	98292069	TCTCTCTTTGACTTTCTGTCTCTGT	CandidateSTR-SNP		N
trf147953	2, 1+2	11	99499342	99499382	AC	STR-SNP		Y
trf147958	2	11	99507741	99507772	A	Homo-SNP		N
trf148113	2, 1+2	11	100174298	100174323	CTTTATC	CandidateSTR-SNP		N
nc-BIRC3	1, 1+2	11	102193508	102193534	A	MSI		N
trf148683	2, 1+2	11	102472847	102472872	T	Homo-SNP		N
CASP5_1	1, 2, 1+2	11	104878040	104878050	T	MSI		N
CASP5_2	1, 2, 1+2	11	104879686	104879696	T	MSI		N
trf149995	2, 1+2	11	107153624	107153695	AT	STR-SNP		Y
ATM_1	1, 2, 1+2	11	108114816	108114823	T	MSI		N
ATM_2	1, 2, 1+2	11	108143279	108143287	AT	MSI		N
ATM_3	1, 2, 1+2	11	108216476	108216483	A	MSI		N
trf150840	2, 1+2	11	109954979	109955034	TATGTATATA	CandidateSTR-SNP		N
trf151398	2, 1+2	11	111984238	111984278	AG	STR-SNP		Y
trf151466	2, 1+2	11	112143758	112143834	TTCC	STR-SNP		Y
trf151961	2, 1+2	11	114103803	114103847	CA	STR-SNP		Y
trf152295	2, 1+2	11	115178852	115178895	TG	STR-SNP		Y
trf152403	2, 1+2	11	115574624	115574658	A	Homo-SNP		N
trf152627	2, 1+2	11	116414507	116414559	CACACACACCCATGTG	CandidateSTR-SNP		N
trf152645	2, 1+2	11	116497076	116497130	TA	STR-SNP		Y
trf153039	1, 1+2	11	117697781	117697881	GATA	HGDP	D11S1998	Y
trf153781	2, 1+2	11	119968419	119968451	CTGGGAATGGAGCTGA	CandidateSTR-SNP		N
trf153887	2, 1+2	11	120347790	120347829	TTG	STR-SNP		Y
trf154567	2, 1+2	11	122554451	122554487	TG	STR-SNP		Y
trf154985	2, 1+2	11	123720114	123720150	TTTTTTCT	CandidateSTR-SNP		N
trf155142	2, 1+2	11	124281596	124281628	ATATATATTTAT	CandidateSTR-SNP		N
trf155516	2, 1+2	11	125480613	125480652	CACACACCCATACCCA	CandidateSTR-SNP		N
CHEK1_1	1, 2, 1+2	11	125505377	125505386	A	MSI		N
trf155592	2, 1+2	11	125845276	125845310	CTTGTTTATTAAATAAA	CandidateSTR-SNP		N
trf155892	1, 1+2	11	126922835	126922885	TAA	HGDP	TAA003_11	Y
trf156040	2	11	127354212	127354240	TA	STR-SNP		Y
trf156305	2, 1+2	11	128294067	128294121	TA	STR-SNP		Y
trf156924	2, 1+2	11	130394655	130394690	AACAACAACAAACCAAAA	CandidateSTR-SNP		N
trf157027_D11S4463	1, 2, 1+2	11	130872403	130872462	TCTA	HGDP	D11S4463	Y
trf157125	2, 1+2	11	131195528	131195562	TG	STR-SNP		Y
trf157328	2, 1+2	11	131911104	131911152	GA	STR-SNP		Y
trf157351	2, 1+2	11	131971449	131971478	TG	STR-SNP		Y
trf157670	1, 1+2	11	133234943	133234977	CA	HGDP	D11S969	Y
trf158580	2	12	655391	655435	GGAGGGGAGTGGGGAGGTG	CandidateSTR-SNP		N
WNK1	1, 1+2	12	970296	970306	A	MSI		N
trf159372	2, 1+2	12	3022367	3022403	TG	STR-SNP		Y
trf159554	1, 1+2	12	3587422	3587504	CTAT	HGDP	D12S372	Y
trf159571	1, 1+2	12	3668108	3668204	TATC	HGDP	GATA22H02_12	Y
trf159780	2, 1+2	12	4360842	4360879	AGAAAGAG	CandidateSTR-SNP		N
trf159946	2, 1+2	12	4994366	4994392	AG	STR-SNP		Y
trf160063	2, 1+2	12	5522426	5522472	TG	STR-SNP		Y
trf160206	1, 1+2	12	5966938	5966982	GATA	HGDP	GATA7F09_12	Y
vWA	1, 2, 1+2	12	6093134	6093210	TAGA	CODIS		Y
trf160773	2, 1+2	12	7353738	7353789	ACACACGCACACACATATAT	CandidateSTR-SNP		N
trf161027	2, 1+2	12	7948909	7948973	AATGAATGAATAATAAATATGCCAG	CandidateSTR-SNP		N
trf161126	1, 1+2	12	8157661	8157750	TCTA	HGDP	NA-D12S-1	Y
trf161359	2	12	8809187	8809246	AC	STR-SNP		Y
trf162115	2, 1+2	12	11243696	11243742	AT	STR-SNP		Y
trf162295	2, 1+2	12	11913864	11913899	TGTGTATATATGTATATA	CandidateSTR-SNP		N
trf162329	2, 1+2	12	12046728	12046776	TA	STR-SNP		Y
trf162358	2	12	12172344	12172369	T	Homo-SNP		N
D12S391	1, 2, 1+2	12	12449953	12450029	AGAT	CODIS		Y
trf162847	1, 1+2	12	13606483	13606525	GT	HGDP	D12S269	Y
trf163169	2	12	14541031	14541105	CTGCCTCCTGGGTTCAAGCCATTCT	CandidateSTR-SNP		N
trf163804	1, 1+2	12	17015127	17015171	TCTA	HGDP	D12S373	Y
trf163870	2, 1+2	12	17277453	17277490	TATT	STR-SNP		Y
trf163938	2	12	17470212	17470248	GTGTGTGTATATATGT	CandidateSTR-SNP		N
trf163994	2, 1+2	12	17662831	17662889	TATAATATATAAACACTATGTTTAT	CandidateSTR-SNP		N
trf164062	2, 1+2	12	17880229	17880285	TTTAAAAATATTAATA	CandidateSTR-SNP		N
trf164064	2, 1+2	12	17883066	17883103	AAGATCAACAACAAGACAA	CandidateSTR-SNP		N
trf164659	2, 1+2	12	19770663	19770730	TGTGTGTATATATATA	CandidateSTR-SNP		N
trf164763	2	12	20168586	20168616	TTTATTTTTTTATT	CandidateSTR-SNP		N
trf165340	2, 1+2	12	22068380	22068431	TGTATATGTGTG	CandidateSTR-SNP		N
trf165807	2, 1+2	12	23730084	23730110	AC	STR-SNP		Y
trf165919	2, 1+2	12	24132810	24132846	CTGG	STR-SNP		Y
trf166054	2, 1+2	12	24588651	24588681	TTTATTGCACTTCAC	CandidateSTR-SNP		N
trf166119	2, 1+2	12	24907428	24907464	TG	STR-SNP		Y
trf166129	2, 1+2	12	24948902	24948937	TAATAACAATTACAGC	CandidateSTR-SNP		N
trf166462	2, 1+2	12	26103198	26103226	A	Homo-SNP		N
trf166588	2, 1+2	12	26566983	26567026	AC	STR-SNP		Y
trf166846	2, 1+2	12	27387171	27387219	AT	STR-SNP		Y
trf167310	2	12	29278000	29278025	TTTTG	STR-SNP		Y
trf167516	2, 1+2	12	29920698	29920744	ATATCTATATACACACAC	CandidateSTR-SNP		N
trf167551	2, 1+2	12	30047259	30047300	TG	STR-SNP		Y
trf167619	2, 1+2	12	30404941	30404966	A	Homo-SNP		N
trf167733	2, 1+2	12	30983629	30983695	GT	STR-SNP		Y
trf168087	1	12	31997473	31997534	AAT	HGDP	ATA73C05P_12	Y
trf168222	2	12	32270617	32270656	ATATATATATATATACACAA	CandidateSTR-SNP		N
trf168237	2	12	32295339	32295372	A	Homo-SNP		N
trf168494	2, 1+2	12	33086693	33086733	GATATATATCTA	CandidateSTR-SNP		N
trf169627	1, 1+2	12	39189653	39189712	GATA	HGDP	GATA167C12_12	Y
trf169984	2	12	40365824	40365873	TATATAAATTA	CandidateSTR-SNP		N
trf170449	2, 1+2	12	42039531	42039573	GAGGAAGG	CandidateSTR-SNP		N
trf170517	2, 1+2	12	42313706	42313743	AAAAAAGAAAAG	CandidateSTR-SNP		N
trf170843	2, 1+2	12	43266860	43266902	ATATCTATATCTAAT	CandidateSTR-SNP		N
trf171009	1, 1+2	12	44062675	44062734	AGAT	HGDP	D12S1301	Y
trf171871	2, 1+2	12	47417032	47417072	AC	STR-SNP		Y
trf172024	2, 1+2	12	47935686	47935726	TC	STR-SNP		Y
trf173187	2, 1+2	12	50791555	50791607	TCCT	STR-SNP		Y
trf173763	1	12	52613135	52613237	TATC	HGDP	D12S297	Y
trf173918	1	12	53197088	53197193	TGGA	HGDP	GGAT2G06M_12	N
trf174669	2, 1+2	12	55089267	55089318	ATATATATATACGCATATAT	CandidateSTR-SNP		N
ERBB3	1, 2, 1+2	12	56492329	56492337	AC	MSI		N
MYO1A	1, 1+2	12	57422572	57422580	T	MSI		N
nc-AVIL	1, 1+2	12	58202496	58202506	A	MSI		N
trf176070	2, 1+2	12	59217594	59217620	AG	STR-SNP		Y
trf176231	2, 1+2	12	59830699	59830733	AG	STR-SNP		Y
trf176735	2, 1+2	12	61470293	61470327	GTGCAGGACAGTGG	CandidateSTR-SNP		N
trf178506	2, 1+2	12	67992108	67992135	A	Homo-SNP		N
trf178647	2, 1+2	12	68648218	68648268	TATATATGTGTGTGTATATATA	CandidateSTR-SNP		N
MDM2_1	1, 2, 1+2	12	69233089	69233096	C	MSI		N
trf178904	2, 1+2	12	69504603	69504637	TTTTTTTTTA	CandidateSTR-SNP		N
trf179435	2, 1+2	12	71122308	71122344	AT	STR-SNP		Y
trf179787	2, 1+2	12	72415136	72415184	GT	STR-SNP		Y
trf180125	2, 1+2	12	73787020	73787048	TG	STR-SNP		Y
trf180739	2, 1+2	12	75705480	75705521	A	Homo-SNP		N
trf181233	2	12	77462569	77462597	TA	STR-SNP		Y
trf181426	2, 1+2	12	78253398	78253436	AAAAAAAAAAATCAAAGTGA	CandidateSTR-SNP		N
trf181521	2, 1+2	12	78537429	78537459	AGAGGG	STR-SNP		Y
trf181565	2, 1+2	12	78631369	78631393	AC	STR-SNP		Y
trf181669	2, 1+2	12	79019593	79019635	ATATAGAACATAT	CandidateSTR-SNP		N
trf181869	1, 1+2	12	79645750	79645804	AGAT	HGDP	AGAT114_12	Y
trf182489	2, 1+2	12	81342735	81342764	GTTATATATATAGAA	CandidateSTR-SNP		N
trf182529	2, 1+2	12	81487963	81487989	TG	STR-SNP		Y
trf183130	2, 1+2	12	83420484	83420520	GT	STR-SNP		Y
trf183459	2, 1+2	12	84693092	84693124	TGTATCTACACTAG	CandidateSTR-SNP		N
trf183481	2, 1+2	12	84721645	84721677	AC	STR-SNP		Y
trf183575	2, 1+2	12	85108292	85108338	ATATATGTATGTGTGTGTAT	CandidateSTR-SNP		N
trf184358	2, 1+2	12	87702290	87702321	T	Homo-SNP		N
trf184952	2, 1+2	12	89885401	89885438	A	Homo-SNP		N
trf185175	2, 1+2	12	90694974	90695012	TG	STR-SNP		Y
trf185207	1, 1+2	12	90823353	90823416	TCTA	HGDP	D12S1064	Y
trf185845	2, 1+2	12	92922350	92922396	AATAAACATAAATGTA	CandidateSTR-SNP		N
trf186108	2	12	93684220	93684259	GCCAGAGTAGGTGTCTTCCG	CandidateSTR-SNP		N
trf186580	2, 1+2	12	95390947	95390991	CA	STR-SNP		Y
trf186940	2, 1+2	12	96339839	96339869	TG	STR-SNP		Y
trf187176	2, 1+2	12	96938188	96938220	TC	STR-SNP		Y
trf187344	2, 1+2	12	97495047	97495096	TGGTGCCAGTAGATTCAGGGTC	CandidateSTR-SNP		N
trf187630	1, 1+2	12	98500970	98501018	TAGA	HGDP	D12S1300	Y
trf187649	2, 1+2	12	98603458	98603490	GAGG	STR-SNP		Y
trf187905	2, 1+2	12	99516803	99516855	AAACCAACAAAA	CandidateSTR-SNP		N
trf188461	2, 1+2	12	101498363	101498453	TG	STR-SNP		Y
trf188909	2, 1+2	12	103097939	103097969	CTTCTCCCTTCTCCTG	CandidateSTR-SNP		N
[truncated: 890 more rows]
