# Supplementary material for: CRISPR–Cas9-targeted fragmentation and selective sequencing enable massively parallel microsatellite analysis
Source: Nat Commun. 2017 Feb 7;8:14291. doi: 10.1038/ncomms14291 (PMC5309709; doi:10.1038/ncomms14291)
Supplement: Supplementary Software — "STR-Seq relies on a series of scripts to process and identify sequence reads that are indexed to a specific microsatellite. This indexing information is used to determine both microsatellite genotypes and related haplotypes." [file ncomms14291-s6.zip]

Archive with 20 entries (17 files):
- Scripts_Public/
- Scripts_Public/strseq_genotype.sh
- Scripts_Public/bpipes/
- Scripts_Public/bpipes/msi_str_genotyping.pipe
- Scripts_Public/python/
- Scripts_Public/python/pstr_extract_R2snv.py
- Scripts_Public/python/str_flank_alleles.py
- Scripts_Public/python/msi_str.pyc
- Scripts_Public/python/pstr_haplotype_cts.py
- Scripts_Public/python/pstr_merge_str_snv.py
- Scripts_Public/python/str_lengths_R1ref.py
- Scripts_Public/python/pstr_minor_haplotypes.py
- Scripts_Public/python/pstr_genotyping.py
- Scripts_Public/python/str_ctlen_genotype.py
- Scripts_Public/python/msi_str.py
- Scripts_Public/ScriptIndex.txt
- Scripts_Public/README.txt
- Scripts_Public/bpipe_str_genotype.sh
- Scripts_Public/bpipe_config.sh
- Scripts_Public/mixture_minor_haplo.sh
