# Supplementary material for: CRISPR–Cas9-targeted fragmentation and selective sequencing enable massively parallel microsatellite analysis
Source: Nat Commun. 2017 Feb 7;8:14291. doi: 10.1038/ncomms14291 (PMC5309709; doi:10.1038/ncomms14291)
Supplement: Supplementary Software — "STR-Seq relies on a series of scripts to process and identify sequence reads that are indexed to a specific microsatellite. This indexing information is used to determine both microsatellite genotypes and related haplotypes." [file ncomms14291-s6.zip › Scripts_Public/bpipes/msi_str_genotyping.pipe]

RESOURCE_DIR='/path/to/resources'
STRSEQ_DIR='/path/to/strseq'
TMP_DIR = '/path/to/tempdir'
JAVA_EXE = '/usr/bin/java'

// This path assumes igenomes directory structure, and 1KGenomes fasta file (human_g1k_v37.fasta)
// If your path is different, modify this GENOME_REF_DIR and the ref_fa variable in the freebayes_snps and 
//   freebayes_str_snps steps below
GENOME_REF_DIR="${RESOURCE_DIR}/GenomeRef/Homo_sapiens"

BEDTOOLS_DIR="${RESOURCE_DIR}/tools/bedtools2-2.25.0/bin"
VCFTOOLS_DIR="${RESOURCE_DIR}/tools/vcftools_0.1.11/bin"
VCFLIB_DIR="${RESOURCE_DIR}/tools/vcflib/bin"
BAMUTIL_DIR="${RESOURCE_DIR}/tools/bamUtil_1.0.13/bamUtil/bin"
PICARD_DIR="${RESOURCE_DIR}/tools/picard-tools-1.97"
FREEBAYES_EXE="${RESOURCE_DIR}/tools/Freebayes/freebayes"
SAMTOOLS_EXE="${RESOURCE_DIR}/tools/samtools-0.1.18/samtools"

STR_INFO_DIR="${STRSEQ_DIR}/Resources"
STR_SCRIPT_DIR="${STRSEQ_DIR}/Scripts/python"
  
//Set branch variables for probe and STR info
str_set_variables = {
  var pool : 'OS0037'
  def flank_size = System.getenv('FLANK_SIZE')
  println "Flank size (from shell env variable) is $flank_size"

  branch.str_info   = "$STR_INFO_DIR/${pool}.str_info.txt"
  branch.probe_info = "$STR_INFO_DIR/${pool}.str_probes.txt"
  branch.flank5pr_bed = "$STR_INFO_DIR/${pool}.5prflank.st.bed"
  branch.flank3pr_bed = "$STR_INFO_DIR/${pool}.3prflank.st.bed"
  }

//R1/R2: Set branch variables based on R1/R2 input file name
str_set_input_basename = {
  def input_basename = new File(input).name.split("\\.")[0] 
  if ( input_basename.contains('_R1') )
    { branch.r1base = input_basename; branch.r2base = input_basename.replace('_R1', '_R2') }
  else if ( input_basename.contains('_R2') )
    { branch.r2base = input_basename; branch.r1base = input_basename.replace('_R2', '_R1') }
  println "Input to str_set_input_basename is: $input"
  forward input
  }

//R1: Call SNVs in R1 flanking regions
freebayes_snps = {
  var pval : '0.05'
  var exclusions : 'none'  // snps, indels, or none
  var min_coverage : 0
  var genome_build : '1KGenomes/build37'
  var genome_fa    : 'human_g1k_v37.fasta'
  def ref_fa = "${GENOME_REF_DIR}/${genome_build}/Sequence/BWAIndex/$genome_fa"
  def xflag = (exclusions == 'none') ? '' : '--no-' + exclusions
 
  from("*.bam") transform("vcf") {
    exec """
	  ${FREEBAYES_EXE}
      --pvar $pval $xflag 
	  --standard-filters
	  --min-mapping-quality 30
	  --min-base-quality 20
	  --min-coverage $min_coverage
      --bam $input.bam
	  --vcf $output
	  --fasta-reference $ref_fa
    """
    }
  }

//R1: Extract variants within STR flanking regions
//    Remove any mnp or indel variants called by FreeBayes, and reformat output -> selected columns
str_flank_snvs = {
  var pool : 'OS0037'
  def r1_fn     = new File(input).name
  //branch.r1base = r1_fn.lastIndexOf('.').with {it != -1 ? r1_fn[0..<it] : r1_fn}
  //branch.r1base = r1_fn.split("\\.")[0]
  from('*.vcf') produce(branch.r1base + '.flank_alleles.txt') {
    exec """
	  ${BEDTOOLS_DIR}/intersectBed -a $input.vcf -b ${branch.flank5pr_bed} -b ${branch.flank3pr_bed} 
                      -names '5pr' '3pr' -wa -wb >${branch.r1base}.flank_snv.txt;
	  python ${STR_SCRIPT_DIR}/str_flank_alleles.py ${branch.r1base}.flank_snv.txt
	"""
	}
  }

//R1: Genotyping using length-based method
str_ln_genotype = {
  def fn_dtl_out = branch.r1base + '.STRln_detail.txt'
  def fn_summ_out = branch.r1base + '.STRln_summary.txt'
  def fn_probes_out = branch.r1base + '.STRln_probects.txt'
  def fn_final_out  = branch.r1base + '.STRln_final.txt'
  def tmp_qnames = branch.r1base + '.qnames.tmp'
  
  from('*.flank_alleles.txt', '*R1*.st.bam') produce(fn_dtl_out, fn_probes_out, fn_final_out) {
    exec """
	  python $STR_SCRIPT_DIR/str_lengths_R1ref.py ${branch.probe_info} ${branch.str_info} $input.txt $input.bam;
	  python $STR_SCRIPT_DIR/str_ctlen_genotype.py $fn_summ_out $fn_probes_out ${branch.str_info};
	  cut -f5 $fn_dtl_out | sort > $tmp_qnames;
    """
	}
  }
  
//R2-SNV Phasing: Using qname, extract R2 mates for R1s which contain STR reads
str_qname_filter = {
  def tmp_qnames = branch.r1base + '.qnames.tmp'
  
  from('*R2*.bam') filter('nfilter') {
    exec """
	  java -jar ${PICARD_DIR}/FilterSamReads.jar
	    INPUT=$input.bam 
	    TMP_DIR=$TMP_DIR 
	    VALIDATION_STRINGENCY=LENIENT 
	    FILTER=includeReadList READ_LIST_FILE=$tmp_qnames 
	    OUTPUT=$output.bam 
	    SORT_ORDER=coordinate 
	    CREATE_INDEX=true 
	    WRITE_READS_FILES=false
	"""
	}
  }

//R2-SNV Phasing: Mask synthetic DNA positions (40b R2 probes), and last R2 base
//  Last base is prone to false positive variants
str_probe_trim = {  
  from('*R2*.bam') filter('trim') {
    exec """
	  ${BAMUTIL_DIR}/bam trimBam $input $output --left 40 --right 1;
	"""
	}
  }

//R2-SNV Phasing: Sort bam file
bamsort = {
  from("*.bam") filter("st") {
    exec "${SAMTOOLS_EXE} sort $input $output.prefix"
    }
  }

//R2-SNV Phasing: Index bam file
bamindex = {
  from("*.bam") transform("bam.bai") {
    exec "${SAMTOOLS_EXE} index $input.bam"
    forward input.bam
    }
  }

//R2-SNV Phasing: Call SNVs in R2  
freebayes_str_snps = {
  var pval : '0.05'
  var min_coverage : 3
  var genome_build : '1KGenomes/build37'
  var genome_fa    : 'human_g1k_v37.fasta'
  def ref_fa = "${GENOME_REF_DIR}/${genome_build}/Sequence/BWAIndex/$genome_fa"
  
  from("*.bam") transform("vcf") {
    exec """
	  ${FREEBAYES_EXE}
      --pvar $pval 
	  --no-mnps --no-complex
      --min-mapping-quality 25
      --min-base-quality 15 
	  --min-coverage $min_coverage
	  --min-supporting-mapping-qsum 90
	  --min-supporting-allele-qsum 60
      --bam $input.bam
	  --vcf $output
	  --fasta-reference $ref_fa
    """
    }
  }

//R2-SNV Phasing: Extract R2 SNV positions which are in regions defined by bed file (around probe, but not in STR repeat)
//  Additionally apply quality filter using vcffilter
str_snv_filter = {
  var pool : 'OS0037'
  var rlen : '150'
  def pool_bed = pool + '_genomic_' + rlen + 'b.noSTR_plus5b.bed'
  
  from('*.vcf') filter('filter') {
    exec """
	  ${VCFTOOLS_DIR}/vcftools --vcf $input.vcf
        --bed ${STR_INFO_DIR}/$pool_bed
        --thin 6 
        --remove-filtered-all 
        --remove-indels 
        --recode --recode-INFO-all 
        --out ${output.prefix};
	
	  ${VCFLIB_DIR}/vcffilter 
        -f "QUAL > 1 & QUAL / AO > 8" 
        ${output.prefix}.recode.vcf > $output;
	  rm ${output.prefix}.recode.vcf
	"""
    }
  }

//R2-SNV Phasing: Extract pertinent vcf columns and reformat to text
str_snv_pos = {
  from('*.vcf') transform('snv_coords.txt') {
    exec """
	  ${VCFTOOLS_DIR}/vcftools --vcf $input.vcf 
		--get-INFO TYPE
		--get-INFO AF
		--out $output.prefix;
	  mv ${output.prefix}.INFO $output;
	"""
    }
  }
  
//R2-SNV Phasing: Extract R2 bam reads which cover an SNV position
str_r2_snvs = {
  var snvs : 'alt'
  from('*R2*.bam', '*.snv_coords.txt') produce(branch.r2base + '.SNV_detail.txt') {
    exec """
	  python $STR_SCRIPT_DIR/pstr_extract_R2snv.py $input.bam $input.txt $snvs
	"""
	}
  }
  
//R2-SNV Phasing: Merge R1 STRs with R2 SNVs
str_snv_merge = {
  from(branch.r1base + '.STRln_detail.txt', '*.SNV_detail.txt') produce(branch.r1base + '.STR_SNV.summary.txt') {
    exec """
	  python $STR_SCRIPT_DIR/pstr_merge_str_snv.py $input1 $input2
    """
	}
  }
  
//R2-SNV Phasing: Genotyping
str_snv_genotype = {
  def fn_probe_cts = branch.r1base + '.STRln_probects.txt'
  from('*.STR_SNV.summary.txt') produce(branch.r1base + '.STR_SNV.final.txt') {
    exec """
	  python $STR_SCRIPT_DIR/pstr_genotyping.py $input ${branch.str_info} $fn_probe_cts 
    """
	}
  }

//Haplotype counts
haplotype_cts = {
  var snvs: 'alt'
  var alleles: (snvs == 'all') ? 'all' : 'major'
  from('*.STR_SNV.final.txt') produce(branch.r1base + '.haplotype_cts_' + alleles + '.txt') {
    exec """
	  python $STR_SCRIPT_DIR/pstr_haplotype_cts.py $input $alleles
	"""
	}
  }

strR1_cleanup = {
  //preserve("*.vcf", "*_R1.flank_alleles.txt")
  //preserve("*_detail.txt", "*summary.txt", "*final.txt")
  //cleanup('*STRct_probects.txt')  //Cannot remove this file here since bpipe expects it to be output to next stage
  exec """
    rm -f ${branch.r1base + '.flank_snv.txt'}
  """
  }
  
strsnv_cleanup = {
  //preserve("*.vcf", "*_R2.*snv_coords.txt")
  //preserve("*_detail.txt", "*summary.txt", "*final.txt")
  var clean : 'Y'
  if(clean == 'Y') {
    cleanup('*.nfilter*.bam', '*.SNV_detail.txt')
    exec """
      rm -f ${branch.r2base + '*nfilter.trim*.bam'};
	  rm -f ${branch.r2base + '*nfilter*.bai'};
	  rm -f ${branch.r1base + '*STRct_probects.txt'};
	  rm -f ${branch.r1base + '*.tmp'}; 
    """
    }
  }

bam_srtidx = segment { bamsort + bamindex }

run {  str_set_variables + 
                        
		"%_R1*.st.bam" * [ str_set_input_basename +  
                      [ "%_R1*.st.bam" * [ freebayes_snps.using(exclusions: 'indels') + str_flank_snvs + str_ln_genotype ] ] +
                                             strR1_cleanup ] +

                        "%_R2*.st.bam" * [ str_set_input_basename + str_qname_filter + str_probe_trim + bam_srtidx +
                                         freebayes_str_snps + str_snv_filter + str_snv_pos + str_r2_snvs + 
                                           str_snv_merge + str_snv_genotype + haplotype_cts + strsnv_cleanup ]

          }
