# Supplementary material for: CRISPR–Cas9-targeted fragmentation and selective sequencing enable massively parallel microsatellite analysis
Source: Nat Commun. 2017 Feb 7;8:14291. doi: 10.1038/ncomms14291 (PMC5309709; doi:10.1038/ncomms14291)
Supplement: Supplementary Software — "STR-Seq relies on a series of scripts to process and identify sequence reads that are indexed to a specific microsatellite. This indexing information is used to determine both microsatellite genotypes and related haplotypes." [file ncomms14291-s6.zip › Scripts_Public/ScriptIndex.txt]

Shell scripts:
--------------
strseq_genotype.sh	Run all processing to determine major/minor STR-SNV haplotypes	
bpipe_str_genotype.sh	Alternate version of strseq_genotype.sh for use if bpipe is installed
mixture_minor_haplotype.sh	Run the processing to determine whether minor component haplotypes exist in mixture


Python scripts used for genotyping:
-----------------------------------
str_flank_alleles.py	Filter and reformat FreeBayes variant calls (remove indels)
str_lengths_R1ref.py	Read .sam file, check for expected STR motifs per probe, and count associated reads
str_ctlen_genotype.py	Summarize STR genotypes/alleles into final output format
pstr_extract_R2snv.py	Extract base calls from variant positions in R2, outside of STR region
pstr_merge_str_snv.py	Merge SNV calls from R2, with STR genotypes from R1
pstr_genotyping.py	Count reads for all STR-SNV combinations found
pstr_haplotype_cts.py	Summarize major/minor haplotypes per STR and calculate read ct% per haplotype
msi_str.py	Common methods

Python scripts for mixture haplotypes:
--------------------------------------
pstr_minor_haplotypes.py	Used for determining whether haplotypes from minor component of mixture, are present
